# Supplementary material for: Transcriptome Profiling of the Salt Stress Response in the Leaves and Roots of Halophytic Eutrema salsugineum
Source: Front Genet. 2021 Nov 18;12:770742. doi: 10.3389/fgene.2021.770742 (PMC8637539; doi:10.3389/fgene.2021.770742)
Supplement: Supplementary file 1 [file Table2.XLSX]

## Sheet: Supplementary Table 2-Leaves
	Supplementary Table S1. DEGs in leaves responding to salt stress
	GeneID	log2Ratio(NaCIL/CKL)	Qvalue	KEGG Orthology	GO Component	GO Function	GO Process	Blast nr	CKL-1_RPKM	CKL-2_RPKM	NaCIL-1_RPKM	NaCIL-2_RPKM	Clusters
	Thhalv10009503m	10.3001	0.940971	-	GO:0005576//extracellular region;GO:0016020//membrane;GO:0016023//cytoplasmic membrane-bounded vesicle	-	-	gi|18390408|ref|NP_563710.1|/3.47388e-92/AWPM-19-like family protein [Arabidopsis thaliana]	0	0	13.1127	12.1032	1
	Thhalv10026318m	8.68235	0.824092	-	GO:0009507//chloroplast	GO:0016168//chlorophyll binding	GO:0009744//response to sucrose stimulus;GO:0010224//response to UV-B;GO:0010114//response to red light;GO:0009718//anthocyanin-containing compound biosynthetic process;GO:0009409//response to cold;GO:0010380//regulation of chlorophyll biosynthetic process;GO:0010218//response to far red light;GO:0080167//response to karrikin	gi|21618071|gb|AAM67121.1|/1.81691e-89/light-induced protein-like protein [Arabidopsis thaliana]	0	0	2.33264	5.88369	1
	Thhalv10011828m	8.1041	0.995125	-	GO:0005634//nucleus	-	GO:0009793//embryo development ending in seed dormancy;GO:0009830//cell wall modification involved in abscission	gi|297847652|ref|XP_002891707.1|/5.67442e-75/late embryogenesis-abundant protein [Arabidopsis lyrata subsp. lyrata]	0	0.818608	113.139	114.857	2
	Thhalv10026655m	8.01004	0.980616	-	-	-	-	gi|297798786|ref|XP_002867277.1|/1.24882e-48/hypothetical protein ARALYDRAFT_913282 [Arabidopsis lyrata subsp. lyrata]	0.257674	0	19.1098	49.8934	2
	Thhalv10014234m	7.87874	0.997089	K15382|1|5e-142|501|aly:ARALYDRAFT_488133|solute carrier family 50 (sugar transporter)	-	-	-	-	0.309209	1.25778	164.779	204.031	1
	Thhalv10008480m	7.52752	0.937344	K09873|1|3e-146|515|ath:AT1G17810|aquaporin TIP	GO:0009705//plant-type vacuole membrane;GO:0042807//central vacuole;GO:0016021//integral to membrane;GO:0000326//protein storage vacuole	GO:0015250//water channel activity	GO:0006833//water transport;GO:0055085//transmembrane transport;GO:0006914//autophagy	gi|32363213|sp|O22588.1|TIP32_ARATH/3.25733e-145/RecName: Full=Probable aquaporin TIP3-2; AltName: Full=Beta-tonoplast intrinsic protein; Short=Beta-TIP; AltName: Full=Tonoplast intrinsic protein 3-2; Short=AtTIP3;2	0	0.119737	13.5311	10.406	1
	Thhalv10011831m	7.43398	0.951391	-	GO:0005634//nucleus	-	GO:0009793//embryo development ending in seed dormancy;GO:0009830//cell wall modification involved in abscission	gi|55925053|gb|AAV67892.1|/1.80199e-73/late embryogenesis-abundant protein [Chorispora bungeana]	0	0.164561	13.9886	16.1969	2
	Thhalv10001647m	7.23471	0.99695	K05770|1|5e-10|63.2|ppp:PHYPADRAFT_190625|benzodiazapine receptor	-	-	-	-	0	2.54935	225.693	159.78	2
	Thhalv10014869m	7.0158	0.957536	K06910|1|2e-73|273|aly:ARALYDRAFT_660014|	GO:0005737//cytoplasm	GO:0008429//phosphatidylethanolamine binding	GO:0010162//seed dormancy process;GO:0010264//myo-inositol hexakisphosphate biosynthetic process;GO:0045893//positive regulation of transcription, DNA-dependent	gi|15240946|ref|NP_195750.1|/1.45163e-72/putative phosphatidylethanolamine-binding protein [Arabidopsis thaliana]	0.136739	0.128358	16.4308	17.8752	2
	Thhalv10022814m	6.87168	0.878593	K09338|1|6e-102|369|aly:ARALYDRAFT_343486|homeobox-leucine zipper protein	GO:0005634//nucleus	GO:0003700//sequence-specific DNA binding transcription factor activity;GO:0000976//transcription regulatory region sequence-specific DNA binding	GO:0048364//root development;GO:0009733//response to auxin stimulus;GO:0045893//positive regulation of transcription, DNA-dependent	gi|297836600|ref|XP_002886182.1|/7.71594e-101/ATHB21/HB-2 [Arabidopsis lyrata subsp. lyrata]	0.0958451	0	4.85871	7.53644	2
	Thhalv10009848m	6.63261	0.927594	-	-	-	-	-	0	0.203098	7.10887	14.0354	1
	Thhalv10024122m	6.24042	0.995402	K00750|1|5e-16|83.6|rcu:RCOM_1590700|glycogenin glucosyltransferase [EC:2.4.1.186]	GO:0005737//cytoplasm;GO:0005634//nucleus	GO:0046872//metal ion binding;GO:0047216//inositol 3-alpha-galactosyltransferase activity	GO:0009414//response to water deprivation;GO:0009644//response to high light intensity;GO:0009409//response to cold;GO:0016051//carbohydrate biosynthetic process;GO:0009737//response to abscisic acid stimulus;GO:0042542//response to hydrogen peroxide;GO:0006012//galactose metabolic process;GO:0009408//response to heat;GO:0009651//response to salt stress	gi|20340247|gb|AAM19710.1|AF499723_1/0/galactinol synthase-like protein [Eutrema halophilum]	1.51708	4.55708	266.986	192.255	1
	Thhalv10000588m	6.10131	0.943998	-	GO:0005737//cytoplasm;GO:0005576//extracellular region;GO:0016020//membrane;GO:0005634//nucleus	GO:0008270//zinc ion binding	GO:0006829//zinc ion transport;GO:0016114//terpenoid biosynthetic process	gi|399931773|gb|AFP57436.1|/6.96014e-44/putative metallothionein type 4 [Brassica napus]	0.397497	0	11.5679	16.4093	3
	Thhalv10011826m	6.09142	0.986739	-	GO:0005634//nucleus	-	GO:0009793//embryo development ending in seed dormancy;GO:0009830//cell wall modification involved in abscission	gi|55925053|gb|AAV67892.1|/4.10416e-75/late embryogenesis-abundant protein [Chorispora bungeana]	0.630134	1.18302	51.1689	72.4644	2
	Thhalv10013021m	5.80089	0.982303	-	GO:0009506//plasmodesma;GO:0005737//cytoplasm	-	GO:0009414//response to water deprivation;GO:0009651//response to salt stress;GO:0009409//response to cold;GO:0010150//leaf senescence;GO:0009738//abscisic acid mediated signaling pathway	gi|22327778|ref|NP_200043.2|/0/CAP160 protein [Arabidopsis thaliana]	0.478555	1.2129	43.2629	51.0349	2
	Thhalv10001120m	5.71429	0.916089	-	-	-	-	gi|224064452|ref|XP_002301483.1|/1.18531e-06/predicted protein [Populus trichocarpa]	0	0.352631	11.2849	7.75384	1
	Thhalv10021260m	5.65053	0.981425	K11984|1|5e-11|66.6|ppp:PHYPADRAFT_233757|U4/U6.U5 tri-snRNP-associated protein 1;K06185|4|2e-09|61.6|ota:Ot05g02490|ATP-binding cassette, subfamily F, member 2	-	-	GO:0009062//fatty acid catabolic process;GO:0009793//embryo development ending in seed dormancy	gi|15229066|ref|NP_188379.1|/4.4531e-123/late embryogenesis abundant domain-containing protein [Arabidopsis thaliana]	0.110511	1.76354	37.7628	56.3741	2
	Thhalv10004906m	5.59577	0.994686	K12741|1|1e-11|68.9|aly:ARALYDRAFT_493936|heterogeneous nuclear ribonucleoprotein A1/A3;K01115|4|1e-11|68.9|vcn:VOLCADRAFT_99471|phospholipase D [EC:3.1.4.4]	GO:0005886//plasma membrane	GO:0005525//GTP binding	GO:0009414//response to water deprivation;GO:0009961//response to 1-aminocyclopropane-1-carboxylic acid;GO:0009737//response to abscisic acid stimulus;GO:0009631//cold acclimation;GO:0007264//small GTPase mediated signal transduction;GO:0015031//protein transport	gi|312190401|gb|ADQ43200.1|/4.85774e-81/unknown [Eutrema parvulum]	1.00741	24.8709	511.446	740.057	2
	Thhalv10013567m	5.5733	0.98965	K14497|1|0.0|701|aly:ARALYDRAFT_496034|protein phosphatase 2C [EC:3.1.3.16]	-	-	-	-	1.34546	3.22766	112.975	104.767	1
	Thhalv10005589m	5.53853	0.935149	-	GO:0031982//vesicle;GO:0005773//vacuole;GO:0005886//plasma membrane	GO:0008429//phosphatidylethanolamine binding	GO:0009744//response to sucrose stimulus;GO:0009910//negative regulation of flower development;GO:0048510//regulation of timing of transition from vegetative to reproductive phase;GO:0006623//protein targeting to vacuole;GO:0090344//negative regulation of cell aging;GO:0010228//vegetative to reproductive phase transition of meristem;GO:0010229//inflorescence development	gi|297793769|ref|XP_002864769.1|/1.29029e-90/brother of FT and TFL1 protein [Arabidopsis lyrata subsp. lyrata]	0	0.540833	13.5217	12.0809	1
	Thhalv10026076m	5.5004	0.990458	-	GO:0005576//extracellular region	-	GO:0019953//sexual reproduction;GO:0009828//plant-type cell wall loosening;GO:0009826//unidimensional cell growth	gi|297800412|ref|XP_002868090.1|/1.00239e-131/hypothetical protein ARALYDRAFT_915018 [Arabidopsis lyrata subsp. lyrata]	2.56642	3.85459	131.643	159.02	2
	Thhalv10010594m	5.16456	0.987524	-	-	GO:0005515//protein binding	-	gi|297819462|ref|XP_002877614.1|/2.55388e-114/hypothetical protein ARALYDRAFT_485209 [Arabidopsis lyrata subsp. lyrata]	2.91584	6.64729	181.6	161.394	1
	Thhalv10022326m	5.04286	0.975418	K13118|1|1e-06|51.6|cre:CHLREDRAFT_17930|protein DGCR14	GO:0005634//nucleus	-	GO:0009793//embryo development ending in seed dormancy;GO:0010162//seed dormancy process;GO:0009830//cell wall modification involved in abscission	gi|15232660|ref|NP_188188.1|/4.35452e-101/late embryogenesis abundant domain-containing protein [Arabidopsis thaliana]	0.945201	1.92241	51.021	43.5096	2
	Thhalv10010820m	4.94938	0.926994	-	GO:0005634//nucleus	-	-	gi|15228321|ref|NP_190385.1|/2.42347e-34/uncharacterized protein [Arabidopsis thaliana]	0.497836	0.311548	12.7743	12.233	2
	Thhalv10026335m	4.87617	0.886009	-	GO:0009507//chloroplast	GO:0016168//chlorophyll binding	GO:0009744//response to sucrose stimulus;GO:0010224//response to UV-B;GO:0010114//response to red light;GO:0009718//anthocyanin-containing compound biosynthetic process;GO:0009409//response to cold;GO:0010380//regulation of chlorophyll biosynthetic process;GO:0010218//response to far red light;GO:0080167//response to karrikin	gi|21618071|gb|AAM67121.1|/1.18414e-86/light-induced protein-like protein [Arabidopsis thaliana]	0	0.505611	2.22483	12.9176	1
	Thhalv10000948m	4.84655	0.961279	K01365|1|0.0|632|aly:ARALYDRAFT_494390|cathepsin L [EC:3.4.22.15]	GO:0005576//extracellular region;GO:0010282//senescence-associated vacuole	GO:0008234//cysteine-type peptidase activity	GO:0010150//leaf senescence;GO:0009817//defense response to fungus, incompatible interaction;GO:0006508//proteolysis;GO:0009723//response to ethylene stimulus	gi|312281697|dbj|BAJ33714.1|/0/unnamed protein product [Thellungiella halophila]	0.408909	1.45861	35.1624	18.5684	1
	Thhalv10004746m	4.82981	0.985376	-	GO:0005634//nucleus	-	-	gi|15232126|ref|NP_189361.1|/4.82831e-138/uncharacterized protein [Arabidopsis thaliana]	9.42492	12.0007	284.18	325.146	1
	Thhalv10021011m	4.78022	0.97558	-	GO:0005634//nucleus	GO:0003677//DNA binding;GO:0003700//sequence-specific DNA binding transcription factor activity	GO:0006355//regulation of transcription, DNA-dependent;GO:0010260//organ senescence;GO:0006865//amino acid transport	gi|30679026|ref|NP_187057.2|/1.12576e-175/NAC domain containing protein 47 [Arabidopsis thaliana]	0.489019	3.93467	75.5505	46.0054	1
	Thhalv10010970m	4.74724	0.976435	K00517|1|2e-138|491|ath:AT5G52320|[EC:1.14.-.-];K15405|2|3e-138|490|aly:ARALYDRAFT_474859|cytochrome P450, family 96, subfamily A, polypeptide 15 (midchain alkane hydroxylase);K15402|5|7e-86|316|rcu:RCOM_1376710|cytochrome P450, family 86, subfamily B, polypeptide 1 (fatty acid omega-hydroxylase) [EC:1.14.-.-]	GO:0005576//extracellular region;GO:0009507//chloroplast	GO:0046872//metal ion binding;GO:0016491//oxidoreductase activity;GO:0019825//oxygen binding	GO:0042991//transcription factor import into nucleus;GO:0009686//gibberellin biosynthetic process;GO:0009740//gibberellic acid mediated signaling pathway	gi|297852362|ref|XP_002894062.1|/0/CYP96A8 [Arabidopsis lyrata subsp. lyrata]	1.40761	3.58647	75.8869	58.2399	1
	Thhalv10026675m	4.71706	0.963682	-	GO:0005634//nucleus	-	-	gi|193872602|gb|ACF23029.1|/4.96211e-42/ST63-2 [Eutrema halophilum]	0	2.40125	36.676	26.7428	2
	Thhalv10011857m	4.59238	0.970081	-	GO:0005576//extracellular region;GO:0009507//chloroplast	-	GO:0009646//response to absence of light	gi|42570094|ref|NP_683424.2|/4.4633e-59/uncharacterized protein [Arabidopsis thaliana]	1.36335	2.70177	58.1629	39.903	1
	Thhalv10014989m	4.56941	0.957606	-	GO:0009507//chloroplast	-	-	gi|297806523|ref|XP_002871145.1|/1.90441e-55/hypothetical protein ARALYDRAFT_908428 [Arabidopsis lyrata subsp. lyrata]	0.371574	1.91839	32.0915	22.2782	2
	Thhalv10021922m	4.55036	0.91662	-	GO:0005576//extracellular region	-	-	gi|186510105|ref|NP_001118636.1|/3.63621e-32/uncharacterized protein [Arabidopsis thaliana]	0.990863	0	19.0689	4.3826	1
	Thhalv10017485m	4.54294	0.981864	-	GO:0009506//plasmodesma	-	GO:0009414//response to water deprivation;GO:0009793//embryo development ending in seed dormancy;GO:0048868//pollen tube development;GO:0006970//response to osmotic stress;GO:0009737//response to abscisic acid stimulus;GO:0010162//seed dormancy process;GO:0009845//seed germination	gi|15226951|ref|NP_181073.1|/7.56027e-38/late embryogenesis abundant group 1 protein [Arabidopsis thaliana]	7.56009	27.4612	440.641	375.738	2
	Thhalv10007705m	4.52691	0.974702	K14497|1|0.0|716|ath:AT1G07430|protein phosphatase 2C [EC:3.1.3.16]	GO:0005829//cytosol;GO:0033106//cis-Golgi network membrane;GO:0008287//protein serine/threonine phosphatase complex;GO:0005794//Golgi apparatus;GO:0005634//nucleus;GO:0005886//plasma membrane	GO:0046872//metal ion binding;GO:0004722//protein serine/threonine phosphatase activity	GO:0009788//negative regulation of abscisic acid mediated signaling pathway;GO:0010118//stomatal movement;GO:0009753//response to jasmonic acid stimulus;GO:0006470//protein dephosphorylation;GO:0009414//response to water deprivation;GO:0009409//response to cold;GO:0009611//response to wounding;GO:0042538//hyperosmotic salinity response;GO:0009658//chloroplast organization;GO:0009733//response to …	gi|15222398|ref|NP_172223.1|/0/protein phosphatase 2C 3 [Arabidopsis thaliana]	2.02615	4.68174	71.8401	82.7999	2
	Thhalv10014267m	4.49646	0.961256	K14709|1|6e-18|90.1|vcn:VOLCADRAFT_104214|solute carrier family 39 (zinc transporter), member 1/2/3	-	-	-	-	0.963362	1.97305	31.1597	35.1207	4
	Thhalv10008026m	4.48411	0.978075	K01620|1|0.0|646|aly:ARALYDRAFT_470930|threonine aldolase [EC:4.1.2.5]	GO:0005737//cytoplasm	GO:0030170//pyridoxal phosphate binding;GO:0004793//threonine aldolase activity	GO:0009744//response to sucrose stimulus;GO:0006567//threonine catabolic process;GO:0009750//response to fructose stimulus	gi|297849168|ref|XP_002892465.1|/0/hypothetical protein ARALYDRAFT_470930 [Arabidopsis lyrata subsp. lyrata]	3.15974	9.73645	148.248	140.364	3
	Thhalv10008706m	4.46472	0.97856	K11984|1|5e-06|50.4|ppp:PHYPADRAFT_233757|U4/U6.U5 tri-snRNP-associated protein 1	GO:0005829//cytosol;GO:0009506//plasmodesma;GO:0016020//membrane;GO:0005794//Golgi apparatus	GO:0003779//actin binding	GO:0010029//regulation of seed germination;GO:0009651//response to salt stress;GO:0010286//heat acclimation;GO:0009269//response to desiccation;GO:0009737//response to abscisic acid stimulus;GO:0006972//hyperosmotic response;GO:0009631//cold acclimation;GO:0006833//water transport;GO:0007030//Golgi organization;GO:0006096//glycolysis;GO:0046686//response to cadmium ion;GO:0050832//defense respons…	gi|388259|emb|CAA42483.1|/2.24688e-73/cor47 [Arabidopsis thaliana]	1.68284	14.496	170.432	186.811	2
	Thhalv10022028m	4.44216	0.819287	-	GO:0005622//intracellular;GO:0009506//plasmodesma	GO:0003676//nucleic acid binding	GO:0006810//transport	gi|297788342|ref|XP_002862294.1|/2.47233e-42/predicted protein [Arabidopsis lyrata subsp. lyrata]	0.2249	0.211115	5.2782	4.19999	1
	Thhalv10017444m	4.44189	0.979646	-	GO:0009506//plasmodesma;GO:0016023//cytoplasmic membrane-bounded vesicle;GO:0005576//extracellular region	GO:0008233//peptidase activity;GO:0008289//lipid binding	GO:0006869//lipid transport;GO:0006508//proteolysis	gi|297823659|ref|XP_002879712.1|/1.80862e-59/protease inhibitor/seed storage/lipid transfer protein family protein [Arabidopsis lyrata subsp. lyrata]	11.2756	17.1368	320.747	296.77	2
	Thhalv10011676m	4.43967	0.976389	-	GO:0005634//nucleus	GO:0046982//protein heterodimerization activity;GO:0003677//DNA binding;GO:0003700//sequence-specific DNA binding transcription factor activity	GO:0031348//negative regulation of defense response;GO:0010286//heat acclimation;GO:0009611//response to wounding;GO:0009867//jasmonic acid mediated signaling pathway;GO:0009862//systemic acquired resistance, salicylic acid mediated signaling pathway;GO:0009414//response to water deprivation;GO:0010363//regulation of plant-type hypersensitive response;GO:0006612//protein targeting to membrane;GO:…	gi|297853056|ref|XP_002894409.1|/3.31501e-164/ANAC019 [Arabidopsis lyrata subsp. lyrata]	1.73821	9.13734	154.855	81.1524	1
	Thhalv10008048m	4.37433	0.97454	-	GO:0005794//Golgi apparatus	-	GO:0009553//embryo sac development;GO:0009555//pollen development;GO:0010183//pollen tube guidance;GO:0048443//stamen development	gi|297844434|ref|XP_002890098.1|/4.34684e-168/CBS domain-containing protein [Arabidopsis lyrata subsp. lyrata]	2.19011	7.68717	113.974	90.879	1
	Thhalv10009086m	4.36945	0.978121	-	GO:0005634//nucleus	-	GO:0009750//response to fructose stimulus;GO:0009744//response to sucrose stimulus;GO:0009749//response to glucose stimulus	gi|312283059|dbj|BAJ34395.1|/4.40384e-74/unnamed protein product [Thellungiella halophila]	10.2756	15.698	250.805	286.062	4
	Thhalv10014545m	4.3611	0.843337	-	-	-	-	-	0.286065	0.268531	5.77378	5.62342	1
	Thhalv10015857m	4.34124	0.859833	-	-	-	-	gi|15242433|ref|NP_199370.1|/2.92828e-06/Ulp1 protease family protein [Arabidopsis thaliana]	0.22343	0.41947	7.76069	5.27058	2
	Thhalv10019067m	4.30048	0.974286	-	GO:0005739//mitochondrion	-	GO:0010286//heat acclimation	gi|312282733|dbj|BAJ34232.1|/2.08085e-141/unnamed protein product [Thellungiella halophila]	3.32066	9.35137	137.742	111.958	1
	Thhalv10028138m	4.2768	0.939978	-	GO:0005634//nucleus	-	-	gi|116830661|gb|ABK28288.1|/1.08045e-125/unknown [Arabidopsis thaliana]	0.848558	1.13792	17.2975	21.2085	1
	Thhalv10026985m	4.27574	0.974864	-	-	-	-	-	5.76611	9.27888	164.711	126.708	1
	Thhalv10009534m	4.27074	0.976227	K15404|1|0.0|1144|ath:AT1G02205|aldehyde decarbonylase [EC:4.1.99.5]	GO:0016020//membrane	GO:0016491//oxidoreductase activity;GO:0071771//aldehyde decarbonylase activity;GO:0005506//iron ion binding	GO:0043447//alkane biosynthetic process;GO:0010025//wax biosynthetic process;GO:0042335//cuticle development;GO:0009414//response to water deprivation;GO:0042742//defense response to bacterium;GO:0046185//aldehyde catabolic process;GO:0050832//defense response to fungus	gi|30678265|ref|NP_171723.2|/0/CER1 protein [Arabidopsis thaliana]	7.76927	15.2633	220.577	224.018	3
	Thhalv10021174m	4.22138	0.959061	-	GO:0005634//nucleus	GO:0046982//protein heterodimerization activity;GO:0003677//DNA binding;GO:0003700//sequence-specific DNA binding transcription factor activity	GO:0031348//negative regulation of defense response;GO:0010286//heat acclimation;GO:0009611//response to wounding;GO:0009867//jasmonic acid mediated signaling pathway;GO:0009862//systemic acquired resistance, salicylic acid mediated signaling pathway;GO:0009414//response to water deprivation;GO:0010363//regulation of plant-type hypersensitive response;GO:0006355//regulation of transcription, DNA-…	gi|297830130|ref|XP_002882947.1|/7.19163e-152/ATNAC3 [Arabidopsis lyrata subsp. lyrata]	0.889667	3.11278	41.9872	32.6725	1
	Thhalv10015935m	4.17792	0.893633	-	GO:0005739//mitochondrion	-	GO:0006457//protein folding;GO:0009644//response to high light intensity;GO:0042542//response to hydrogen peroxide;GO:0009408//response to heat	gi|15240772|ref|NP_196350.1|/2.42659e-70/uncharacterized protein [Arabidopsis thaliana]	0.309364	0.726006	8.85783	9.88234	2
	Thhalv10014897m	4.16092	0.975395	-	-	-	GO:0009793//embryo development ending in seed dormancy;GO:0009414//response to water deprivation;GO:0006970//response to osmotic stress;GO:0009409//response to cold	gi|166359608|gb|ABY86896.1|/2.78138e-89/LEA-like protein [Eutrema halophilum]	13.7949	24.3653	405.546	277.066	2
	Thhalv10024697m	4.13918	0.960863	K14856|1|6e-13|74.3|ota:Ot17g01620|protein SDA1;K12811|2|7e-11|67.4|ppp:PHYPADRAFT_149955|ATP-dependent RNA helicase DDX46/PRP5 [EC:3.6.4.13]	-	-	-	-	0.61343	4.4496	35.442	53.7709	3
	Thhalv10017525m	4.11675	0.91394	K03006|1|2e-12|72.4|bdi:100841250|DNA-directed RNA polymerase II subunit RPB1 [EC:2.7.7.6]	-	-	GO:0009793//embryo development ending in seed dormancy	gi|15228014|ref|NP_181202.1|/0/embryonic cell protein 63 [Arabidopsis thaliana]	0.38238	1.07683	13.1381	12.1772	2
	Thhalv10016838m	4.11516	0.946724	K11228|1|1e-43|175|ota:Ot13g01170|mitogen-activated protein kinase kinase kinase [EC:2.7.11.1];K13414|2|2e-38|157|aly:ARALYDRAFT_489755|mitogen-activated protein kinase kinase kinase 1, plant [EC:2.7.11.25]	GO:0005634//nucleus	GO:0004674//protein serine/threonine kinase activity;GO:0005524//ATP binding	GO:0006468//protein phosphorylation	gi|297826695|ref|XP_002881230.1|/0/MAPKKK17 [Arabidopsis lyrata subsp. lyrata]	0.982663	1.84486	35.3901	13.6097	1
	Thhalv10026608m	4.11163	0.81023	K06995|1|1e-28|123|sbi:SORBI_04g026280|	GO:0005634//nucleus;GO:0009507//chloroplast	-	-	gi|297803196|ref|XP_002869482.1|/3.53715e-54/hypothetical protein ARALYDRAFT_491890 [Arabidopsis lyrata subsp. lyrata]	0.187485	0.351987	5.45614	3.86983	1
	Thhalv10010235m	4.10369	0.971098	K01953|1|0.0|1150|aly:ARALYDRAFT_905953|asparagine synthase (glutamine-hydrolysing) [EC:6.3.5.4]	GO:0005737//cytoplasm	GO:0005524//ATP binding;GO:0004066//asparagine synthase (glutamine-hydrolyzing) activity	GO:0009646//response to absence of light;GO:0009749//response to glucose stimulus;GO:0009744//response to sucrose stimulus;GO:0009750//response to fructose stimulus;GO:0070981//L-asparagine biosynthetic process;GO:0043617//cellular response to sucrose starvation;GO:0009063//cellular amino acid catabolic process	gi|11136554|dbj|BAB17726.1|/0/asparagine synthetase [Raphanus sativus]	3.53148	10.8733	114.177	133.474	1
	Thhalv10004971m	4.0995	0.964976	-	GO:0005634//nucleus	-	GO:0010200//response to chitin;GO:0009693//ethylene biosynthetic process	gi|15242653|ref|NP_201118.1|/5.38085e-86/octicosapeptide/Phox/Bem1p domain-containing protein [Arabidopsis thaliana]	2.47492	4.93684	62.4404	64.6153	2
	Thhalv10005858m	4.09875	0.97327	K01237|1|0.0|856|ath:AT2G44460|myrosinase [EC:3.2.1.147];K01238|2|0.0|714|ath:AT5G24550|[EC:3.2.1.-]	GO:0005576//extracellular region;GO:0009507//chloroplast;GO:0016020//membrane;GO:0005634//nucleus	GO:0043169//cation binding;GO:0004553//hydrolase activity, hydrolyzing O-glycosyl compounds	GO:0051707//response to other organism;GO:0009744//response to sucrose stimulus;GO:0009750//response to fructose stimulus;GO:0005975//carbohydrate metabolic process;GO:0007568//aging;GO:0009830//cell wall modification involved in abscission;GO:0045893//positive regulation of transcription, DNA-dependent;GO:0080167//response to karrikin	gi|297817312|ref|XP_002876539.1|/0/hypothetical protein ARALYDRAFT_486481 [Arabidopsis lyrata subsp. lyrata]	2.50549	21.7553	207.356	208.316	3
	Thhalv10016589m	4.06814	0.973986	K00827|1|0.0|900|ath:AT2G38400|alanine-glyoxylate transaminase / (R)-3-amino-2-methylpropionate-pyruvate transaminase [EC:2.6.1.44 2.6.1.40]	GO:0005739//mitochondrion	GO:0030170//pyridoxal phosphate binding;GO:0008453//alanine-glyoxylate transaminase activity	GO:0008152//metabolic process	gi|312282239|dbj|BAJ33985.1|/0/unnamed protein product [Thellungiella halophila]	15.5038	28.8805	517.22	227.274	1
	Thhalv10017180m	4.06692	0.967124	K07025|1|7e-103|371|gmx:100796466|putative hydrolase of the HAD superfamily	-	GO:0016787//hydrolase activity	GO:0008152//metabolic process	gi|297806157|ref|XP_002870962.1|/2.0528e-109/hypothetical protein ARALYDRAFT_908087 [Arabidopsis lyrata subsp. lyrata]	2.60635	6.80793	83.9343	73.8456	2
	Thhalv10001600m	4.06443	0.974379	K09338|1|4e-75|280|aly:ARALYDRAFT_486694|homeobox-leucine zipper protein	-	-	-	-	21.502	39.895	476.247	550.973	2
	Thhalv10015006m	4.02353	0.969873	-	-	-	-	gi|22327834|ref|NP_680435.1|/4.98176e-58/uncharacterized protein [Arabidopsis thaliana]	6.50418	10.2232	152.506	119.533	1
	Thhalv10026806m	3.9657	0.94446	-	-	-	-	-	0.923913	2.31275	31.8024	18.7675	1
	Thhalv10007284m	3.96535	0.81187	-	GO:0005576//extracellular region	GO:0016491//oxidoreductase activity	GO:0045492//xylan biosynthetic process;GO:0010413//glucuronoxylan metabolic process	gi|297850396|ref|XP_002893079.1|/0/hypothetical protein ARALYDRAFT_472215 [Arabidopsis lyrata subsp. lyrata]	0	0.610904	3.46201	6.23669	5
	Thhalv10018761m	3.95698	0.959223	K03514|1|6e-07|37.7|cre:CHLREDRAFT_17066|DNA polymerase sigma subunit [EC:2.7.7.7];K09506|3|2e-06|52.0|cre:CHLREDRAFT_17550|DnaJ homolog subfamily A member 5;K01115|4|3e-06|38.5|vcn:VOLCADRAFT_99471|phospholipase D [EC:3.1.4.4]	-	-	-	-	1.95497	4.51138	50.6225	49.7995	2
	Thhalv10005180m	3.9399	0.928172	-	GO:0005576//extracellular region	-	GO:0010584//pollen exine formation	gi|18422886|ref|NP_568693.1|/9.61512e-34/uncharacterized protein [Arabidopsis thaliana]	0	2.2348	9.97128	24.48	1
	Thhalv10015803m	3.9348	0.884761	K14488|1|2e-23|105|pop:POPTR_589454|SAUR family protein	GO:0005634//nucleus	-	GO:0009733//response to auxin stimulus	gi|15242718|ref|NP_195951.1|/1.59246e-51/SAUR-like auxin-responsive protein [Arabidopsis thaliana]	0	1.16689	7.00178	10.9963	2
	Thhalv10029512m	3.91799	0.959177	K09422|1|7e-158|554|aly:ARALYDRAFT_663519|myb proto-oncogene protein, plant	-	-	-	-	2.30695	4.62639	52.9608	51.8429	3
	Thhalv10008116m	3.91489	0.922373	K11228|1|2e-45|181|ota:Ot13g01170|mitogen-activated protein kinase kinase kinase [EC:2.7.11.1];K13414|2|2e-41|167|ath:AT4G08500|mitogen-activated protein kinase kinase kinase 1, plant [EC:2.7.11.25]	GO:0005634//nucleus	GO:0004674//protein serine/threonine kinase activity;GO:0005524//ATP binding	GO:0006468//protein phosphorylation	gi|297843310|ref|XP_002889536.1|/7.19165e-173/MAPKKK18 [Arabidopsis lyrata subsp. lyrata]	0.298992	1.77755	17.2153	14.1061	2
	Thhalv10003633m	3.90427	0.823884	K04498|1|8e-06|51.2|pop:POPTR_828090|E1A/CREB-binding protein [EC:2.3.1.48]	-	-	-	-	0.310066	0.400209	4.73004	5.90475	2
	Thhalv10027427m	3.90158	0.873117	K01762|1|0.0|865|ath:AT4G26200|1-aminocyclopropane-1-carboxylate synthase [EC:4.4.1.14]	-	-	-	-	0.151595	0.924973	6.40407	9.68513	1
	Thhalv10016668m	3.86936	0.851377	K14432|1|0.0|763|aly:ARALYDRAFT_321332|ABA responsive element binding factor	GO:0005634//nucleus	GO:0046983//protein dimerization activity;GO:0043565//sequence-specific DNA binding;GO:0003700//sequence-specific DNA binding transcription factor activity	GO:0050826//response to freezing;GO:0009414//response to water deprivation;GO:0009793//embryo development ending in seed dormancy;GO:0009740//gibberellic acid mediated signaling pathway;GO:0010200//response to chitin;GO:0009651//response to salt stress;GO:0009640//photomorphogenesis;GO:0019915//lipid storage;GO:0010182//sugar mediated signaling pathway;GO:0009933//meristem structural organization…	gi|297827105|ref|XP_002881435.1|/0/hypothetical protein ARALYDRAFT_321332 [Arabidopsis lyrata subsp. lyrata]	0.295546	0.610347	6.32581	6.91365	2
	Thhalv10016003m	3.85716	0.854889	K03798|1|0.0|1203|aly:ARALYDRAFT_661366|cell division protease FtsH [EC:3.4.24.-]	GO:0016021//integral to membrane;GO:0009507//chloroplast	GO:0008270//zinc ion binding;GO:0004176//ATP-dependent peptidase activity;GO:0004222//metalloendopeptidase activity;GO:0005524//ATP binding;GO:0008568//microtubule-severing ATPase activity	GO:0006457//protein folding;GO:0010304//PSII associated light-harvesting complex II catabolic process;GO:0009408//response to heat;GO:0051301//cell division;GO:0006508//proteolysis;GO:0042981//regulation of apoptotic process;GO:0009644//response to high light intensity;GO:0042542//response to hydrogen peroxide	gi|297811665|ref|XP_002873716.1|/0/predicted protein [Arabidopsis lyrata subsp. lyrata]	0.198749	0.746266	4.75775	8.9372	2
	Thhalv10021824m	3.8357	0.964306	-	GO:0005739//mitochondrion	GO:0004553//hydrolase activity, hydrolyzing O-glycosyl compounds	GO:0005975//carbohydrate metabolic process	gi|145332647|ref|NP_001078189.1|/8.20903e-37/uncharacterized protein [Arabidopsis thaliana]	2.36058	10.3408	96.2745	85.0741	2
	Thhalv10021381m	3.81218	0.941087	K00434|1|7e-139|491|ath:AT3G09640|L-ascorbate peroxidase [EC:1.11.1.11]	GO:0005829//cytosol	GO:0020037//heme binding;GO:0016688//L-ascorbate peroxidase activity	GO:0006457//protein folding;GO:0009644//response to high light intensity;GO:0042542//response to hydrogen peroxide;GO:0009408//response to heat;GO:0055114//oxidation-reduction process	gi|30680940|ref|NP_187575.2|/8.15067e-138/L-ascorbate peroxidase [Arabidopsis thaliana]	1.18484	2.34801	23.358	26.2675	2
	Thhalv10028770m	3.79524	0.931568	K06892|1|1e-141|500|pop:POPTR_550478|;K00475|3|1e-56|218|mtr:MTR_8g075890|naringenin 3-dioxygenase [EC:1.14.11.9]	GO:0005737//cytoplasm	GO:0045486//naringenin 3-dioxygenase activity;GO:0005506//iron ion binding	GO:0009627//systemic acquired resistance;GO:0019748//secondary metabolic process;GO:0009697//salicylic acid biosynthetic process;GO:0055114//oxidation-reduction process	gi|297809269|ref|XP_002872518.1|/1.2239e-175/predicted protein [Arabidopsis lyrata subsp. lyrata]	0.194232	2.64373	26.8949	12.5045	1
	Thhalv10026754m	3.77619	0.951067	-	-	-	-	-	1.69232	3.81261	44.4832	30.9386	1
	Thhalv10029050m	3.71746	0.906617	K05765|1|5e-69|258|aly:ARALYDRAFT_490501|cofilin	-	-	-	-	0.343565	1.61254	9.3533	16.3779	1
	Thhalv10023946m	3.6956	0.926924	K09286|1|3e-31|133|vvi:100246641|EREBP-like factor	-	GO:0005515//protein binding	GO:0044260;GO:0009793//embryo development ending in seed dormancy;GO:0010033//response to organic substance;GO:0048827//phyllome development;GO:0048513//organ development;GO:0034654;GO:0050794//regulation of cellular process;GO:1901700;GO:0006606//protein import into nucleus	gi|297813585|ref|XP_002874676.1|/1.87427e-45/hypothetical protein ARALYDRAFT_489952 [Arabidopsis lyrata subsp. lyrata]	0.709228	2.13042	18.1097	18.6821	1
	Thhalv10024860m	3.6749	0.950397	-	-	-	-	-	2.78176	3.48168	28.9578	51.0379	1
	Thhalv10021447m	3.66774	0.851955	K15382|1|3e-114|409|aly:ARALYDRAFT_479135|solute carrier family 50 (sugar transporter)	GO:0005887//integral to plasma membrane	GO:0051119//sugar transmembrane transporter activity	GO:0006833//water transport;GO:0008643//carbohydrate transport;GO:0009750//response to fructose stimulus;GO:0009651//response to salt stress	gi|297834560|ref|XP_002885162.1|/3.997e-113/nodulin MtN3 family protein [Arabidopsis lyrata subsp. lyrata]	0.452279	0.636836	8.17325	5.66791	4
	Thhalv10010835m	3.66184	0.962989	-	GO:0005576//extracellular region	GO:0008289//lipid binding;GO:0008233//peptidase activity	GO:0006869//lipid transport;GO:0006508//proteolysis	gi|297820134|ref|XP_002877950.1|/1.59582e-57/protease inhibitor/seed storage/lipid transfer protein family protein [Arabidopsis lyrata subsp. lyrata]	7.85105	9.97997	120.381	105.301	2
	Thhalv10016602m	3.6601	0.88453	K15406|1|0.0|637|aly:ARALYDRAFT_330267|wax-ester synthase / diacylglycerol O-acyltransferase [EC:2.3.1.75 2.3.1.20]	GO:0005783//endoplasmic reticulum;GO:0005634//nucleus;GO:0005886//plasma membrane	GO:0004144//diacylglycerol O-acyltransferase activity;GO:0047196//long-chain-alcohol O-fatty-acyltransferase activity	GO:0010025//wax biosynthetic process;GO:0048446//petal morphogenesis;GO:0045017//glycerolipid biosynthetic process;GO:0048481//ovule development	gi|334184816|ref|NP_001189709.1|/0/O-acyltransferase (WSD1-like) family protein [Arabidopsis thaliana]	0.411039	1.1093	14.4219	4.79759	1
	Thhalv10019227m	3.63196	0.963636	K08234|1|7e-11|65.9|cre:CHLREDRAFT_143257|glyoxylase I family protein	GO:0005737//cytoplasm	GO:0004462//lactoylglutathione lyase activity	GO:0042538//hyperosmotic salinity response;GO:0009414//response to water deprivation;GO:0005975//carbohydrate metabolic process;GO:0009744//response to sucrose stimulus;GO:0046482//para-aminobenzoic acid metabolic process;GO:0009750//response to fructose stimulus	gi|5902371|gb|AAD55473.1|AC009322_13/5.55266e-89/Hypothetical protein [Arabidopsis thaliana]	7.10389	17.2168	140.41	161.102	3
	Thhalv10007502m	3.61836	0.96322	K13030|1|1e-114|411|sbi:SORBI_01g001220|cyanohydrin beta-glucosyltransferase [EC:2.4.1.85];K13692|2|2e-68|258|vvi:100252177|UDP-glucose:(indol-3-yl)acetate beta-D-glucosyltransferase [EC:2.4.1.121];K13068|3|9e-68|256|aly:ARALYDRAFT_479675|sinapate 1-glucosyltransferase [EC:2.4.1.120];K13228|4|2e-67|255|zma:100274317|UDP-glucosyltransferase BX9 [EC:2.4.1.202]	GO:0009507//chloroplast;GO:0005634//nucleus	GO:0050502//cis-zeatin O-beta-D-glucosyltransferase activity;GO:0015020//glucuronosyltransferase activity;GO:0050403//trans-zeatin O-beta-D-glucosyltransferase activity	GO:0010363//regulation of plant-type hypersensitive response;GO:0009867//jasmonic acid mediated signaling pathway;GO:0006612//protein targeting to membrane;GO:0015824//proline transport;GO:0030968//endoplasmic reticulum unfolded protein response;GO:0009863//salicylic acid mediated signaling pathway;GO:0008152//metabolic process	gi|15219870|ref|NP_173653.1|/0/UDP-glucosyl transferase 85A2 [Arabidopsis thaliana]	4.07115	19.3507	139.589	148.056	3
	Thhalv10024168m	3.61372	0.929905	K03327|1|0.0|967|aly:ARALYDRAFT_893660|multidrug resistance protein, MATE family	GO:0017119//Golgi transport complex;GO:0005886//plasma membrane	GO:0015238//drug transmembrane transporter activity;GO:0015297//antiporter activity	GO:0006855//drug transmembrane transport;GO:0003156//regulation of organ formation;GO:0055072//iron ion homeostasis;GO:0009624//response to nematode	gi|297840675|ref|XP_002888219.1|/0/hypothetical protein ARALYDRAFT_893660 [Arabidopsis lyrata subsp. lyrata]	0.194232	3.16032	23.9471	17.1182	1
	Thhalv10028460m	3.61091	0.886147	K00276|1|4e-68|258|cme:CMS002C|primary-amine oxidase [EC:1.4.3.21]	GO:0005768//endosome;GO:0005773//vacuole;GO:0005794//Golgi apparatus;GO:0005576//extracellular region;GO:0005802//trans-Golgi network	GO:0008131//primary amine oxidase activity;GO:0005507//copper ion binding;GO:0048038//quinone binding	GO:0009308//amine metabolic process;GO:0055114//oxidation-reduction process	gi|240255790|ref|NP_192966.5|/0/copper amine oxidase family protein [Arabidopsis thaliana]	0.539541	1.09086	9.27289	10.647	1
	Thhalv10005800m	3.58649	0.959038	K06617|1|0.0|1507|aly:ARALYDRAFT_907221|raffinose synthase [EC:2.4.1.82]	GO:0005737//cytoplasm;GO:0009506//plasmodesma	GO:0052692//raffinose alpha-galactosidase activity;GO:0047274//galactinol-sucrose galactosyltransferase activity	GO:0006979//response to oxidative stress;GO:0034484//raffinose catabolic process;GO:0080167//response to karrikin	gi|312282097|dbj|BAJ33914.1|/0/unnamed protein product [Thellungiella halophila]	4.56907	9.21469	68.3941	97.1861	1
	Thhalv10026604m	3.57592	0.955827	K02605|1|3e-09|59.7|smo:SELMODRAFT_427211|origin recognition complex subunit 3	GO:0005576//extracellular region	GO:0008289//lipid binding	GO:0006869//lipid transport	gi|145334215|ref|NP_001078488.1|/8.85494e-56/bifunctional inhibitor/lipid-transfer protein/seed storage 2S albumin-like protein [Arabidopsis thaliana]	6.20551	4.59881	69.2931	59.549	2
	Thhalv10027323m	3.57011	0.87187	K08235|1|4e-84|308|aly:ARALYDRAFT_658210|xyloglucan:xyloglucosyl transferase [EC:2.4.1.207]	-	-	-	-	0.189915	1.24792	9.98402	7.09332	1
	Thhalv10021746m	3.53518	0.954209	-	GO:0005576//extracellular region;GO:0009507//chloroplast	-	GO:0009646//response to absence of light	gi|297830156|ref|XP_002882960.1|/1.43444e-54/predicted protein [Arabidopsis lyrata subsp. lyrata]	4.01831	6.39602	76.4291	44.3039	1
	Thhalv10008912m	3.51058	0.962088	K08234|1|9e-11|65.9|cre:CHLREDRAFT_143257|glyoxylase I family protein	GO:0005737//cytoplasm	GO:0004462//lactoylglutathione lyase activity	GO:0042538//hyperosmotic salinity response;GO:0009414//response to water deprivation;GO:0005975//carbohydrate metabolic process;GO:0009744//response to sucrose stimulus;GO:0046482//para-aminobenzoic acid metabolic process;GO:0009750//response to fructose stimulus	gi|297844440|ref|XP_002890101.1|/2.75194e-91/lactoylglutathione lyase family protein [Arabidopsis lyrata subsp. lyrata]	4.07217	27.9651	189.229	175.899	2
	Thhalv10015064m	3.50172	0.964721	-	GO:0005618//cell wall;GO:0048046//apoplast	GO:0008289//lipid binding	GO:0042538//hyperosmotic salinity response;GO:0009414//response to water deprivation;GO:0009409//response to cold;GO:0006869//lipid transport;GO:0009737//response to abscisic acid stimulus	gi|20340231|gb|AAM19702.1|AF499715_1/2.0905e-59/lipid transfer protein 4-like protein [Eutrema halophilum]	31.9189	93.6328	786.704	635.446	3
	Thhalv10014575m	3.47751	0.954186	K09286|1|2e-25|114|ath:AT3G14230|EREBP-like factor	-	-	-	-	2.22758	10.0531	69.1696	67.621	2
	Thhalv10027571m	3.47098	0.935288	K09422|1|1e-171|600|aly:ARALYDRAFT_492740|myb proto-oncogene protein, plant	-	-	-	-	1.70924	2.94153	26.7429	24.8266	1
	Thhalv10014841m	3.46337	0.963358	-	GO:0005618//cell wall;GO:0048046//apoplast	GO:0008289//lipid binding	GO:0042538//hyperosmotic salinity response;GO:0009414//response to water deprivation;GO:0009409//response to cold;GO:0006869//lipid transport;GO:0009737//response to abscisic acid stimulus	gi|20340231|gb|AAM19702.1|AF499715_1/3.17306e-59/lipid transfer protein 4-like protein [Eutrema halophilum]	24.911	82.9372	579.395	610.177	3
	Thhalv10001584m	3.45963	0.920941	K09422|1|2e-141|499|ath:AT2G47190|myb proto-oncogene protein, plant	-	-	-	-	1.11472	2.20906	19.7665	16.8	1
	Thhalv10024981m	3.45266	0.9525	K00517|1|0.0|892|ath:AT4G37430|[EC:1.14.-.-]	-	-	-	-	3.55951	7.81747	66.0744	58.4864	1
	Thhalv10024696m	3.45228	0.940648	K14487|1|0.0|1192|ath:AT4G27260|auxin responsive GH3 gene family	-	-	-	-	1.79155	4.04527	21.864	42.0237	1
	Thhalv10004771m	3.45051	0.935912	-	GO:0005634//nucleus	GO:0005515//protein binding	GO:0009738//abscisic acid mediated signaling pathway;GO:0045893//positive regulation of transcription, DNA-dependent	gi|15230001|ref|NP_189598.1|/2.39591e-104/Ninja-family protein AFP3 [Arabidopsis thaliana]	2.08444	2.81761	28.0213	25.5687	2
	Thhalv10025420m	3.44566	0.951229	-	-	-	-	-	2.4818	7.966	67.565	46.2688	1
	Thhalv10018997m	3.4261	0.961071	-	GO:0005634//nucleus	GO:0003677//DNA binding;GO:0003700//sequence-specific DNA binding transcription factor activity	GO:0009825//multidimensional cell growth;GO:0006355//regulation of transcription, DNA-dependent;GO:0009908//flower development;GO:0045087//innate immune response;GO:0009617//response to bacterium;GO:0010150//leaf senescence	gi|312283489|dbj|BAJ34610.1|/9.3572e-164/unnamed protein product [Thellungiella halophila]	17.7002	27.8034	244.235	244.875	3
	Thhalv10011825m	3.42274	0.924938	-	GO:0005576//extracellular region;GO:0005618//cell wall	GO:0030599//pectinesterase activity;GO:0046910//pectinesterase inhibitor activity	GO:0043086//negative regulation of catalytic activity	gi|15724357|gb|AAL06571.1|AF412119_1/2.93866e-73/At1g47960/T2J15_13 [Arabidopsis thaliana]	1.28193	2.5161	22.9746	17.7545	2
	Thhalv10020426m	3.40701	0.941526	K05658|1|2e-52|205|vvi:100262734|ATP-binding cassette, subfamily B (MDR/TAP), member 1;K00924|2|4e-48|191|aly:ARALYDRAFT_485972|[EC:2.7.1.-];K13430|5|2e-46|186|rcu:RCOM_1078760|serine/threonine-protein kinase PBS1 [EC:2.7.11.1]	-	-	-	-	1.98859	4.48897	29.2468	39.4637	1
	Thhalv10009054m	3.38258	0.936258	-	GO:0005634//nucleus	-	GO:0009062//fatty acid catabolic process;GO:0009739//response to gibberellin stimulus	gi|15220508|ref|NP_174257.1|/2.27172e-55/uncharacterized protein [Arabidopsis thaliana]	2.23803	3.21306	29.2902	27.5615	1
	Thhalv10024985m	3.35933	0.958784	K00517|1|0.0|899|ath:AT4G37370|[EC:1.14.-.-]	-	-	-	-	11.4546	24.6971	198.262	172.75	1
	Thhalv10021126m	3.35667	0.881758	K09422|1|4e-179|625|ath:AT3G06490|myb proto-oncogene protein, plant	GO:0005634//nucleus	GO:0003677//DNA binding;GO:0003700//sequence-specific DNA binding transcription factor activity;GO:0003682//chromatin binding	GO:0052542//defense response by callose deposition;GO:0009620//response to fungus;GO:0009414//response to water deprivation;GO:0009867//jasmonic acid mediated signaling pathway;GO:0006355//regulation of transcription, DNA-dependent;GO:0009611//response to wounding;GO:0009695//jasmonic acid biosynthetic process;GO:0042538//hyperosmotic salinity response;GO:0009733//response to auxin stimulus;GO:00…	gi|15230731|ref|NP_187301.1|/4.91185e-178/myb domain protein 108 [Arabidopsis thaliana]	0.457832	1.54717	11.0888	9.44999	2
	Thhalv10014106m	3.34637	0.874526	-	-	-	-	-	0.404075	1.44137	9.63503	9.13474	2
	Thhalv10025482m	3.34574	0.929304	K01087|1|0.0|701|aly:ARALYDRAFT_492609|trehalose 6-phosphate phosphatase [EC:3.1.3.12]	-	-	-	-	1.94629	2.62337	24.9236	21.5334	2
	Thhalv10008322m	3.34369	0.931291	-	-	-	GO:0009414//response to water deprivation;GO:0006979//response to oxidative stress;GO:0009409//response to cold;GO:0009737//response to abscisic acid stimulus	gi|21593266|gb|AAM65215.1|/1.29696e-95/unknown [Arabidopsis thaliana]	1.13739	3.73685	25.4478	24.0355	2
	Thhalv10009342m	3.32445	0.947671	K00540|1|7e-120|428|ath:AT3G22370|[EC:1.-.-.-]	GO:0005739//mitochondrion;GO:0016021//integral to membrane;GO:0070469//respiratory chain	GO:0009916//alternative oxidase activity;GO:0046872//metal ion binding	GO:0031930//mitochondria-nucleus signaling pathway;GO:0035556//intracellular signal transduction;GO:0022900//electron transport chain;GO:0009409//response to cold;GO:0045333//cellular respiration;GO:0007585//respiratory gaseous exchange;GO:0009738//abscisic acid mediated signaling pathway;GO:0009723//response to ethylene stimulus	gi|18398395|ref|NP_564395.1|/1.9628e-174/alternative oxidase 3 [Arabidopsis thaliana]	1.99135	8.58173	48.2647	57.6508	3
	Thhalv10024287m	3.29484	0.958206	K14157|1|0.0|1959|aly:ARALYDRAFT_491371|alpha-aminoadipic semialdehyde synthase [EC:1.5.1.8 1.5.1.9]	GO:0005829//cytosol;GO:0005739//mitochondrion	GO:0004755//saccharopine dehydrogenase (NADP+, L-glutamate-forming) activity;GO:0047130//saccharopine dehydrogenase (NADP+, L-lysine-forming) activity;GO:0000166//nucleotide binding	GO:0016926//protein desumoylation;GO:0055114//oxidation-reduction process;GO:0009744//response to sucrose stimulus;GO:0009750//response to fructose stimulus;GO:0019477//L-lysine catabolic process;GO:0010228//vegetative to reproductive phase transition of meristem;GO:0050665//hydrogen peroxide biosynthetic process;GO:0080167//response to karrikin	gi|2052508|gb|AAB96826.1|/0/lysine-ketoglutarate reductase/saccharopine dehydrogenase bifunctional enzyme [Arabidopsis thaliana]	14.8081	27.6051	208.492	207.75	1
	Thhalv10015148m	3.29473	0.921934	-	-	-	-	gi|116830331|gb|ABK28123.1|/1.4949e-33/unknown [Arabidopsis thaliana]	1.0389	3.06498	18.3911	21.8813	2
	Thhalv10028148m	3.28316	0.900102	K11323|1|7e-08|55.5|vcn:VOLCADRAFT_121342|histone arginine demethylase JMJD6 [EC:1.14.11.-]	GO:0005634//nucleus;GO:0005737//cytoplasm	-	-	gi|297805602|ref|XP_002870685.1|/3.94965e-99/hypothetical protein ARALYDRAFT_493913 [Arabidopsis lyrata subsp. lyrata]	1.59742	1.19961	15.2959	11.9327	2
	Thhalv10014988m	3.28011	0.917475	-	-	-	-	gi|79326710|ref|NP_001031821.1|/2.1042e-08/uncharacterized protein [Arabidopsis thaliana]	1.61685	2.16821	19.5151	17.254	1
	Thhalv10003681m	3.26125	0.960355	K05349|1|0.0|1075|vvi:100252178|beta-glucosidase [EC:3.2.1.21]	-	-	-	-	51.9396	132.516	945.295	823.292	3
	Thhalv10014528m	3.25768	0.917591	K09875|1|1e-95|347|aly:ARALYDRAFT_477669|aquaporin SIP	-	-	-	-	0.984746	2.90522	17.4324	19.7728	3
	Thhalv10021499m	3.25337	0.912115	K04506|1|2e-63|240|vvi:100267231|E3 ubiquitin-protein ligase SIAH1 [EC:6.3.2.19]	GO:0005634//nucleus	GO:0005515//protein binding;GO:0004842//ubiquitin-protein ligase activity;GO:0008270//zinc ion binding	GO:0007275//multicellular organismal development;GO:0016567//protein ubiquitination;GO:0006511//ubiquitin-dependent protein catabolic process	gi|297834188|ref|XP_002884976.1|/8.14039e-103/predicted protein [Arabidopsis lyrata subsp. lyrata]	1.75653	1.7757	18.0118	15.6711	1
	Thhalv10028063m	3.23464	0.817623	-	GO:0005634//nucleus	-	-	gi|21593867|gb|AAM65834.1|/3.59186e-102/unknown [Arabidopsis thaliana]	0.288479	0.94779	8.80146	2.83544	1
	Thhalv10026403m	3.207	0.936651	K13448|1|6e-84|308|ath:AT4G37010|calcium-binding protein CML	GO:0005737//cytoplasm;GO:0005886//plasma membrane	GO:0005509//calcium ion binding;GO:0005515//protein binding;GO:0032440//2-alkenal reductase [NAD(P)] activity	GO:0055114//oxidation-reduction process;GO:0006281//DNA repair;GO:0010053//root epidermal cell differentiation;GO:0060151//peroxisome localization;GO:0009932//cell tip growth;GO:0051646//mitochondrion localization;GO:0051645//Golgi localization;GO:0030048//actin filament-based movement	gi|79326379|ref|NP_001031798.1|/7.41645e-83/calcium-binding protein CML19 [Arabidopsis thaliana]	1.06827	6.16003	31.9482	34.8	1
	Thhalv10001533m	3.1762	0.874573	K09060|1|3e-173|606|ath:AT2G46270|plant G-box-binding factor	-	-	-	-	0.923913	1.26757	9.54071	10.2686	2
	Thhalv10023557m	3.17117	0.958068	K01501|1|1e-161|567|ath:AT3G44310|nitrilase [EC:3.5.5.1];K13035|4|2e-132|470|aly:ARALYDRAFT_662033|beta-cyano-L-alanine hydratase/nitrilase [EC:3.5.5.1 3.5.5.4]	GO:0005829//cytosol;GO:0009506//plasmodesma;GO:0009507//chloroplast;GO:0005886//plasma membrane;GO:0048046//apoplast	GO:0080061//indole-3-acetonitrile nitrilase activity;GO:0080109//indole-3-acetonitrile nitrile hydratase activity	GO:0009684//indoleacetic acid biosynthetic process;GO:0009617//response to bacterium;GO:0019762//glucosinolate catabolic process;GO:0009970//cellular response to sulfate starvation;GO:0046686//response to cadmium ion	gi|312281555|dbj|BAJ33643.1|/1.01494e-165/unnamed protein product [Thellungiella halophila]	55.6312	141.058	933.22	838.513	3
	Thhalv10028388m	3.16586	0.904861	-	-	-	GO:0009627//systemic acquired resistance;GO:0034976//response to endoplasmic reticulum stress	gi|297814271|ref|XP_002875019.1|/0/C2 domain-containing protein [Arabidopsis lyrata subsp. lyrata]	0.795241	2.65753	13.2288	17.7588	2
	Thhalv10014471m	3.15945	0.958021	K00522|1|3e-122|437|aly:ARALYDRAFT_907990|ferritin heavy chain [EC:1.16.3.1]	-	-	-	-	123.743	182.791	1285.58	1453.27	1
	Thhalv10023782m	3.15378	0.881896	-	GO:0048046//apoplast;GO:0005739//mitochondrion	GO:0005102//receptor binding	GO:0007165//signal transduction	gi|297837073|ref|XP_002886418.1|/3.21634e-26/hypothetical protein ARALYDRAFT_893125 [Arabidopsis lyrata subsp. lyrata]	0.740464	1.7377	10.7744	11.2809	2
	Thhalv10023694m	3.14414	0.847126	K12169|1|6e-07|53.5|vvi:100250977|Kip1 ubiquitination-promoting complex protein 1 [EC:6.3.2.19];K15688|2|3e-06|51.2|smo:SELMODRAFT_231449|E3 ubiquitin-protein ligase MUL1 [EC:6.3.2.19]	GO:0005634//nucleus	GO:0008270//zinc ion binding	-	gi|15220769|ref|NP_176427.1|/2.68213e-86/RING/U-box domain-containing protein [Arabidopsis thaliana]	0.803997	0.922432	7.79924	7.4634	2
	Thhalv10021293m	3.11789	0.830954	K00227|1|4e-148|521|ath:AT3G02590|lathosterol oxidase [EC:1.14.21.6]	GO:0016021//integral to membrane	GO:0000248//C-5 sterol desaturase activity;GO:0050046//lathosterol oxidase activity;GO:0005506//iron ion binding	GO:0016132//brassinosteroid biosynthetic process;GO:0006633//fatty acid biosynthetic process;GO:0055114//oxidation-reduction process;GO:0006084//acetyl-CoA metabolic process;GO:0019745//pentacyclic triterpenoid biosynthetic process;GO:0016126//sterol biosynthetic process	gi|15232937|ref|NP_186908.1|/4.92138e-147/Delta(7)-sterol-C5(6)-desaturase [Arabidopsis thaliana]	0.488354	1.03145	7.79365	5.39999	1
	Thhalv10007979m	3.11748	0.936651	-	GO:0005634//nucleus	-	-	gi|145336153|ref|NP_174031.2|/0/StaR-like protein domain-containing protein [Arabidopsis thaliana]	1.82631	6.65966	41.5431	32.1041	2
	Thhalv10027760m	3.11497	0.803692	-	-	-	-	-	0.327859	0.92329	5.23231	5.60715	2
	Thhalv10020592m	3.10777	0.915073	-	-	-	-	-	0.761199	3.70263	19.1639	19.3166	1
	Thhalv10016439m	3.1	0.871015	K00423|1|2e-64|245|ppp:PHYPADRAFT_163787|L-ascorbate oxidase [EC:1.10.3.3]	GO:0048046//apoplast	GO:0005507//copper ion binding;GO:0052716//hydroquinone:oxygen oxidoreductase activity;GO:0008447//L-ascorbate oxidase activity	GO:0046688//response to copper ion;GO:0046274//lignin catabolic process;GO:0055114//oxidation-reduction process	gi|15226663|ref|NP_181568.1|/0/laccase 5 [Arabidopsis thaliana]	0.151186	2.12878	9.84034	9.70849	2
	Thhalv10007769m	3.09794	0.857777	-	GO:0005576//extracellular region;GO:0005886//plasma membrane	GO:0015297//antiporter activity;GO:0015137//citrate transmembrane transporter activity;GO:0004553//hydrolase activity, hydrolyzing O-glycosyl compounds;GO:0043169//cation binding;GO:0015238//drug transmembrane transporter activity	GO:0016036//cellular response to phosphate starvation;GO:0071369//cellular response to ethylene stimulus;GO:0019375//galactolipid biosynthetic process;GO:0071732//cellular response to nitric oxide;GO:0045492//xylan biosynthetic process;GO:0006879//cellular iron ion homeostasis;GO:0010106//cellular response to iron ion starvation;GO:0015706//nitrate transport;GO:0006826//iron ion transport;GO:0006…	gi|30678275|ref|NP_171733.2|/0/mannan endo-1,4-beta-mannosidase 1 [Arabidopsis thaliana]	0.580809	1.40197	10.126	6.85048	2
	Thhalv10021802m	3.08986	0.945523	-	GO:0016021//integral to membrane	-	GO:0042538//hyperosmotic salinity response;GO:0007030//Golgi organization;GO:0009409//response to cold;GO:0006833//water transport;GO:0046686//response to cadmium ion;GO:0009737//response to abscisic acid stimulus;GO:0006096//glycolysis	gi|6714402|gb|AAF26091.1|AC012393_17/7.71459e-22/low temperature and salt responsive protein LTI6B [Arabidopsis thaliana]	4.39277	11.7362	74.3867	62.9376	2
	Thhalv10008985m	3.07368	0.864962	-	GO:0005576//extracellular region;GO:0005783//endoplasmic reticulum	-	GO:0009651//response to salt stress	gi|18394409|ref|NP_564008.1|/9.84719e-50/uncharacterized protein [Arabidopsis thaliana]	1.07574	1.12201	8.75222	9.75104	2
	Thhalv10003978m	3.04189	0.896521	-	GO:0009507//chloroplast	GO:0005097//Rab GTPase activator activity	GO:0031348//negative regulation of defense response;GO:0006499//N-terminal protein myristoylation;GO:0009697//salicylic acid biosynthetic process;GO:0010363//regulation of plant-type hypersensitive response;GO:0006944//cellular membrane fusion;GO:0006612//protein targeting to membrane;GO:0043069//negative regulation of programmed cell death;GO:0032851//positive regulation of Rab GTPase activity;G…	gi|297812621|ref|XP_002874194.1|/0/RabGAP/TBC domain-containing protein [Arabidopsis lyrata subsp. lyrata]	1.81346	1.70231	14.2651	14.6897	1
	Thhalv10021268m	3.01577	0.949242	-	GO:0005774//vacuolar membrane;GO:0005794//Golgi apparatus;GO:0005829//cytosol;GO:0009506//plasmodesma;GO:0005886//plasma membrane;GO:0005634//nucleus;GO:0005739//mitochondrion	GO:0043424//protein histidine kinase binding;GO:0004674//protein serine/threonine kinase activity;GO:0005524//ATP binding	GO:0010363//regulation of plant-type hypersensitive response;GO:0006944//cellular membrane fusion;GO:0030003//cellular cation homeostasis;GO:0010075//regulation of meristem growth;GO:0015706//nitrate transport;GO:0006612//protein targeting to membrane;GO:0050832//defense response to fungus;GO:0043069//negative regulation of programmed cell death;GO:0006468//protein phosphorylation;GO:0070838//div…	gi|297828612|ref|XP_002882188.1|/5.5515e-151/band 7 family protein [Arabidopsis lyrata subsp. lyrata]	9.72201	22.2903	137.143	121.772	2
	Thhalv10025224m	3.01426	0.94878	K14497|1|0.0|764|ath:AT4G26080|protein phosphatase 2C [EC:3.1.3.16]	-	-	-	-	12.039	17.8585	142.412	99.1442	2
	Thhalv10015427m	3.00198	0.815105	K03243|1|6e-07|55.1|pop:POPTR_823158|translation initiation factor 5B;K11294|2|2e-06|53.1|osa:4337032|nucleolin	-	-	GO:0010150//leaf senescence;GO:0009414//response to water deprivation;GO:0009409//response to cold;GO:0009651//response to salt stress;GO:0009738//abscisic acid mediated signaling pathway	gi|297792559|ref|XP_002864164.1|/2.90414e-130/hypothetical protein ARALYDRAFT_918274 [Arabidopsis lyrata subsp. lyrata]	0.234947	1.28652	5.99188	6.19656	2
	Thhalv10012847m	2.99472	0.946863	K12309|1|0.0|1211|aly:ARALYDRAFT_485655|beta-galactosidase [EC:3.2.1.23];K01190|3|2e-64|245|cme:CMP078C|beta-galactosidase [EC:3.2.1.23]	GO:0005618//cell wall;GO:0048046//apoplast	GO:0043169//cation binding;GO:0030246//carbohydrate binding;GO:0004565//beta-galactosidase activity	GO:0005975//carbohydrate metabolic process;GO:0070838//divalent metal ion transport;GO:0030003//cellular cation homeostasis	gi|297793199|ref|XP_002864484.1|/0/predicted protein [Arabidopsis lyrata subsp. lyrata]	6.50297	18.2227	108.167	88.916	1
	Thhalv10017461m	2.98547	0.949658	-	GO:0005634//nucleus	-	GO:0009750//response to fructose stimulus;GO:0009744//response to sucrose stimulus;GO:0009749//response to glucose stimulus	gi|297826851|ref|XP_002881308.1|/6.4843e-49/dormancy/auxin associated family protein [Arabidopsis lyrata subsp. lyrata]	13.9784	25.7235	169.422	145.01	4
	Thhalv10005099m	2.98218	0.916343	K11982|1|4e-14|75.1|mtr:MTR_6g079660|E3 ubiquitin-protein ligase RNF115/126 [EC:6.3.2.19]	GO:0005634//nucleus	GO:0008270//zinc ion binding	-	gi|297815340|ref|XP_002875553.1|/2.47027e-57/zinc finger family protein [Arabidopsis lyrata subsp. lyrata]	3.29303	2.20799	24.5102	18.9578	1
	Thhalv10007341m	2.97718	0.948249	K00102|1|2e-06|52.8|olu:OSTLU_46355|D-lactate dehydrogenase (cytochrome) [EC:1.1.2.4];K00279|2|3e-06|52.0|smo:SELMODRAFT_98722|cytokinin dehydrogenase [EC:1.5.99.12]	GO:0009507//chloroplast	GO:0050660//flavin adenine dinucleotide binding;GO:0008762//UDP-N-acetylmuramate dehydrogenase activity;GO:0009055//electron carrier activity;GO:0050468	GO:0009407//toxin catabolic process;GO:0010583//response to cyclopentenone;GO:0006865//amino acid transport;GO:0055114//oxidation-reduction process	gi|297846016|ref|XP_002890889.1|/0/FAD-binding domain-containing protein [Arabidopsis lyrata subsp. lyrata]	4.26059	25.7992	106.415	130.291	2
	Thhalv10004333m	2.97629	0.898762	K09286|1|2e-26|118|ath:AT1G43160|EREBP-like factor	GO:0005634//nucleus	GO:0003677//DNA binding;GO:0003700//sequence-specific DNA binding transcription factor activity	GO:0009788//negative regulation of abscisic acid mediated signaling pathway;GO:0009749//response to glucose stimulus;GO:0006355//regulation of transcription, DNA-dependent;GO:0006970//response to osmotic stress;GO:0050832//defense response to fungus	gi|297794071|ref|XP_002864920.1|/7.21647e-178/hypothetical protein ARALYDRAFT_496690 [Arabidopsis lyrata subsp. lyrata]	0.673591	3.24056	15.4924	15.3103	2
	Thhalv10001561m	2.96851	0.88684	K09286|1|1e-27|122|pop:POPTR_571923|EREBP-like factor	-	-	-	-	1.26972	2.01705	12.2865	13.44	1
	Thhalv10014284m	2.96523	0.872632	K06883|1|2e-151|534|ath:AT5G54840|;K07890|4|7e-15|81.3|osa:4338469|Ras-related protein Rab-21;K07893|5|6e-12|71.6|aly:ARALYDRAFT_903887|Ras-related protein Rab-6A	-	-	-	-	0.989906	1.70979	11.8206	9.26269	1
	Thhalv10000384m	2.96433	0.81321	K08233|1|7e-52|201|ath:AT2G23610|polyneuridine-aldehyde esterase [EC:3.1.1.78]	GO:0005737//cytoplasm	GO:0005515//protein binding;GO:0080032//methyl jasmonate esterase activity;GO:0080030//methyl indole-3-acetate esterase activity;GO:0080031//methyl salicylate esterase activity	GO:0009750//response to fructose stimulus;GO:0009696//salicylic acid metabolic process;GO:0006833//water transport;GO:0010363//regulation of plant-type hypersensitive response;GO:0009651//response to salt stress;GO:0006612//protein targeting to membrane;GO:0009817//defense response to fungus, incompatible interaction;GO:0019344//cysteine biosynthetic process;GO:0009963//positive regulation of fla…	gi|297825263|ref|XP_002880514.1|/8.46176e-59/hydrolase, alpha/beta fold family protein [Arabidopsis lyrata subsp. lyrata]	0.16435	1.38849	6.78858	5.33076	1
	Thhalv10007957m	2.95462	0.939539	K05279|1|4e-88|323|ath:AT5G54160|flavonol 3-O-methyltransferase [EC:2.1.1.76];K13066|5|1e-81|301|pop:POPTR_824484|caffeic acid 3-O-methyltransferase [EC:2.1.1.68]	GO:0005634//nucleus;GO:0005829//cytosol	GO:0046983//protein dimerization activity;GO:0008171//O-methyltransferase activity	GO:0042343//indole glucosinolate metabolic process;GO:0009809//lignin biosynthetic process;GO:0032259//methylation	gi|15218137|ref|NP_173536.1|/0/O-methyltransferase family protein [Arabidopsis thaliana]	5.47944	8.75799	48.7281	61.6444	1
	Thhalv10016563m	2.95325	0.868797	K00750|1|5e-12|71.2|rcu:RCOM_0138290|glycogenin glucosyltransferase [EC:2.4.1.186]	GO:0005739//mitochondrion	GO:0016758//transferase activity, transferring hexosyl groups	GO:0016051//carbohydrate biosynthetic process	gi|42569649|ref|NP_565817.2|/0/nucleotide-diphospho-sugar transferase domain-containing protein [Arabidopsis thaliana]	0.902767	1.69487	9.94384	10.1746	2
	Thhalv10006043m	2.94157	0.950259	K01757|1|2e-36|151|aly:ARALYDRAFT_476541|strictosidine synthase [EC:4.3.3.2]	GO:0009506//plasmodesma;GO:0009505//plant-type cell wall;GO:0005576//extracellular region;GO:0009507//chloroplast;GO:0005773//vacuole;GO:0005783//endoplasmic reticulum;GO:0005886//plasma membrane	GO:0016844//strictosidine synthase activity	GO:0016132//brassinosteroid biosynthetic process;GO:0009744//response to sucrose stimulus;GO:0010224//response to UV-B;GO:0009813//flavonoid biosynthetic process;GO:0009821//alkaloid biosynthetic process	gi|312281991|dbj|BAJ33861.1|/0/unnamed protein product [Thellungiella halophila]	13.2493	45.3513	224.709	225.487	3
	Thhalv10029063m	2.93763	0.949427	K01051|1|7e-11|65.1|gmx:100776781|pectinesterase [EC:3.1.1.11];K12447|4|1e-10|64.3|cre:CHLREDRAFT_32796|UDP-sugar pyrophosphorylase [EC:2.7.7.64]	-	-	-	-	24.4177	22.4299	143.266	215.657	2
	Thhalv10004295m	2.93229	0.89957	K13424|1|2e-29|128|rcu:RCOM_0664190|WRKY transcription factor 33	GO:0005634//nucleus	GO:0043565//sequence-specific DNA binding;GO:0003700//sequence-specific DNA binding transcription factor activity	GO:0052542//defense response by callose deposition;GO:0035556//intracellular signal transduction;GO:0042742//defense response to bacterium;GO:0002679//respiratory burst involved in defense response;GO:0010200//response to chitin;GO:0015824//proline transport;GO:0045893//positive regulation of transcription, DNA-dependent	gi|297792213|ref|XP_002863991.1|/0/hypothetical protein ARALYDRAFT_917932 [Arabidopsis lyrata subsp. lyrata]	1.11041	3.05259	15.5618	16.2153	4
	Thhalv10029091m	2.93026	0.950813	-	-	-	-	-	22.0045	63.4695	389.104	262.42	2
	Thhalv10004447m	2.92826	0.929397	K00517|1|2e-151|534|ath:AT3G48360|[EC:1.14.-.-];K10523|3|3e-08|58.2|zma:100191618|speckle-type POZ protein	GO:0005737//cytoplasm;GO:0005634//nucleus	GO:0008270//zinc ion binding;GO:0004402//histone acetyltransferase activity;GO:0003712//transcription cofactor activity;GO:0005516//calmodulin binding	GO:0009611//response to wounding;GO:0042542//response to hydrogen peroxide;GO:0009734//auxin mediated signaling pathway;GO:0006355//regulation of transcription, DNA-dependent;GO:0009651//response to salt stress;GO:0009753//response to jasmonic acid stimulus;GO:0009751//response to salicylic acid stimulus;GO:0051973//positive regulation of telomerase activity;GO:0010182//sugar mediated signaling p…	gi|297797307|ref|XP_002866538.1|/0/hypothetical protein ARALYDRAFT_919604 [Arabidopsis lyrata subsp. lyrata]	1.83789	6.90096	32.9197	33.6	2
	Thhalv10005895m	2.92311	0.946216	K01188|1|0.0|801|ath:AT5G44640|beta-glucosidase [EC:3.2.1.21]	GO:0005829//cytosol;GO:0009506//plasmodesma;GO:0009505//plant-type cell wall;GO:0005576//extracellular region;GO:0005794//Golgi apparatus	GO:0043169//cation binding;GO:0004553//hydrolase activity, hydrolyzing O-glycosyl compounds	GO:0009651//response to salt stress;GO:0010359//regulation of anion channel activity;GO:0005975//carbohydrate metabolic process;GO:0009860//pollen tube growth;GO:0006816//calcium ion transport;GO:0007030//Golgi organization	gi|297817310|ref|XP_002876538.1|/0/hypothetical protein ARALYDRAFT_486479 [Arabidopsis lyrata subsp. lyrata]	8.70409	18.8979	108.614	100.742	1
	Thhalv10024170m	2.92269	0.838878	-	GO:0016023//cytoplasmic membrane-bounded vesicle;GO:0005576//extracellular region	GO:0046872//metal ion binding;GO:0003993//acid phosphatase activity;GO:0004722//protein serine/threonine phosphatase activity	GO:0019375//galactolipid biosynthetic process;GO:0045892//negative regulation of transcription, DNA-dependent;GO:0016036//cellular response to phosphate starvation	gi|297820012|ref|XP_002877889.1|/8.3119e-45/ATPAP22/PAP22 [Arabidopsis lyrata subsp. lyrata]	0.210584	1.77909	9.29137	5.79547	1
	Thhalv10028435m	2.92238	0.943351	K00695|1|0.0|1548|ath:AT4G02280|sucrose synthase [EC:2.4.1.13]	GO:0009507//chloroplast	GO:0016157//sucrose synthase activity	GO:0001666//response to hypoxia;GO:0005986//sucrose biosynthetic process;GO:0010555//response to mannitol stimulus;GO:0005982//starch metabolic process;GO:0010431//seed maturation;GO:0009414//response to water deprivation;GO:0019375//galactolipid biosynthetic process;GO:0010098//suspensor development	gi|312281539|dbj|BAJ33635.1|/0/unnamed protein product [Thellungiella halophila]	7.62252	13.0634	73.8553	82.9631	2
	Thhalv10011405m	2.91149	0.951622	K14085|1|0.0|974|ath:AT1G54100|aldehyde dehydrogenase family 7 member A1 [EC:1.2.1.31 1.2.1.8 1.2.1.3]	GO:0005829//cytosol	GO:0004028//3-chloroallyl aldehyde dehydrogenase activity	GO:0055114//oxidation-reduction process;GO:0009651//response to salt stress;GO:0009269//response to desiccation;GO:0009743//response to carbohydrate stimulus;GO:0015996//chlorophyll catabolic process;GO:0009733//response to auxin stimulus;GO:0009737//response to abscisic acid stimulus;GO:0000303//response to superoxide;GO:0009873//ethylene mediated signaling pathway	gi|312283183|dbj|BAJ34457.1|/0/unnamed protein product [Thellungiella halophila]	54.8731	95.8963	602.048	532.33	1
	Thhalv10007964m	2.90908	0.942935	K05279|1|5e-89|326|ath:AT5G54160|flavonol 3-O-methyltransferase [EC:2.1.1.76];K13066|5|2e-82|304|pop:POPTR_824484|caffeic acid 3-O-methyltransferase [EC:2.1.1.68]	GO:0005634//nucleus;GO:0005829//cytosol	GO:0046983//protein dimerization activity;GO:0008171//O-methyltransferase activity	GO:0042343//indole glucosinolate metabolic process;GO:0009809//lignin biosynthetic process;GO:0032259//methylation	gi|15218137|ref|NP_173536.1|/0/O-methyltransferase family protein [Arabidopsis thaliana]	9.49437	10.9637	77.4581	76.2109	2
	Thhalv10016194m	2.90097	0.826888	K05387|1|0.0|1432|ath:AT2G29110|glutamate receptor, ionotropic, other eukaryote	GO:0030288//outer membrane-bounded periplasmic space;GO:0016021//integral to membrane;GO:0005773//vacuole;GO:0005634//nucleus	GO:0005234//extracellular-glutamate-gated ion channel activity;GO:0004970//ionotropic glutamate receptor activity;GO:0005217//intracellular ligand-gated ion channel activity;GO:0005515//protein binding	GO:0034976//response to endoplasmic reticulum stress;GO:0009416//response to light stimulus;GO:0006811//ion transport;GO:0006874//cellular calcium ion homeostasis;GO:0035235//ionotropic glutamate receptor signaling pathway;GO:0009627//systemic acquired resistance	gi|158578539|gb|ABW74564.1|/0/glutamate receptor 3 [Boechera divaricarpa]	0.511068	1.3113	8.22011	5.39162	1
	Thhalv10019031m	2.89627	0.920294	K00799|1|6e-59|226|vvi:100245065|glutathione S-transferase [EC:2.5.1.18]	GO:0005737//cytoplasm	GO:0004364//glutathione transferase activity	GO:0016036//cellular response to phosphate starvation;GO:0051788//response to misfolded protein;GO:0006635//fatty acid beta-oxidation;GO:0019375//galactolipid biosynthetic process;GO:0043161//proteasomal ubiquitin-dependent protein catabolic process;GO:0009873//ethylene mediated signaling pathway;GO:0042631//cellular response to water deprivation;GO:0009407//toxin catabolic process;GO:0007568//ag…	gi|297790426|ref|XP_002863104.1|/2.7903e-116/hypothetical protein ARALYDRAFT_920359 [Arabidopsis lyrata subsp. lyrata]	1.58691	5.02755	24.5807	24.6638	4
	Thhalv10021125m	2.89492	0.837168	-	GO:0005737//cytoplasm;GO:0005634//nucleus	GO:0003677//DNA binding;GO:0003700//sequence-specific DNA binding transcription factor activity	GO:0010286//heat acclimation;GO:0006355//regulation of transcription, DNA-dependent;GO:0007275//multicellular organismal development	gi|15229219|ref|NP_187056.1|/6.05343e-164/NAC domain containing protein 46 [Arabidopsis thaliana]	0.610442	1.40073	7.9592	6.99999	2
	Thhalv10013522m	2.89425	0.926486	K15400|1|1e-39|162|osa:4350569|omega-hydroxypalmitate O-feruloyl transferase [EC:2.3.1.188]	-	-	-	-	2.85453	5.42449	31.3725	30.1784	3
	Thhalv10009604m	2.89102	0.851585	K05283|1|8e-26|116|aly:ARALYDRAFT_354960|phosphatidylinositol glycan, class W [EC:2.3.-.-];K15692|2|2e-10|65.5|smo:SELMODRAFT_66937|E3 ubiquitin-protein ligase RNF13 [EC:6.3.2.19]	GO:0005634//nucleus	GO:0008270//zinc ion binding	-	gi|297848660|ref|XP_002892211.1|/6.88578e-164/hypothetical protein ARALYDRAFT_887598 [Arabidopsis lyrata subsp. lyrata]	1.09978	1.20443	10.0662	7.02626	2
	Thhalv10007958m	2.87788	0.946932	-	GO:0005739//mitochondrion;GO:0009507//chloroplast	-	-	gi|312282267|dbj|BAJ33999.1|/0/unnamed protein product [Thellungiella halophila]	9.35661	27.3175	140.539	129.041	1
	Thhalv10010532m	2.87134	0.944483	-	GO:0046658//anchored to plasma membrane;GO:0009506//plasmodesma;GO:0005634//nucleus	-	-	gi|297816726|ref|XP_002876246.1|/1.96205e-92/hypothetical protein ARALYDRAFT_485817 [Arabidopsis lyrata subsp. lyrata]	10.9473	15.1267	103.509	87.2853	1
	Thhalv10006024m	2.8694	0.925377	K13430|1|3e-71|268|rcu:RCOM_1078760|serine/threonine-protein kinase PBS1 [EC:2.7.11.1]	GO:0005634//nucleus;GO:0005886//plasma membrane	GO:0004713//protein tyrosine kinase activity;GO:0005524//ATP binding;GO:0004709//MAP kinase kinase kinase activity;GO:0019901//protein kinase binding	GO:0000186//activation of MAPKK activity;GO:0010200//response to chitin	gi|30694970|ref|NP_567082.2|/0/protein kinase family protein [Arabidopsis thaliana]	2.57357	5.60654	30.9975	28.7795	1
	Thhalv10025553m	2.86881	0.936998	-	GO:0009507//chloroplast;GO:0016020//membrane	-	-	gi|297803276|ref|XP_002869522.1|/5.12104e-173/nodulin MtN21 family protein [Arabidopsis lyrata subsp. lyrata]	3.44914	10.5766	63.4095	39.043	1
	Thhalv10023390m	2.86474	0.940509	K13424|1|2e-26|119|vvi:100243352|WRKY transcription factor 33	GO:0005634//nucleus	GO:0044212//transcription regulatory region DNA binding;GO:0043565//sequence-specific DNA binding;GO:0005515//protein binding;GO:0003700//sequence-specific DNA binding transcription factor activity	GO:0035556//intracellular signal transduction;GO:0043090//amino acid import;GO:0002679//respiratory burst involved in defense response;GO:0010200//response to chitin;GO:0010583//response to cyclopentenone;GO:0045892//negative regulation of transcription, DNA-dependent;GO:0009407//toxin catabolic process;GO:0016036//cellular response to phosphate starvation;GO:0080169//cellular response to boron-c…	gi|297837197|ref|XP_002886480.1|/0/WRKY DNA-binding protein 6 [Arabidopsis lyrata subsp. lyrata]	4.34322	14.983	71.4031	69.3699	1
	Thhalv10007472m	2.85463	0.945222	K03781|1|0.0|1004|ath:AT1G20630|catalase [EC:1.11.1.6]	GO:0009941//chloroplast envelope;GO:0048046//apoplast;GO:0005773//vacuole;GO:0022626//cytosolic ribosome;GO:0005618//cell wall;GO:0005777//peroxisome;GO:0009570//chloroplast stroma;GO:0005886//plasma membrane;GO:0005634//nucleus;GO:0005739//mitochondrion	GO:0015189//L-lysine transmembrane transporter activity;GO:0015326//cationic amino acid transmembrane transporter activity;GO:0020037//heme binding;GO:0050897//cobalt ion binding;GO:0004096//catalase activity;GO:0005313//L-glutamate transmembrane transporter activity;GO:0015181//arginine transmembrane transporter activity	GO:0016036//cellular response to phosphate starvation;GO:0042744//hydrogen peroxide catabolic process;GO:0006995//cellular response to nitrogen starvation;GO:0006862//nucleotide transport;GO:0006944//cellular membrane fusion;GO:0010363//regulation of plant-type hypersensitive response;GO:0009407//toxin catabolic process;GO:0006612//protein targeting to membrane;GO:0043069//negative regulation of …	gi|2511725|gb|AAC17731.1|/0/catalase 1 [Arabidopsis thaliana]	10.6262	20.6252	105.99	120.057	1
	Thhalv10007349m	2.85216	0.92101	K15397|1|0.0|994|aly:ARALYDRAFT_470398|3-ketoacyl-CoA synthase [EC:2.3.1.-]	GO:0016020//membrane;GO:0005634//nucleus	GO:0009922//fatty acid elongase activity	GO:0009411//response to UV;GO:0000038//very long-chain fatty acid metabolic process;GO:0006633//fatty acid biosynthetic process;GO:0042335//cuticle development;GO:0009813//flavonoid biosynthetic process;GO:0010345//suberin biosynthetic process;GO:0009409//response to cold;GO:0009611//response to wounding;GO:0006970//response to osmotic stress	gi|297848640|ref|XP_002892201.1|/0/hypothetical protein ARALYDRAFT_470398 [Arabidopsis lyrata subsp. lyrata]	3.26645	3.9919	39.6901	12.7211	2
	Thhalv10000263m	2.83973	0.8715	K09753|1|2e-44|177|sbi:SORBI_07g021680|cinnamoyl-CoA reductase [EC:1.2.1.44]	GO:0005634//nucleus	GO:0016621//cinnamoyl-CoA reductase activity;GO:0045552//dihydrokaempferol 4-reductase activity;GO:0050662//coenzyme binding;GO:0000166//nucleotide binding	GO:0009813//flavonoid biosynthetic process;GO:0009744//response to sucrose stimulus;GO:0010224//response to UV-B;GO:0009809//lignin biosynthetic process;GO:0055114//oxidation-reduction process;GO:0080167//response to karrikin	gi|18400407|ref|NP_565557.1|/9.95443e-156/Rossmann-fold NAD(P)-binding domain-containing protein [Arabidopsis thaliana]	1.02554	2.02164	16.2704	5.54399	1
	Thhalv10008313m	2.83241	0.943536	K11984|1|1e-08|59.3|ppp:PHYPADRAFT_233757|U4/U6.U5 tri-snRNP-associated protein 1;K11294|3|3e-06|51.2|osa:4337032|nucleolin;K03243|4|8e-06|50.1|sbi:SORBI_09g030590|translation initiation factor 5B	GO:0005829//cytosol;GO:0009506//plasmodesma;GO:0016020//membrane;GO:0005794//Golgi apparatus;GO:0005634//nucleus	GO:0003779//actin binding	GO:0010029//regulation of seed germination;GO:0009651//response to salt stress;GO:0010286//heat acclimation;GO:0009269//response to desiccation;GO:0009737//response to abscisic acid stimulus;GO:0006972//hyperosmotic response;GO:0009631//cold acclimation;GO:0006833//water transport;GO:0007030//Golgi organization;GO:0006096//glycolysis;GO:0046686//response to cadmium ion;GO:0050832//defense respons…	gi|301139697|gb|ADK66263.1|/1.59127e-151/dehydrin [Eutrema salsugineum]	9.02023	18.1552	96.2745	97.2855	2
	Thhalv10007347m	2.83138	0.933139	K13508|1|0.0|907|aly:ARALYDRAFT_470198|glycerol-3-phosphate acyltransferase [EC:2.3.1.15]	GO:0005739//mitochondrion	GO:0016746//transferase activity, transferring acyl groups	GO:0006655//phosphatidylglycerol biosynthetic process	gi|312282071|dbj|BAJ33901.1|/0/unnamed protein product [Thellungiella halophila]	6.32096	6.11516	42.8694	45.6452	3
	Thhalv10003365m	2.83106	0.940925	-	GO:0005634//nucleus	GO:0043565//sequence-specific DNA binding;GO:0003700//sequence-specific DNA binding transcription factor activity	GO:0006355//regulation of transcription, DNA-dependent;GO:0009408//response to heat;GO:0009407//toxin catabolic process	gi|297791491|ref|XP_002863630.1|/1.44661e-125/AT-HSFA6A [Arabidopsis lyrata subsp. lyrata]	7.88879	13.5763	67.1004	85.6446	3
	Thhalv10014129m	2.82332	0.816098	-	-	-	-	-	0	1.79941	5.89844	6.9084	2
	Thhalv10025403m	2.82324	0.948156	K09838|1|2e-13|75.5|vvi:100232944|zeaxanthin epoxidase [EC:1.14.13.90]	-	-	-	-	21.1529	62.5049	313.471	278.615	3
	Thhalv10015740m	2.8218	0.930991	-	GO:0009507//chloroplast;GO:0005634//nucleus;GO:0005886//plasma membrane	GO:0004674//protein serine/threonine kinase activity;GO:0005524//ATP binding	GO:0006468//protein phosphorylation;GO:0009414//response to water deprivation;GO:0006970//response to osmotic stress;GO:0009737//response to abscisic acid stimulus;GO:0009631//cold acclimation;GO:0010017//red or far-red light signaling pathway	gi|10121869|gb|AAG13407.1|AF297471_1/1.32807e-10/BN28a [Brassica napus]	1.70924	9.62684	34.2309	45.9199	2
	Thhalv10009598m	2.82109	0.841627	-	GO:0005634//nucleus	GO:0005515//protein binding	GO:0035556//intracellular signal transduction;GO:0009693//ethylene biosynthetic process;GO:0009620//response to fungus;GO:0009414//response to water deprivation;GO:0009867//jasmonic acid mediated signaling pathway;GO:0009611//response to wounding;GO:0009695//jasmonic acid biosynthetic process;GO:0042538//hyperosmotic salinity response;GO:0002679//respiratory burst involved in defense response;GO:…	gi|297845944|ref|XP_002890853.1|/7.88736e-35/predicted protein [Arabidopsis lyrata subsp. lyrata]	1.04381	1.22479	2.6947	13.3374	2
	Thhalv10021558m	2.81094	0.943466	-	-	-	-	gi|18401929|ref|NP_566614.1|/1.00822e-93/uncharacterized protein [Arabidopsis thaliana]	9.82707	19.1591	116.972	86.4353	2
	Thhalv10001440m	2.80857	0.943674	K13691|1|0.0|792|aly:ARALYDRAFT_483498|pathogen-inducible salicylic acid glucosyltransferase [EC:2.4.1.-]	-	-	-	-	10.8894	18.8336	100.546	107.691	3
	Thhalv10027874m	2.79626	0.937252	-	-	-	-	-	5.69267	11.6591	68.9872	51.5444	1
	Thhalv10005009m	2.79355	0.93411	-	GO:0005634//nucleus	-	-	gi|297818104|ref|XP_002876935.1|/6.82728e-64/hypothetical protein ARALYDRAFT_904763 [Arabidopsis lyrata subsp. lyrata]	7.50189	6.56193	45.0561	52.4528	2
	Thhalv10010557m	2.78651	0.868127	-	GO:0005829//cytosol;GO:0005634//nucleus	GO:0008168//methyltransferase activity	GO:0035556//intracellular signal transduction;GO:0009651//response to salt stress;GO:0002679//respiratory burst involved in defense response;GO:0032259//methylation;GO:0010200//response to chitin;GO:0030968//endoplasmic reticulum unfolded protein response;GO:0046482//para-aminobenzoic acid metabolic process;GO:0009738//abscisic acid mediated signaling pathway;GO:0009723//response to ethylene stim…	gi|297820154|ref|XP_002877960.1|/2.13545e-160/hypothetical protein ARALYDRAFT_485812 [Arabidopsis lyrata subsp. lyrata]	0.963454	2.11027	9.94903	11.2584	2
	Thhalv10020688m	2.77895	0.905485	K08145|1|2e-97|354|smo:SELMODRAFT_437958|MFS transporter, SP family, solute carrier family 2 (facilitated glucose transporter), member 8	-	-	-	-	1.42093	4.1175	15.4851	22.5282	3
	Thhalv10000347m	2.75872	0.937413	-	-	-	-	gi|30682832|ref|NP_850064.1|/8.39375e-54/uncharacterized protein [Arabidopsis thaliana]	7.8015	11.451	66.4467	63.8539	3
	Thhalv10010875m	2.73438	0.938499	-	GO:0031012//extracellular matrix;GO:0005576//extracellular region;GO:0005794//Golgi apparatus	GO:0008083//growth factor activity	GO:0010363//regulation of plant-type hypersensitive response;GO:0009887//organ morphogenesis;GO:0009963//positive regulation of flavonoid biosynthetic process;GO:0006612//protein targeting to membrane;GO:0030154//cell differentiation;GO:0015824//proline transport;GO:0008283//cell proliferation	gi|297816226|ref|XP_002875996.1|/3.89918e-31/ATPSK4 [Arabidopsis lyrata subsp. lyrata]	7.93345	14.7127	83.3773	67.3267	2
	Thhalv10021161m	2.73373	0.87418	K09286|1|2e-125|447|ath:AT3G11020|EREBP-like factor	GO:0005634//nucleus	GO:0003677//DNA binding;GO:0005515//protein binding;GO:0003700//sequence-specific DNA binding transcription factor activity	GO:0010224//response to UV-B;GO:0009414//response to water deprivation;GO:0006457//protein folding;GO:0010286//heat acclimation;GO:0006355//regulation of transcription, DNA-dependent;GO:0010200//response to chitin;GO:0009555//pollen development;GO:0009644//response to high light intensity;GO:0042542//response to hydrogen peroxide	gi|157072492|gb|ABV08790.1|/0/DREB2B [Eutrema halophilum]	0.833775	2.71325	11.793	11.801	2
	Thhalv10017171m	2.72716	0.945453	K06966|1|9e-116|414|aly:ARALYDRAFT_481677|	GO:0005829//cytosol;GO:0005634//nucleus	GO:0016787//hydrolase activity;GO:0016829//lyase activity	-	gi|297826109|ref|XP_002880937.1|/1.18302e-114/hypothetical protein ARALYDRAFT_481677 [Arabidopsis lyrata subsp. lyrata]	24.2814	40.5828	224.795	204.704	3
	Thhalv10029089m	2.72135	0.827627	-	-	-	-	-	1.03173	1.16219	7.16731	7.3014	4
	Thhalv10008598m	2.72029	0.946747	-	GO:0005739//mitochondrion	-	GO:0010286//heat acclimation	gi|297845080|ref|XP_002890421.1|/5.59799e-142/zinc-binding family protein [Arabidopsis lyrata subsp. lyrata]	47.7775	67.7735	401.882	359.604	1
	Thhalv10025818m	2.71352	0.945407	-	GO:0005634//nucleus	GO:0003677//DNA binding;GO:0003700//sequence-specific DNA binding transcription factor activity	GO:0009753//response to jasmonic acid stimulus;GO:0009414//response to water deprivation;GO:0009409//response to cold;GO:0009611//response to wounding;GO:0042538//hyperosmotic salinity response;GO:0009733//response to auxin stimulus;GO:0009738//abscisic acid mediated signaling pathway;GO:0007275//multicellular organismal development;GO:0009723//response to ethylene stimulus;GO:0045893//positive r…	gi|312281511|dbj|BAJ33621.1|/4.22051e-179/unnamed protein product [Thellungiella halophila]	30.3286	53.1237	288.236	259.145	1
	Thhalv10003842m	2.71008	0.935912	K12418|1|7e-06|51.2|cre:CHLREDRAFT_32523|fatty acid desaturase (delta-4 desaturase) [EC:1.14.19.-]	-	-	-	-	8.70831	11.0878	57.9212	71.6162	1
	Thhalv10025862m	2.70754	0.886771	K09286|1|8e-123|437|aly:ARALYDRAFT_491962|EREBP-like factor	GO:0005737//cytoplasm;GO:0005634//nucleus	GO:0003677//DNA binding;GO:0003700//sequence-specific DNA binding transcription factor activity	GO:0009651//response to salt stress;GO:0006355//regulation of transcription, DNA-dependent;GO:2000070//regulation of response to water deprivation;GO:0010200//response to chitin	gi|297799160|ref|XP_002867464.1|/1.02569e-121/hypothetical protein ARALYDRAFT_491962 [Arabidopsis lyrata subsp. lyrata]	1.2661	3.13331	11.9938	16.7434	2
	Thhalv10005887m	2.70455	0.918191	K13356|1|0.0|765|ath:AT3G56700|fatty acyl-CoA reductase [EC:1.2.1.-]	GO:0009507//chloroplast	GO:0080019//fatty-acyl-CoA reductase (alcohol-forming) activity;GO:0016628//oxidoreductase activity, acting on the CH-CH group of donors, NAD or NADP as acceptor;GO:0000166//nucleotide binding	GO:0009611//response to wounding;GO:0009556//microsporogenesis;GO:0055114//oxidation-reduction process	gi|15228993|ref|NP_191229.1|/0/fatty acyl-CoA reductase 6 [Arabidopsis thaliana]	2.01636	6.36181	29.2346	25.3789	3
	Thhalv10011701m	2.70267	0.946077	K01069|1|3e-22|104|mtr:MTR_5g068440|hydroxyacylglutathione hydrolase [EC:3.1.2.6]	GO:0005739//mitochondrion	GO:0050313//sulfur dioxygenase activity;GO:0047951//glutathione thiolesterase activity;GO:0004416//hydroxyacylglutathione hydrolase activity	GO:0055114//oxidation-reduction process;GO:0009651//response to salt stress;GO:0019243//methylglyoxal catabolic process to D-lactate;GO:0009960//endosperm development;GO:0009793//embryo development ending in seed dormancy	gi|312282953|dbj|BAJ34342.1|/6.99729e-164/unnamed protein product [Thellungiella halophila]	56.8341	64.2072	414.447	373.537	1
	Thhalv10006955m	2.69877	0.921334	-	GO:0005576//extracellular region	GO:0004806//triglyceride lipase activity	GO:0006629//lipid metabolic process	gi|297848470|ref|XP_002892116.1|/0/lipase class 3 family protein [Arabidopsis lyrata subsp. lyrata]	3.69361	5.69614	28.6594	32.3034	1
	Thhalv10019035m	2.69673	0.809075	K08488|1|1e-07|55.5|ath:AT1G32270|syntaxin 7	GO:0005886//plasma membrane	-	GO:0009863//salicylic acid mediated signaling pathway;GO:0009627//systemic acquired resistance;GO:0034976//response to endoplasmic reticulum stress;GO:0006865//amino acid transport	gi|297841123|ref|XP_002888443.1|/4.81941e-126/hypothetical protein ARALYDRAFT_894159 [Arabidopsis lyrata subsp. lyrata]	0.12151	1.82499	5.9316	6.68814	4
	Thhalv10000303m	2.69503	0.939585	K01051|1|7e-11|66.2|gmx:100776781|pectinesterase [EC:3.1.1.11];K12418|3|1e-09|62.0|cre:CHLREDRAFT_32523|fatty acid desaturase (delta-4 desaturase) [EC:1.14.19.-];K12447|5|2e-09|61.2|cre:CHLREDRAFT_32796|UDP-sugar pyrophosphorylase [EC:2.7.7.64]	GO:0031225//anchored to membrane;GO:0005737//cytoplasm;GO:0005886//plasma membrane	-	GO:0015706//nitrate transport;GO:0010167//response to nitrate;GO:0005976//polysaccharide metabolic process;GO:0048765//root hair cell differentiation;GO:0009664//plant-type cell wall organization	gi|18399983|ref|NP_565537.1|/1.23541e-56/arabinogalactan protein 2 [Arabidopsis thaliana]	6.63782	20.8737	82.3578	95.7979	2
	Thhalv10026337m	2.6919	0.933001	-	GO:0000214//tRNA-intron endonuclease complex;GO:0009507//chloroplast	GO:0000213//tRNA-intron endonuclease activity;GO:0003676//nucleic acid binding	GO:0006979//response to oxidative stress;GO:0009753//response to jasmonic acid stimulus;GO:0009744//response to sucrose stimulus;GO:0009750//response to fructose stimulus;GO:0009611//response to wounding;GO:0007568//aging;GO:0006388//tRNA splicing, via endonucleolytic cleavage and ligation	gi|312282961|dbj|BAJ34346.1|/5.90134e-103/unnamed protein product [Thellungiella halophila]	6.00318	10.3312	66.3746	39.1726	1
	Thhalv10009023m	2.6865	0.923413	-	-	-	GO:0006952//defense response;GO:0009607//response to biotic stimulus	gi|15220020|ref|NP_173725.1|/1.9793e-73/major latex-related protein [Arabidopsis thaliana]	4.36844	6.05339	29.8783	37.2121	1
	Thhalv10001940m	2.68637	0.933532	K00029|1|0.0|1103|ath:AT2G19900|malate dehydrogenase (oxaloacetate-decarboxylating)(NADP+) [EC:1.1.1.40]	GO:0005829//cytosol	GO:0051287//NAD binding;GO:0016652//oxidoreductase activity, acting on NAD(P)H, NAD(P) as acceptor;GO:0046872//metal ion binding;GO:0004473//malate dehydrogenase (oxaloacetate-decarboxylating) (NADP+) activity;GO:0016619//malate dehydrogenase (oxaloacetate-decarboxylating) activity	GO:0055114//oxidation-reduction process;GO:0010498//proteasomal protein catabolic process;GO:0051260//protein homooligomerization;GO:0007010//cytoskeleton organization;GO:0006108//malate metabolic process;GO:0006094//gluconeogenesis	gi|312281517|dbj|BAJ33624.1|/0/unnamed protein product [Thellungiella halophila]	7.84268	9.4252	47.1759	63.9758	2
	Thhalv10001530m	2.68315	0.926393	K00750|1|3e-13|74.3|rcu:RCOM_1590700|glycogenin glucosyltransferase [EC:2.4.1.186]	-	-	-	-	6.16121	5.78356	48.9768	27.7395	2
	Thhalv10008463m	2.68221	0.900518	-	GO:0005634//nucleus	-	GO:0010363//regulation of plant-type hypersensitive response;GO:0035556//intracellular signal transduction;GO:0009867//jasmonic acid mediated signaling pathway;GO:0006612//protein targeting to membrane;GO:0009863//salicylic acid mediated signaling pathway;GO:0009738//abscisic acid mediated signaling pathway;GO:0009723//response to ethylene stimulus	gi|297851256|ref|XP_002893509.1|/1.14284e-106/hypothetical protein ARALYDRAFT_890355 [Arabidopsis lyrata subsp. lyrata]	2.11556	3.59351	18.8199	17.8232	2
	Thhalv10016097m	2.68156	0.933879	K13754|1|0.0|1007|aly:ARALYDRAFT_488652|solute carrier family 24 (sodium/potassium/calcium exchanger), member 6	GO:0016021//integral to membrane	GO:0005432//calcium:sodium antiporter activity	GO:0010260//organ senescence;GO:0046482//para-aminobenzoic acid metabolic process;GO:0035725//sodium ion transmembrane transport	gi|312282795|dbj|BAJ34263.1|/0/unnamed protein product [Thellungiella halophila]	6.21004	12.1029	55.5771	61.91	3
	Thhalv10018992m	2.6812	0.921565	-	GO:0005634//nucleus;GO:0005886//plasma membrane	-	GO:0071310//cellular response to organic substance;GO:1901701;GO:0010200//response to chitin;GO:0007165//signal transduction;GO:0050832//defense response to fungus	gi|297839487|ref|XP_002887625.1|/2.42747e-121/hypothetical protein ARALYDRAFT_476758 [Arabidopsis lyrata subsp. lyrata]	3.61302	6.17439	28.2649	34.5105	1
	Thhalv10022882m	2.67815	0.907194	K11275|1|2e-53|207|ath:AT2G18050|histone H1/5	GO:0000786//nucleosome;GO:0005634//nucleus	GO:0031492//nucleosomal DNA binding	GO:0009414//response to water deprivation;GO:0006334//nucleosome assembly	gi|15227957|ref|NP_179396.1|/2.45382e-52/histone H1-3 [Arabidopsis thaliana]	2.57351	3.98602	18.965	23.0183	2
	Thhalv10008766m	2.66489	0.898762	-	GO:0005730//nucleolus	-	GO:0035556//intracellular signal transduction;GO:0002679//respiratory burst involved in defense response;GO:0010200//response to chitin;GO:0015824//proline transport;GO:0009873//ethylene mediated signaling pathway	gi|21553860|gb|AAM62953.1|/5.07555e-91/unknown [Arabidopsis thaliana]	1.83385	3.84014	16.1561	19.8272	4
	Thhalv10017288m	2.66423	0.829868	K00676|1|6e-12|68.9|ppp:PHYPADRAFT_104139|ribosomal-protein-alanine N-acetyltransferase [EC:2.3.1.128]	GO:0005737//cytoplasm	GO:0008080//N-acetyltransferase activity	GO:0035556//intracellular signal transduction;GO:0009693//ethylene biosynthetic process;GO:0002679//respiratory burst involved in defense response;GO:0010200//response to chitin;GO:0009738//abscisic acid mediated signaling pathway;GO:0050832//defense response to fungus;GO:0009873//ethylene mediated signaling pathway	gi|297826657|ref|XP_002881211.1|/5.62342e-87/hypothetical protein ARALYDRAFT_902251 [Arabidopsis lyrata subsp. lyrata]	1.14861	1.23223	8.31811	6.77375	2
	Thhalv10013162m	2.661	0.942681	K00666|1|6e-151|532|sbi:SORBI_10g012080|fatty-acyl-CoA synthase [EC:6.2.1.-];K01904|2|4e-48|191|ath:AT3G21240|4-coumarate--CoA ligase [EC:6.2.1.12]	GO:0005777//peroxisome;GO:0009507//chloroplast;GO:0005739//mitochondrion	GO:0008756//o-succinylbenzoate-CoA ligase activity	GO:0006511//ubiquitin-dependent protein catabolic process	gi|297811775|ref|XP_002873771.1|/0/hypothetical protein ARALYDRAFT_488489 [Arabidopsis lyrata subsp. lyrata]	22.0407	31.4867	162.284	176.261	3
	Thhalv10002530m	2.66036	0.938314	K00253|1|0.0|765|ath:AT3G45300|isovaleryl-CoA dehydrogenase [EC:1.3.8.4]	GO:0005759//mitochondrial matrix	GO:0005524//ATP binding;GO:0008470//isovaleryl-CoA dehydrogenase activity;GO:0050660//flavin adenine dinucleotide binding	GO:0055114//oxidation-reduction process;GO:0009744//response to sucrose stimulus;GO:0009750//response to fructose stimulus;GO:0006552//leucine catabolic process	gi|5596622|gb|AAD45605.1|AF160729_1/0/isovaleryl-CoA-dehydrogenase precursor [Arabidopsis thaliana]	12.0965	15.9095	95.5881	81.463	1
	Thhalv10000270m	2.66015	0.94111	K13425|1|6e-24|110|pop:POPTR_755334|WRKY transcription factor 22;K13426|3|3e-22|104|aly:ARALYDRAFT_492514|WRKY transcription factor 29	GO:0005634//nucleus	GO:0005516//calmodulin binding;GO:0043565//sequence-specific DNA binding;GO:0003700//sequence-specific DNA binding transcription factor activity	GO:0035556//intracellular signal transduction;GO:0009693//ethylene biosynthetic process;GO:0006355//regulation of transcription, DNA-dependent;GO:0002679//respiratory burst involved in defense response;GO:0010200//response to chitin	gi|312283083|dbj|BAJ34407.1|/7.71229e-166/unnamed protein product [Thellungiella halophila]	14.9026	23.5084	124.834	117.961	2
	Thhalv10023453m	2.65679	0.941503	K00485|1|2e-175|613|ath:AT1G12200|dimethylaniline monooxygenase (N-oxide forming) [EC:1.14.13.8];K11816|5|6e-18|90.9|osa:4334994|YUCCA family monooxygenase [EC:1.14.13.-]	GO:0005634//nucleus	GO:0080104//5-methylthiopropyl glucosinolate S-oxygenase activity;GO:0050660//flavin adenine dinucleotide binding;GO:0080105//6-methylthiopropyl glucosinolate S-oxygenase activity;GO:0050661//NADP binding;GO:0080106//7-methylthiopropyl glucosinolate S-oxygenase activity;GO:0004499//N,N-dimethylaniline monooxygenase activity;GO:0080102//3-methylthiopropyl glucosinolate S-oxygenase activity;GO:0080…	GO:0009740//gibberellic acid mediated signaling pathway;GO:0050832//defense response to fungus;GO:0033506//glucosinolate biosynthetic process from homomethionine;GO:0009684//indoleacetic acid biosynthetic process;GO:0019344//cysteine biosynthetic process;GO:0055114//oxidation-reduction process;GO:0009686//gibberellin biosynthetic process	gi|116293735|gb|ABJ98059.1|/0/FMO-like protein [Eutrema halophilum]	8.79853	33.5196	128.67	138.2	3
	Thhalv10008710m	2.65642	0.926809	K10661|1|1e-08|58.5|bdi:100827964|E3 ubiquitin-protein ligase MARCH6 [EC:6.3.2.19]	GO:0005737//cytoplasm;GO:0005886//plasma membrane	GO:0008270//zinc ion binding	-	gi|297848464|ref|XP_002892113.1|/5.00802e-103/predicted protein [Arabidopsis lyrata subsp. lyrata]	2.12258	10.6965	41.9497	38.8705	3
	Thhalv10014876m	2.6532	0.875243	K05283|1|6e-15|78.2|aly:ARALYDRAFT_354960|phosphatidylinositol glycan, class W [EC:2.3.-.-];K11982|2|1e-10|63.9|zma:100383341|E3 ubiquitin-protein ligase RNF115/126 [EC:6.3.2.19];K15692|4|4e-10|62.0|smo:SELMODRAFT_66937|E3 ubiquitin-protein ligase RNF13 [EC:6.3.2.19]	-	GO:0008270//zinc ion binding	-	gi|297810207|ref|XP_002872987.1|/1.76524e-77/zinc finger family protein [Arabidopsis lyrata subsp. lyrata]	1.45026	2.52826	13.4201	11.6073	1
	Thhalv10004173m	2.64646	0.909158	K03265|1|0.0|824|ath:AT5G47880|peptide chain release factor subunit 1	GO:0005737//cytoplasm;GO:0005886//plasma membrane	GO:0016149//translation release factor activity, codon specific	GO:0006415//translational termination	gi|1155261|gb|AAA91169.1|/0/eukaryotic release factor 1 homolog [Arabidopsis thaliana]	1.39568	5.81698	18.6574	26.5032	2
	Thhalv10002872m	2.64488	0.900772	-	GO:0005634//nucleus	GO:0043565//sequence-specific DNA binding;GO:0003700//sequence-specific DNA binding transcription factor activity	GO:0006355//regulation of transcription, DNA-dependent;GO:0009407//toxin catabolic process	gi|297831294|ref|XP_002883529.1|/4.10926e-149/hypothetical protein ARALYDRAFT_479964 [Arabidopsis lyrata subsp. lyrata]	2.74699	3.34265	17.2874	20.8	2
	Thhalv10024511m	2.64365	0.895851	K12309|1|0.0|1298|aly:ARALYDRAFT_485655|beta-galactosidase [EC:3.2.1.23];K01190|3|3e-64|245|cme:CMP078C|beta-galactosidase [EC:3.2.1.23]	-	-	-	-	2.54342	3.02704	24.9	9.91035	1
	Thhalv10016066m	2.64362	0.890398	-	GO:0005739//mitochondrion;GO:0009507//chloroplast	-	-	gi|30685226|ref|NP_197023.2|/1.62755e-40/uncharacterized protein [Arabidopsis thaliana]	2.3009	2.77697	19.1315	12.6	2
	Thhalv10028726m	2.63834	0.857153	-	GO:0016020//membrane;GO:0005576//extracellular region	-	-	gi|297809009|ref|XP_002872388.1|/0/hypothetical protein ARALYDRAFT_489740 [Arabidopsis lyrata subsp. lyrata]	0.88762	2.30736	10.8325	9.05991	1
	Thhalv10025200m	2.6361	0.943212	K01858|1|0.0|961|aly:ARALYDRAFT_912466|myo-inositol-1-phosphate synthase [EC:5.5.1.4]	-	-	-	-	35.4934	54.8735	304.928	256.836	3
	Thhalv10014566m	2.63408	0.854935	K09286|1|4e-30|130|vvi:100252531|EREBP-like factor	-	-	-	-	1.6604	1.46695	7.70196	11.712	2
	Thhalv10013355m	2.62398	0.923875	K13356|1|0.0|860|aly:ARALYDRAFT_910242|fatty acyl-CoA reductase [EC:1.2.1.-]	GO:0009507//chloroplast;GO:0005886//plasma membrane;GO:0005634//nucleus	GO:0080019//fatty-acyl-CoA reductase (alcohol-forming) activity;GO:0005515//protein binding;GO:0008270//zinc ion binding;GO:0000166//nucleotide binding;GO:0016627//oxidoreductase activity, acting on the CH-CH group of donors;GO:0050062//long-chain-fatty-acyl-CoA reductase activity;GO:0003700//sequence-specific DNA binding transcription factor activity	GO:0000278//mitotic cell cycle;GO:0009630//gravitropism;GO:0009611//response to wounding;GO:0016579//protein deubiquitination;GO:0010345//suberin biosynthetic process;GO:0009410//response to xenobiotic stimulus;GO:0016571//histone methylation;GO:0000724//double-strand break repair via homologous recombination;GO:0009651//response to salt stress;GO:0010018//far-red light signaling pathway;GO:00103…	gi|297808241|ref|XP_002872004.1|/0/hypothetical protein ARALYDRAFT_910242 [Arabidopsis lyrata subsp. lyrata]	4.57728	7.45128	43.5683	30.5817	2
	Thhalv10018163m	2.60145	0.922835	K01507|1|0.0|1396|aly:ARALYDRAFT_888959|inorganic pyrophosphatase [EC:3.6.1.1]	-	-	-	-	3.86004	7.98805	36.8544	35.0515	1
	Thhalv10025467m	2.58635	0.919324	K05863|1|0.0|708|ath:AT4G28390|solute carrier family 25 (mitochondrial adenine nucleotide translocator), member 4/5/6/31	-	-	-	-	3.34976	7.17578	34.5104	28.7035	1
	Thhalv10001409m	2.58616	0.89897	K01051|1|0.0|972|aly:ARALYDRAFT_670486|pectinesterase [EC:3.1.1.11]	-	-	-	-	0.788446	5.44516	18.557	18.8758	4
	Thhalv10016544m	2.58516	0.930667	K00487|1|0.0|939|aly:ARALYDRAFT_481961|trans-cinnamate 4-monooxygenase [EC:1.14.13.11]	GO:0009506//plasmodesma;GO:0009505//plant-type cell wall;GO:0005774//vacuolar membrane;GO:0005576//extracellular region;GO:0005794//Golgi apparatus;GO:0005783//endoplasmic reticulum;GO:0005886//plasma membrane	GO:0042802//identical protein binding;GO:0009055//electron carrier activity;GO:0020037//heme binding;GO:0016710//trans-cinnamate 4-monooxygenase activity;GO:0005506//iron ion binding	GO:0009805//coumarin biosynthetic process;GO:0055114//oxidation-reduction process;GO:0009416//response to light stimulus;GO:0009611//response to wounding;GO:0040007//growth;GO:0009963//positive regulation of flavonoid biosynthetic process;GO:0009808//lignin metabolic process;GO:0009555//pollen development;GO:0080167//response to karrikin	gi|312281701|dbj|BAJ33716.1|/0/unnamed protein product [Thellungiella halophila]	4.75967	13.0921	55.2292	51.8959	2
	Thhalv10005093m	2.58043	0.936974	-	GO:0009507//chloroplast	-	GO:0070838//divalent metal ion transport;GO:0030003//cellular cation homeostasis	gi|20340235|gb|AAM19704.1|AF499717_1/3.32698e-76/light regulated protein-like protein [Eutrema halophilum]	13.6545	16.6356	91.3653	89.8061	1
	Thhalv10023672m	2.57723	0.923713	K00799|1|2e-56|217|mtr:MTR_5g040430|glutathione S-transferase [EC:2.5.1.18]	GO:0005737//cytoplasm	GO:0004364//glutathione transferase activity;GO:0016829//lyase activity	GO:0009407//toxin catabolic process;GO:0010583//response to cyclopentenone	gi|297842207|ref|XP_002888985.1|/8.71418e-102/hypothetical protein ARALYDRAFT_476598 [Arabidopsis lyrata subsp. lyrata]	3.05081	9.69292	40.6468	35.4068	1
	Thhalv10008961m	2.5734	0.92674	K09264|1|5e-08|56.2|ppp:PHYPADRAFT_235327|MADS-box transcription factor, plant	GO:0043078//polar nucleus	GO:0003677//DNA binding;GO:0046983//protein dimerization activity;GO:0003700//sequence-specific DNA binding transcription factor activity	GO:0006355//regulation of transcription, DNA-dependent;GO:0019722//calcium-mediated signaling;GO:0009612//response to mechanical stimulus	gi|42571591|ref|NP_973886.1|/1.02349e-65/protein AGAMOUS-like 87 [Arabidopsis thaliana]	5.70501	9.18056	49.3486	39.2519	3
	Thhalv10005906m	2.57143	0.939932	K01647|1|0.0|962|aly:ARALYDRAFT_486329|citrate synthase [EC:2.3.3.1]	GO:0005829//cytosol;GO:0005777//peroxisome;GO:0009506//plasmodesma	GO:0004108//citrate (Si)-synthase activity	GO:0043161//proteasomal ubiquitin-dependent protein catabolic process;GO:0007031//peroxisome organization;GO:0051788//response to misfolded protein;GO:0019243//methylglyoxal catabolic process to D-lactate;GO:0080129//proteasome core complex assembly;GO:0006099//tricarboxylic acid cycle;GO:0044262//cellular carbohydrate metabolic process;GO:0006635//fatty acid beta-oxidation;GO:0009407//toxin cata…	gi|312282631|dbj|BAJ34181.1|/0/unnamed protein product [Thellungiella halophila]	15.6649	32.9005	149.49	139.181	1
	Thhalv10004555m	2.56864	0.867387	K01078|1|1e-146|517|ath:AT1G14700|acid phosphatase [EC:3.1.3.2]	GO:0005773//vacuole;GO:0005576//extracellular region;GO:0005634//nucleus	GO:0042802//identical protein binding;GO:0003677//DNA binding;GO:0003700//sequence-specific DNA binding transcription factor activity;GO:0003993//acid phosphatase activity;GO:0004722//protein serine/threonine phosphatase activity	GO:0009630//gravitropism;GO:0009740//gibberellic acid mediated signaling pathway;GO:0006355//regulation of transcription, DNA-dependent;GO:0015706//nitrate transport;GO:0031539//positive regulation of anthocyanin metabolic process;GO:0010017//red or far-red light signaling pathway;GO:0010167//response to nitrate;GO:0009704//de-etiolation;GO:0016311//dephosphorylation;GO:0007623//circadian rhythm	gi|297817800|ref|XP_002876783.1|/4.44258e-179/hypothetical protein ARALYDRAFT_484107 [Arabidopsis lyrata subsp. lyrata]	2.10603	1.80503	11.8624	11.34	2
	Thhalv10019401m	2.56441	0.873325	-	GO:0005634//nucleus	-	-	gi|297825917|ref|XP_002880841.1|/2.31002e-18/hypothetical protein ARALYDRAFT_481561 [Arabidopsis lyrata subsp. lyrata]	0.377038	3.89321	14.512	10.747	1
	Thhalv10007135m	2.56206	0.931222	K01937|1|0.0|1170|aly:ARALYDRAFT_473316|CTP synthase [EC:6.3.4.2]	GO:0005737//cytoplasm	GO:0003883//CTP synthase activity	GO:0046686//response to cadmium ion;GO:0006221//pyrimidine nucleotide biosynthetic process	gi|297851536|ref|XP_002893649.1|/0/hypothetical protein ARALYDRAFT_473316 [Arabidopsis lyrata subsp. lyrata]	10.3582	9.60273	59.9907	57.8884	1
	Thhalv10013611m	2.55817	0.920548	K14497|1|0.0|748|aly:ARALYDRAFT_495797|protein phosphatase 2C [EC:3.1.3.16]	-	-	-	-	5.52036	6.05783	33.6486	34.5425	2
	Thhalv10023372m	2.55013	0.880279	K08472|1|0.0|980|aly:ARALYDRAFT_315221|mlo protein	GO:0016021//integral to membrane;GO:0005794//Golgi apparatus;GO:0009506//plasmodesma;GO:0005886//plasma membrane;GO:0005739//mitochondrion	GO:0005516//calmodulin binding	GO:0031348//negative regulation of defense response;GO:0009595//detection of biotic stimulus;GO:0009867//jasmonic acid mediated signaling pathway;GO:0009697//salicylic acid biosynthetic process;GO:0009862//systemic acquired resistance, salicylic acid mediated signaling pathway;GO:0010363//regulation of plant-type hypersensitive response;GO:0010310//regulation of hydrogen peroxide metabolic proces…	gi|297837305|ref|XP_002886534.1|/0/hypothetical protein ARALYDRAFT_315221 [Arabidopsis lyrata subsp. lyrata]	1.71443	3.07239	15.1679	12.8681	1
	Thhalv10014724m	2.54779	0.896636	K13464|1|4e-87|319|aly:ARALYDRAFT_488138|jasmonate ZIM domain-containing protein	GO:0005634//nucleus	GO:0042803//protein homodimerization activity	GO:0010112//regulation of systemic acquired resistance;GO:0009620//response to fungus;GO:0009414//response to water deprivation;GO:2000022//regulation of jasmonic acid mediated signaling pathway;GO:0009611//response to wounding;GO:0009751//response to salicylic acid stimulus;GO:0009695//jasmonic acid biosynthetic process;GO:0042538//hyperosmotic salinity response;GO:0009733//response to auxin sti…	gi|18416997|ref|NP_568287.1|/4.66101e-87/protein TIFY 9 [Arabidopsis thaliana]	2.70499	3.53278	15.8985	20.5761	2
	Thhalv10014117m	2.5474	0.909043	K00430|1|9e-171|597|ath:AT5G51890|peroxidase [EC:1.11.1.7]	-	-	-	-	2.03919	6.06164	26.5612	20.7947	1
	Thhalv10027991m	2.54463	0.852001	K01115|1|2e-10|63.2|vcn:VOLCADRAFT_99471|phospholipase D [EC:3.1.4.4]	-	-	-	gi|8778315|gb|AAF79324.1|AC002304_17/1.63171e-48/F14J16.29 [Arabidopsis thaliana]	1.3735	1.93396	15.4727	3.82499	2
	Thhalv10027268m	2.53671	0.900725	K06119|1|2e-10|65.9|ppp:PHYPADRAFT_130560|sulfoquinovosyltransferase [EC:2.4.1.-]	-	-	-	-	0.832084	5.9883	16.4038	23.1724	2
	Thhalv10005154m	2.53541	0.80822	-	GO:0005739//mitochondrion;GO:0009507//chloroplast	-	-	gi|297797707|ref|XP_002866738.1|/2.47275e-49/hypothetical protein ARALYDRAFT_496922 [Arabidopsis lyrata subsp. lyrata]	1.44851	0.815834	5.43923	7.68813	2
	Thhalv10007634m	2.52645	0.940786	K00457|1|0.0|840|aly:ARALYDRAFT_887861|4-hydroxyphenylpyruvate dioxygenase [EC:1.13.11.27]	GO:0005829//cytosol;GO:0005739//mitochondrion;GO:0009507//chloroplast	GO:0003868//4-hydroxyphenylpyruvate dioxygenase activity;GO:0046872//metal ion binding;GO:0042802//identical protein binding	GO:0055114//oxidation-reduction process;GO:0010189//vitamin E biosynthetic process;GO:0016117//carotenoid biosynthetic process;GO:0010236//plastoquinone biosynthetic process;GO:0009072//aromatic amino acid family metabolic process	gi|312282469|dbj|BAJ34100.1|/0/unnamed protein product [Thellungiella halophila]	28.2188	39.9858	205.318	187.644	3
	Thhalv10021350m	2.52031	0.942681	-	GO:0005634//nucleus	-	GO:0045087//innate immune response;GO:0009617//response to bacterium;GO:0006661//phosphatidylinositol biosynthetic process	gi|18396693|ref|NP_566215.1|/2.17891e-112/uncharacterized protein [Arabidopsis thaliana]	65.9023	91.7479	459.438	445.01	1
	Thhalv10005356m	2.51986	0.928519	-	-	GO:0005515//protein binding	-	gi|15242729|ref|NP_201140.1|/1.8809e-136/uncharacterized protein [Arabidopsis thaliana]	8.28368	9.74731	46.8777	56.5351	2
	Thhalv10024311m	2.51827	0.930159	K08286|1|0.0|1666|aly:ARALYDRAFT_491919|protein-serine/threonine kinase [EC:2.7.11.-];K00924|3|0.0|1088|aly:ARALYDRAFT_473063|[EC:2.7.1.-]	GO:0016021//integral to membrane;GO:0005886//plasma membrane	GO:0016491//oxidoreductase activity;GO:0004674//protein serine/threonine kinase activity;GO:0005524//ATP binding	GO:0010103//stomatal complex morphogenesis;GO:0046777//protein autophosphorylation;GO:0007169//transmembrane receptor protein tyrosine kinase signaling pathway;GO:0000165//MAPK cascade;GO:0002237//response to molecule of bacterial origin;GO:0045087//innate immune response;GO:0048443//stamen development	gi|297803228|ref|XP_002869498.1|/0/hypothetical protein ARALYDRAFT_491919 [Arabidopsis lyrata subsp. lyrata]	7.79894	12.2875	54.0879	60.9865	3
	Thhalv10004595m	2.51062	0.94275	K15450|1|2e-17|88.6|gmx:100816336|tRNA wybutosine-synthesizing protein 3 [EC:2.1.1.-]	GO:0005829//cytosol;GO:0005634//nucleus	-	GO:0043161//proteasomal ubiquitin-dependent protein catabolic process;GO:0051788//response to misfolded protein;GO:0080129//proteasome core complex assembly;GO:0009627//systemic acquired resistance;GO:0019762//glucosinolate catabolic process;GO:0006635//fatty acid beta-oxidation;GO:0080028//nitrile biosynthetic process;GO:0010043//response to zinc ion;GO:0009407//toxin catabolic process;GO:000969…	gi|312282799|dbj|BAJ34265.1|/0/unnamed protein product [Thellungiella halophila]	65.4349	167.744	671.613	657.187	3
	Thhalv10020937m	2.50784	0.909713	-	-	-	-	-	2.70592	5.92681	30.4827	18.6174	1
	Thhalv10017791m	2.50526	0.804847	K09422|1|2e-147|519|ath:AT2G36890|myb proto-oncogene protein, plant	GO:0005634//nucleus	GO:0003677//DNA binding;GO:0005515//protein binding;GO:0003700//sequence-specific DNA binding transcription factor activity;GO:0003682//chromatin binding	GO:0009753//response to jasmonic acid stimulus;GO:0009785//blue light signaling pathway;GO:0009739//response to gibberellin stimulus;GO:0006355//regulation of transcription, DNA-dependent;GO:0009751//response to salicylic acid stimulus;GO:0009737//response to abscisic acid stimulus	gi|15228049|ref|NP_181226.1|/2.74245e-146/transcription factor RAX2 [Arabidopsis thaliana]	0.681424	1.59914	7.14329	5.80464	4
	Thhalv10002698m	2.50136	0.892616	K13993|1|1e-77|286|aly:ARALYDRAFT_474482|HSP20 family protein	GO:0005737//cytoplasm	-	GO:0006457//protein folding;GO:0009644//response to high light intensity;GO:0034976//response to endoplasmic reticulum stress;GO:0010286//heat acclimation;GO:0042542//response to hydrogen peroxide	gi|297847750|ref|XP_002891756.1|/1.06043e-76/17.6 kDa class I small heat shock protein [Arabidopsis lyrata subsp. lyrata]	1.33933	4.84934	18.6801	16.3612	2
	Thhalv10014317m	2.49777	0.921033	K07199|1|6e-97|352|gmx:100789052|5'-AMP-activated protein kinase, regulatory beta subunit	-	-	-	-	5.30453	7.68749	44.2932	29.0874	2
	Thhalv10010747m	2.49291	0.925099	-	GO:0005634//nucleus	-	GO:0010200//response to chitin;GO:0009693//ethylene biosynthetic process	gi|297816012|ref|XP_002875889.1|/1.0257e-77/octicosapeptide/Phox/Bem1p domain-containing protein [Arabidopsis lyrata subsp. lyrata]	7.22662	8.57936	42.7	46.2739	1
	Thhalv10024974m	2.49085	0.928033	K08150|1|5e-71|267|vvi:100268023|MFS transporter, SP family, solute carrier family 2 (myo-inositol transporter), member 13	-	-	-	-	5.44283	13.284	53.5695	51.6951	1
	Thhalv10020968m	2.49058	0.843753	K04345|1|3e-29|128|smo:SELMODRAFT_440463|protein kinase A [EC:2.7.11.11]	GO:0005737//cytoplasm;GO:0005634//nucleus	GO:0004722//protein serine/threonine phosphatase activity	GO:0042538//hyperosmotic salinity response;GO:0009414//response to water deprivation;GO:0009409//response to cold;GO:0009737//response to abscisic acid stimulus;GO:0008152//metabolic process	gi|297833280|ref|XP_002884522.1|/0/hypothetical protein ARALYDRAFT_477856 [Arabidopsis lyrata subsp. lyrata]	1.31106	1.91443	8.8206	9.30681	2
	Thhalv10007422m	2.4855	0.934549	K00517|1|3e-163|573|ath:AT3G26170|[EC:1.14.-.-]	GO:0005576//extracellular region	GO:0020037//heme binding;GO:0009055//electron carrier activity;GO:0016705//oxidoreductase activity, acting on paired donors, with incorporation or reduction of molecular oxygen;GO:0004497//monooxygenase activity;GO:0019825//oxygen binding;GO:0005506//iron ion binding	GO:0010286//heat acclimation;GO:0010363//regulation of plant-type hypersensitive response;GO:0030003//cellular cation homeostasis;GO:0009873//ethylene mediated signaling pathway;GO:0015706//nitrate transport;GO:0006612//protein targeting to membrane;GO:0070838//divalent metal ion transport;GO:0006569//tryptophan catabolic process;GO:0010167//response to nitrate;GO:0009684//indoleacetic acid biosy…	gi|15222174|ref|NP_172767.1|/0/cytochrome P450 71B2 [Arabidopsis thaliana]	11.7934	19.402	91.709	82.9941	2
	Thhalv10026998m	2.48494	0.839825	-	-	-	-	-	1.25679	1.88761	9.20271	8.39999	3
	Thhalv10024684m	2.47645	0.935681	K01194|1|0.0|1045|aly:ARALYDRAFT_914188|alpha,alpha-trehalase [EC:3.2.1.28]	-	-	-	-	11.1383	25.2465	88.9635	113.528	3
	Thhalv10004880m	2.47484	0.939516	K01800|1|8e-114|408|aly:ARALYDRAFT_664109|maleylacetoacetate isomerase [EC:5.2.1.2]	GO:0005829//cytosol	GO:0016034//maleylacetoacetate isomerase activity;GO:0004364//glutathione transferase activity	GO:0043161//proteasomal ubiquitin-dependent protein catabolic process;GO:0051788//response to misfolded protein;GO:0080129//proteasome core complex assembly;GO:0006635//fatty acid beta-oxidation;GO:1902000//homogentisate catabolic process;GO:0009072//aromatic amino acid family metabolic process;GO:0009407//toxin catabolic process	gi|312283303|dbj|BAJ34517.1|/3.19291e-125/unnamed protein product [Thellungiella halophila]	29.6846	47.3077	198.217	229.787	1
	Thhalv10000635m	2.4659	0.937621	K14329|1|2e-102|371|ath:AT5G61160|agmatine coumaroyltransferase [EC:2.3.1.64 2.3.1.-];K13065|3|3e-23|108|osa:4329959|shikimate O-hydroxycinnamoyltransferase [EC:2.3.1.133]	GO:0005829//cytosol;GO:0009507//chloroplast	GO:0050736//O-malonyltransferase activity	GO:0009744//response to sucrose stimulus;GO:0010224//response to UV-B;GO:0009718//anthocyanin-containing compound biosynthetic process;GO:0015824//proline transport	gi|240256381|ref|NP_568561.4|/0/HXXXD-type acyl-transferase-like protein [Arabidopsis thaliana]	19.6599	30.1613	142.001	133.246	3
	Thhalv10007897m	2.46477	0.914703	K00826|1|0.0|707|ath:AT1G10070|branched-chain amino acid aminotransferase [EC:2.6.1.42]	GO:0009507//chloroplast;GO:0005739//mitochondrion	GO:0052654//L-leucine transaminase activity;GO:0052655//L-valine transaminase activity;GO:0052656//L-isoleucine transaminase activity	GO:0009407//toxin catabolic process;GO:0009744//response to sucrose stimulus;GO:0009081//branched-chain amino acid metabolic process;GO:0009750//response to fructose stimulus	gi|15218409|ref|NP_172478.1|/0/branched-chain-amino-acid aminotransferase 2 [Arabidopsis thaliana]	4.29275	6.50941	30.4677	29.1643	3
	Thhalv10021895m	2.46015	0.923575	-	GO:0016021//integral to membrane;GO:0016023//cytoplasmic membrane-bounded vesicle;GO:0005886//plasma membrane	-	GO:0009414//response to water deprivation;GO:0009409//response to cold;GO:0042538//hyperosmotic salinity response;GO:0032940//secretion by cell;GO:0009737//response to abscisic acid stimulus;GO:0006833//water transport;GO:0007030//Golgi organization;GO:0006096//glycolysis;GO:0046686//response to cadmium ion	gi|6714402|gb|AAF26091.1|AC012393_17/4.76384e-22/low temperature and salt responsive protein LTI6B [Arabidopsis thaliana]	5.74937	9.91692	50.4648	35.7426	2
	Thhalv10021328m	2.4532	0.915396	-	GO:0005634//nucleus	-	GO:0001666//response to hypoxia;GO:0009862//systemic acquired resistance, salicylic acid mediated signaling pathway;GO:0006355//regulation of transcription, DNA-dependent;GO:0010310//regulation of hydrogen peroxide metabolic process	gi|297832890|ref|XP_002884327.1|/9.73186e-133/hypothetical protein ARALYDRAFT_477490 [Arabidopsis lyrata subsp. lyrata]	6.00397	5.25516	30.2381	31.4202	2
	Thhalv10016834m	2.45081	0.932562	-	GO:0005773//vacuole;GO:0009506//plasmodesma	-	-	gi|145329999|ref|NP_001077985.1|/0/uncharacterized protein [Arabidopsis thaliana]	10.1531	18.4705	77.5072	78.9844	3
	Thhalv10019140m	2.44646	0.922327	-	GO:0005739//mitochondrion	-	-	gi|22330774|ref|NP_178176.2|/5.59396e-86/uncharacterized protein [Arabidopsis thaliana]	6.98889	7.98671	42.5034	39.1253	1
	Thhalv10006130m	2.44207	0.902966	K08818|1|4e-16|84.0|vvi:100246062|cell division cycle 2-like [EC:2.7.11.22]	GO:0005634//nucleus	GO:0003677//DNA binding	-	gi|297820556|ref|XP_002878161.1|/9.26067e-132/hypothetical protein ARALYDRAFT_486202 [Arabidopsis lyrata subsp. lyrata]	3.43354	4.66499	19.7638	24.2453	2
	Thhalv10027650m	2.44038	0.940902	K05016|1|0.0|838|sbi:SORBI_04g022890|chloride channel 7	-	-	-	-	58.0969	97.2027	441.956	400.989	1
	Thhalv10025059m	2.43481	0.909458	K09843|1|0.0|904|aly:ARALYDRAFT_492925|(+)-abscisic acid 8'-hydroxylase [EC:1.14.13.93]	-	-	-	-	3.59389	5.84357	24.2192	26.8085	2
	Thhalv10005632m	2.43289	0.924868	-	-	-	-	gi|297794205|ref|XP_002864987.1|/9.38921e-56/hypothetical protein ARALYDRAFT_358793 [Arabidopsis lyrata subsp. lyrata]	2.84873	14.6048	56.983	37.2615	1
	Thhalv10026576m	2.43208	0.933555	-	GO:0005739//mitochondrion	-	GO:0010363//regulation of plant-type hypersensitive response;GO:0009625//response to insect;GO:0009862//systemic acquired resistance, salicylic acid mediated signaling pathway;GO:0031348//negative regulation of defense response;GO:0009963//positive regulation of flavonoid biosynthetic process;GO:0006612//protein targeting to membrane	gi|15234426|ref|NP_195368.1|/2.07938e-61/uncharacterized protein [Arabidopsis thaliana]	12.3984	20.1158	104.609	70.8608	2
	Thhalv10007429m	2.42678	0.916043	K00517|1|0.0|644|ath:AT3G26170|[EC:1.14.-.-]	GO:0005576//extracellular region	GO:0009055//electron carrier activity;GO:0004497//monooxygenase activity;GO:0005506//iron ion binding;GO:0020037//heme binding;GO:0016705//oxidoreductase activity, acting on paired donors, with incorporation or reduction of molecular oxygen;GO:0019825//oxygen binding	GO:0009627//systemic acquired resistance;GO:0031347//regulation of defense response;GO:0002237//response to molecule of bacterial origin;GO:0010286//heat acclimation;GO:0055114//oxidation-reduction process	gi|297844208|ref|XP_002889985.1|/0/CYP71B2 [Arabidopsis lyrata subsp. lyrata]	5.69746	6.11228	36.1666	27.3333	1
	Thhalv10009705m	2.42491	0.932192	K00279|1|2e-07|55.5|smo:SELMODRAFT_98722|cytokinin dehydrogenase [EC:1.5.99.12];K00102|4|5e-06|51.2|ota:Ot08g03390|D-lactate dehydrogenase (cytochrome) [EC:1.1.2.4]	GO:0009507//chloroplast	GO:0050660//flavin adenine dinucleotide binding;GO:0008762//UDP-N-acetylmuramate dehydrogenase activity;GO:0009055//electron carrier activity	GO:0050896//response to stimulus;GO:0055114//oxidation-reduction process	gi|15221492|ref|NP_174359.1|/0/FAD-binding and BBE domain-containing protein [Arabidopsis thaliana]	8.62728	20.8855	74.9613	83.5217	1
	Thhalv10016926m	2.41565	0.937806	K01115|1|2e-11|68.6|rcu:RCOM_1613030|phospholipase D [EC:3.1.4.4];K15174|2|1e-10|65.9|gmx:100800148|RNA polymerase II-associated factor 1;K13095|4|4e-10|58.2|sbi:SORBI_01g038690|splicing factor 1	GO:0005634//nucleus;GO:0005737//cytoplasm	GO:0030246//carbohydrate binding	-	gi|312283329|dbj|BAJ34530.1|/0/unnamed protein product [Thellungiella halophila]	28.2855	33.5162	146.987	182.761	1
	Thhalv10025494m	2.41537	0.94178	K01376|1|3e-144|509|ath:AT4G16190|[EC:3.4.22.-];K01373|3|4e-117|419|ppp:PHYPADRAFT_209158|cathepsin F [EC:3.4.22.41]	-	-	-	-	193.771	251.901	1218.95	1158.51	1
	Thhalv10012821m	2.41127	0.919254	K06617|1|0.0|1267|ath:AT5G20250|raffinose synthase [EC:2.4.1.82]	GO:0009506//plasmodesma;GO:0009507//chloroplast	GO:0004553//hydrolase activity, hydrolyzing O-glycosyl compounds;GO:0047268//galactinol-raffinose galactosyltransferase activity	GO:0009744//response to sucrose stimulus;GO:0006979//response to oxidative stress;GO:0009409//response to cold;GO:0009750//response to fructose stimulus;GO:0008152//metabolic process;GO:0080167//response to karrikin	gi|312281695|dbj|BAJ33713.1|/0/unnamed protein product [Thellungiella halophila]	5.17287	8.4784	36.4209	36.1959	1
	Thhalv10005132m	2.40666	0.940925	K12418|1|5e-08|56.6|cre:CHLREDRAFT_32523|fatty acid desaturase (delta-4 desaturase) [EC:1.14.19.-];K12447|2|3e-07|53.9|cre:CHLREDRAFT_32796|UDP-sugar pyrophosphorylase [EC:2.7.7.64];K08737|3|1e-06|52.0|aly:ARALYDRAFT_912022|DNA mismatch repair protein MSH6	GO:0031225//anchored to membrane;GO:0005886//plasma membrane	-	GO:0010200//response to chitin	gi|297794021|ref|XP_002864895.1|/2.13002e-46/hypothetical protein ARALYDRAFT_496633 [Arabidopsis lyrata subsp. lyrata]	71.1804	127	550.988	499.855	1
	Thhalv10025610m	2.39193	0.913155	K01784|1|0.0|691|aly:ARALYDRAFT_492472|UDP-glucose 4-epimerase [EC:5.1.3.2]	GO:0005829//cytosol;GO:0005795//Golgi stack;GO:0005886//plasma membrane	GO:0046983//protein dimerization activity;GO:0000166//nucleotide binding;GO:0003978//UDP-glucose 4-epimerase activity;GO:0050662//coenzyme binding	GO:0006012//galactose metabolic process;GO:0010053//root epidermal cell differentiation;GO:0010306//rhamnogalacturonan II biosynthetic process;GO:0010246//rhamnogalacturonan I biosynthetic process;GO:0009969//xyloglucan biosynthetic process;GO:0006950//response to stress	gi|297803740|ref|XP_002869754.1|/0/UDP-D-glucose/UDP-D-galactose 4-epimerase 2 [Arabidopsis lyrata subsp. lyrata]	3.02297	8.30022	33.0611	26.3699	2
	Thhalv10025231m	2.38668	0.873302	-	-	-	-	-	1.83542	3.33816	13.2997	13.7557	2
	Thhalv10007543m	2.38125	0.929235	K00166|1|0.0|874|aly:ARALYDRAFT_313033|2-oxoisovalerate dehydrogenase E1 component, alpha subunit [EC:1.2.4.4]	GO:0005739//mitochondrion	GO:0003863//3-methyl-2-oxobutanoate dehydrogenase (2-methylpropanoyl-transferring) activity	GO:0055114//oxidation-reduction process	gi|312281515|dbj|BAJ33623.1|/0/unnamed protein product [Thellungiella halophila]	11.1122	15.9879	69.1226	72.0655	1
	Thhalv10018894m	2.37912	0.93575	-	-	-	-	-	27.5851	27.3561	128.018	157.796	3
	Thhalv10013669m	2.37851	0.908673	K00924|1|6e-103|373|osa:4342410|[EC:2.7.1.-];K07198|3|2e-64|244|sbi:SORBI_03g033530|5'-AMP-activated protein kinase, catalytic alpha subunit [EC:2.7.11.11]	-	-	-	-	4.02975	6.0853	28.9481	23.6501	2
	Thhalv10022544m	2.36934	0.936766	K16055|1|0.0|1675|aly:ARALYDRAFT_674660|trehalose 6-phosphate synthase/phosphatase [EC:2.4.1.15 3.1.3.12]	-	GO:0003825//alpha,alpha-trehalose-phosphate synthase (UDP-forming) activity;GO:0004805//trehalose-phosphatase activity	GO:0005992//trehalose biosynthetic process	gi|297832542|ref|XP_002884153.1|/0/predicted protein [Arabidopsis lyrata subsp. lyrata]	18.2899	50.1189	180.866	172.607	3
	Thhalv10006751m	2.36298	0.919994	K14409|1|6e-67|254|ppp:PHYPADRAFT_96795|protein SMG7	GO:0005634//nucleus	-	-	gi|15217876|ref|NP_174147.1|/0/Telomerase activating protein Est1 [Arabidopsis thaliana]	7.10841	8.81056	37.8684	44.0236	1
	Thhalv10007593m	2.35851	0.93337	K13692|1|0.0|757|ath:AT1G05560|UDP-glucose:(indol-3-yl)acetate beta-D-glucosyltransferase [EC:2.4.1.121];K12338|4|8e-109|392|aly:ARALYDRAFT_915488|anthocyanin 5-O-glucosyltransferase [EC:2.4.1.-]	GO:0009507//chloroplast;GO:0009524//phragmoplast	GO:0010294//abscisic acid glucosyltransferase activity;GO:0080002//UDP-glucose:4-aminobenzoate acylglucosyltransferase activity;GO:0005515//protein binding	GO:0009751//response to salicylic acid stimulus;GO:0046482//para-aminobenzoic acid metabolic process;GO:0010583//response to cyclopentenone;GO:0009407//toxin catabolic process;GO:0009920//cell plate formation involved in plant-type cell wall biogenesis	gi|312281693|dbj|BAJ33712.1|/0/unnamed protein product [Thellungiella halophila]	14.1669	26.8565	84.7916	125.592	3
	Thhalv10004027m	2.35753	0.93739	K15174|1|5e-10|64.7|gmx:100800148|RNA polymerase II-associated factor 1;K14005|3|6e-08|57.8|cre:CHLREDRAFT_195444|protein transport protein SEC31	GO:0005634//nucleus;GO:0009941//chloroplast envelope	-	-	gi|297797461|ref|XP_002866615.1|/0/hypothetical protein ARALYDRAFT_496651 [Arabidopsis lyrata subsp. lyrata]	43.2793	47.1758	215.979	247.595	1
	Thhalv10014943m	2.35707	0.825825	K13423|1|2e-24|110|aly:ARALYDRAFT_481938|WRKY transcription factor 25;K13424|5|6e-23|105|aly:ARALYDRAFT_482857|WRKY transcription factor 33	GO:0005634//nucleus	GO:0043565//sequence-specific DNA binding;GO:0003700//sequence-specific DNA binding transcription factor activity	GO:0043620//regulation of DNA-dependent transcription in response to stress;GO:0032107//regulation of response to nutrient levels;GO:0019375//galactolipid biosynthetic process;GO:0042631//cellular response to water deprivation;GO:0048527//lateral root development;GO:0009723//response to ethylene stimulus;GO:0016036//cellular response to phosphate starvation	gi|312281989|dbj|BAJ33860.1|/1.26966e-80/unnamed protein product [Thellungiella halophila]	0.886272	2.25815	9.38973	6.71999	2
	Thhalv10012960m	2.35524	0.935288	K15404|1|8e-112|403|ath:AT1G02205|aldehyde decarbonylase [EC:4.1.99.5]	GO:0016021//integral to membrane;GO:0005886//plasma membrane	GO:0016491//oxidoreductase activity;GO:0000166//nucleotide binding;GO:0005506//iron ion binding	GO:0043447//alkane biosynthetic process;GO:0010025//wax biosynthetic process;GO:0000038//very long-chain fatty acid metabolic process;GO:0055114//oxidation-reduction process;GO:0048235//pollen sperm cell differentiation;GO:0006723//cuticle hydrocarbon biosynthetic process	gi|312281577|dbj|BAJ33654.1|/0/unnamed protein product [Thellungiella halophila]	18.4689	35.0633	161.691	112.222	3
	Thhalv10025707m	2.35495	0.923251	-	GO:0005886//plasma membrane	GO:0016787//hydrolase activity	GO:0008152//metabolic process	gi|297798030|ref|XP_002866899.1|/4.09776e-173/hydrolase, alpha/beta fold family protein [Arabidopsis lyrata subsp. lyrata]	10.415	8.51514	47.3093	49.5331	2
	Thhalv10008241m	2.34496	0.897191	-	GO:0005576//extracellular region;GO:0031225//anchored to membrane	-	GO:0051707//response to other organism	gi|42571559|ref|NP_973870.1|/6.02515e-161/pathogenesis-related thaumatin-like protein [Arabidopsis thaliana]	4.00362	4.14368	23.129	18.263	2
	Thhalv10021568m	2.34294	0.905207	-	GO:0005634//nucleus	-	GO:0010363//regulation of plant-type hypersensitive response;GO:0051707//response to other organism;GO:0009693//ethylene biosynthetic process;GO:0009414//response to water deprivation;GO:0042538//hyperosmotic salinity response;GO:0006612//protein targeting to membrane;GO:0009737//response to abscisic acid stimulus;GO:0043069//negative regulation of programmed cell death;GO:0009863//salicylic acid…	gi|18403283|ref|NP_566699.1|/6.0418e-88/VQ motif-containing protein [Arabidopsis thaliana]	4.31924	5.406	22.5611	26.7784	1
	Thhalv10019151m	2.3395	0.937644	-	GO:0005739//mitochondrion;GO:0005576//extracellular region	GO:0004866//endopeptidase inhibitor activity	GO:0012501//programmed cell death;GO:0015706//nitrate transport;GO:0009651//response to salt stress;GO:0042742//defense response to bacterium;GO:0009751//response to salicylic acid stimulus;GO:0010951//negative regulation of endopeptidase activity;GO:0010167//response to nitrate;GO:0042542//response to hydrogen peroxide	gi|18410311|ref|NP_565061.1|/2.10519e-98/kunitz trypsin inhibitor 1 [Arabidopsis thaliana]	17.7959	87.7017	254.876	279.078	2
	Thhalv10011683m	2.33807	0.840588	K01099|1|3e-16|84.0|ota:Ot04g02290|phosphatidylinositol-bisphosphatase [EC:3.1.3.36]	GO:0005737//cytoplasm	GO:0004527//exonuclease activity;GO:0004519//endonuclease activity;GO:0004439//phosphatidylinositol-4,5-bisphosphate 5-phosphatase activity;GO:0034485//phosphatidylinositol-3,4,5-trisphosphate 5-phosphatase activity;GO:0043813//phosphatidylinositol-3,5-bisphosphate 5-phosphatase activity	GO:0046854//phosphatidylinositol phosphorylation;GO:0009753//response to jasmonic acid stimulus;GO:0046856//phosphatidylinositol dephosphorylation;GO:0009733//response to auxin stimulus;GO:0009737//response to abscisic acid stimulus	gi|297852340|ref|XP_002894051.1|/2.78899e-160/endonuclease/exonuclease/phosphatase family protein [Arabidopsis lyrata subsp. lyrata]	0.749353	2.91418	8.84358	9.68015	3
	Thhalv10025830m	2.33652	0.932377	K09753|1|1e-43|176|sbi:SORBI_07g021680|cinnamoyl-CoA reductase [EC:1.2.1.44]	GO:0005634//nucleus	GO:0016621//cinnamoyl-CoA reductase activity;GO:0045552//dihydrokaempferol 4-reductase activity;GO:0050662//coenzyme binding;GO:0000166//nucleotide binding	GO:0009813//flavonoid biosynthetic process;GO:0009744//response to sucrose stimulus;GO:0010224//response to UV-B;GO:0009809//lignin biosynthetic process;GO:0055114//oxidation-reduction process;GO:0080167//response to karrikin	gi|312283025|dbj|BAJ34378.1|/3.23129e-174/unnamed protein product [Thellungiella halophila]	14.6615	23.2248	115.701	75.6562	1
	Thhalv10018111m	2.32778	0.913756	K16055|1|0.0|1687|aly:ARALYDRAFT_676306|trehalose 6-phosphate synthase/phosphatase [EC:2.4.1.15 3.1.3.12]	-	-	-	-	4.06663	8.72542	31.4713	32.749	1
	Thhalv10015147m	2.32773	0.932954	-	GO:0005634//nucleus	GO:0005515//protein binding;GO:0004861//cyclin-dependent protein serine/threonine kinase inhibitor activity	GO:0045839//negative regulation of mitosis;GO:0010026//trichome differentiation;GO:0045736//negative regulation of cyclin-dependent protein serine/threonine kinase activity;GO:0032877//positive regulation of DNA endoreduplication;GO:0016132//brassinosteroid biosynthetic process;GO:0090393//sepal giant cell development	gi|15238180|ref|NP_196067.1|/4.55181e-54/cyclin-dependent protein kinase inhibitor [Arabidopsis thaliana]	16.3088	24.8257	107.723	98.7781	2
	Thhalv10004824m	2.31409	0.829267	K10525|1|1e-113|407|aly:ARALYDRAFT_484339|allene oxide cyclase [EC:5.3.99.6]	GO:0005774//vacuolar membrane;GO:0009941//chloroplast envelope;GO:0010319//stromule;GO:0009570//chloroplast stroma;GO:0009535//chloroplast thylakoid membrane;GO:0005886//plasma membrane	GO:0046423//allene-oxide cyclase activity	GO:0009611//response to wounding;GO:0010363//regulation of plant-type hypersensitive response;GO:0009651//response to salt stress;GO:0009753//response to jasmonic acid stimulus;GO:0006612//protein targeting to membrane;GO:0050832//defense response to fungus;GO:0043069//negative regulation of programmed cell death;GO:0009695//jasmonic acid biosynthetic process;GO:0052542//defense response by callo…	gi|297814790|ref|XP_002875278.1|/1.59664e-112/hypothetical protein ARALYDRAFT_484339 [Arabidopsis lyrata subsp. lyrata]	1.83954	1.55411	6.38952	10.4868	1
	Thhalv10011663m	2.31345	0.875566	K13258|1|1e-60|231|gmx:547489|2-hydroxyisoflavanone dehydratase [EC:4.2.1.105];K14493|2|9e-29|125|ppp:PHYPADRAFT_118478|gibberellin receptor GID1 [EC:3.-.-.-]	GO:0005634//nucleus;GO:0005829//cytosol	GO:0004091//carboxylesterase activity	GO:0042546//cell wall biogenesis;GO:0016126//sterol biosynthetic process	gi|297852648|ref|XP_002894205.1|/9.62581e-144/hypothetical protein ARALYDRAFT_891873 [Arabidopsis lyrata subsp. lyrata]	2.59266	3.245	13.1611	15.8562	2
	Thhalv10002719m	2.31296	0.852324	K02989|1|1e-10|63.2|aly:ARALYDRAFT_482719|small subunit ribosomal protein S5e	GO:0005634//nucleus	GO:0016706//oxidoreductase activity, acting on paired donors, with incorporation or reduction of molecular oxygen, 2-oxoglutarate as one donor, and incorporation of one atom each of oxygen into both donors	GO:0055114//oxidation-reduction process	gi|297814057|ref|XP_002874912.1|/1.07421e-27/hypothetical protein ARALYDRAFT_490317 [Arabidopsis lyrata subsp. lyrata]	1.81283	2.43102	11.6696	9.41817	2
	Thhalv10005240m	2.31146	0.934294	-	-	-	-	gi|21553394|gb|AAM62487.1|/3.89565e-26/unknown [Arabidopsis thaliana]	21.4649	29.1044	120.623	130.395	1
	Thhalv10029172m	2.31109	0.841004	-	-	-	-	-	1.98749	1.79104	8.35871	10.3925	1
	Thhalv10012455m	2.30964	0.81596	K03013|1|4e-27|122|vvi:100258335|DNA-directed RNA polymerases I, II, and III subunit RPABC1;K06685|3|4e-25|115|aly:ARALYDRAFT_492950|maintenance of ploidy protein MOB1 (MPS1 binder 1)	GO:0005622//intracellular	GO:0043531//ADP binding	GO:0006952//defense response;GO:0007165//signal transduction	gi|297807789|ref|XP_002871778.1|/0/hypothetical protein ARALYDRAFT_488633 [Arabidopsis lyrata subsp. lyrata]	1.42649	1.57817	7.48482	7.41102	1
	Thhalv10020743m	2.30939	0.927479	K09756|1|6e-149|525|ath:AT5G09640|serine carboxypeptidase-like 19 [EC:3.4.16.- 2.3.1.91];K13289|2|1e-138|491|mtr:MTR_4g021500|cathepsin A (carboxypeptidase C) [EC:3.4.16.5];K09757|4|1e-134|478|ath:AT2G22990|serine carboxypeptidase-like 8 [EC:3.4.16.- 2.3.1.92]	-	-	-	-	7.15985	19.5041	73.9356	58.2307	3
	Thhalv10007539m	2.30375	0.878454	K08145|1|4e-101|367|zma:100281441|MFS transporter, SP family, solute carrier family 2 (facilitated glucose transporter), member 8	GO:0009705//plant-type vacuole membrane;GO:0016021//integral to membrane;GO:0005783//endoplasmic reticulum;GO:0005886//plasma membrane	GO:0005351//sugar:hydrogen symporter activity;GO:0015145//monosaccharide transmembrane transporter activity	GO:0009414//response to water deprivation;GO:0010200//response to chitin;GO:0009651//response to salt stress;GO:0015706//nitrate transport;GO:0009624//response to nematode;GO:0015749//monosaccharide transport;GO:0006569//tryptophan catabolic process;GO:0010167//response to nitrate;GO:0009684//indoleacetic acid biosynthetic process;GO:0009737//response to abscisic acid stimulus;GO:0055085//transme…	gi|18390957|ref|NP_563829.1|/0/sugar transporter ERD6-like 3 [Arabidopsis thaliana]	2.49708	3.65231	15.864	14.4978	4
	Thhalv10007020m	2.30246	0.891484	K04733|1|1e-54|213|smo:SELMODRAFT_230241|interleukin-1 receptor-associated kinase 4 [EC:2.7.11.1];K13430|2|1e-54|213|sbi:SORBI_04g020990|serine/threonine-protein kinase PBS1 [EC:2.7.11.1]	GO:0005576//extracellular region;GO:0005886//plasma membrane	GO:0004674//protein serine/threonine kinase activity;GO:0004713//protein tyrosine kinase activity;GO:0005524//ATP binding	GO:0006468//protein phosphorylation;GO:0034976//response to endoplasmic reticulum stress;GO:0002679//respiratory burst involved in defense response;GO:0010200//response to chitin;GO:0010583//response to cyclopentenone;GO:0009407//toxin catabolic process;GO:0006984//ER-nucleus signaling pathway	gi|240254099|ref|NP_173275.4|/0/protein kinase domain-containing protein [Arabidopsis thaliana]	3.33002	4.29813	17.6332	19.9963	2
	Thhalv10023588m	2.30025	0.921749	K09286|1|4e-36|150|rcu:RCOM_1034530|EREBP-like factor	GO:0005634//nucleus	GO:0003677//DNA binding;GO:0003700//sequence-specific DNA binding transcription factor activity	GO:0006355//regulation of transcription, DNA-dependent;GO:0010200//response to chitin;GO:0015824//proline transport	gi|297836929|ref|XP_002886346.1|/1.90802e-151/hypothetical protein ARALYDRAFT_474912 [Arabidopsis lyrata subsp. lyrata]	7.06083	11.6395	42.6809	49.4266	3
	Thhalv10003305m	2.30023	0.927802	-	GO:0005576//extracellular region	GO:0004867//serine-type endopeptidase inhibitor activity	GO:0009611//response to wounding;GO:0050832//defense response to fungus;GO:0002213//defense response to insect	gi|334188174|ref|NP_199171.3|/2.23603e-34/Serine protease inhibitor, potato inhibitor I-type family protein [Arabidopsis thaliana]	4.9305	22.91	57.163	79.9614	2
	Thhalv10012840m	2.29721	0.815867	K13418|1|2e-56|218|aly:ARALYDRAFT_895025|somatic embryogenesis receptor kinase 1 [EC:2.7.10.1 2.7.11.1];K13416|2|9e-56|216|rcu:RCOM_1534760|brassinosteroid insensitive 1-associated receptor kinase 1 [EC:2.7.10.1 2.7.11.1]	GO:0005886//plasma membrane	GO:0030246//carbohydrate binding;GO:0004674//protein serine/threonine kinase activity;GO:0005524//ATP binding	GO:0031348//negative regulation of defense response;GO:0009595//detection of biotic stimulus;GO:0009867//jasmonic acid mediated signaling pathway;GO:0009862//systemic acquired resistance, salicylic acid mediated signaling pathway;GO:0010363//regulation of plant-type hypersensitive response;GO:0010200//response to chitin;GO:0006612//protein targeting to membrane;GO:0050832//defense response to fun…	gi|15241007|ref|NP_195775.1|/0/Lectin-domain containing receptor kinase A4.2 [Arabidopsis thaliana]	0.735684	2.30197	6.44592	8.48435	1
	Thhalv10012997m	2.29711	0.917221	K14487|1|0.0|1194|ath:AT5G54510|auxin responsive GH3 gene family	GO:0009507//chloroplast	GO:0010279//indole-3-acetic acid amido synthetase activity	GO:0010252//auxin homeostasis;GO:0010583//response to cyclopentenone;GO:0009826//unidimensional cell growth;GO:0009734//auxin mediated signaling pathway;GO:1901183//positive regulation of camalexin biosynthetic process	gi|15239653|ref|NP_200262.1|/0/indole-3-acetic acid-amido synthetase GH3.6 [Arabidopsis thaliana]	4.70217	10.4611	32.0032	42.5199	1
	Thhalv10006072m	2.29606	0.880418	K14493|1|0.0|654|ath:AT3G63010|gibberellin receptor GID1 [EC:3.-.-.-]	GO:0005634//nucleus	GO:0005515//protein binding;GO:0016787//hydrolase activity	GO:0031348//negative regulation of defense response;GO:0009867//jasmonic acid mediated signaling pathway;GO:0009862//systemic acquired resistance, salicylic acid mediated signaling pathway;GO:0009414//response to water deprivation;GO:0048444//floral organ morphogenesis;GO:0010363//regulation of plant-type hypersensitive response;GO:0009873//ethylene mediated signaling pathway;GO:0006612//protein …	gi|315075933|gb|ADT78692.1|/0/gibberellin receptor 1B [Brassica napus]	2.3026	4.10124	13.6347	17.8155	4
	Thhalv10005354m	2.29509	0.885939	-	-	-	-	gi|42573632|ref|NP_974912.1|/8.48373e-34/uncharacterized protein [Arabidopsis thaliana]	3.25569	3.71103	16.5915	17.6	3
	Thhalv10014244m	2.29423	0.935796	-	-	-	-	-	25.7827	47.4769	147.775	211.558	1
	Thhalv10008701m	2.29181	0.904445	K14489|1|2e-11|67.8|vvi:100263145|arabidopsis histidine kinase 2/3/4 (cytokinin receptor) [EC:2.7.13.3];K14306|2|1e-06|52.0|gmx:100803385|nuclear pore complex protein Nup62	GO:0005886//plasma membrane	-	-	gi|30683485|ref|NP_172838.2|/2.4248e-82/carbohydrate-binding X8 domain-containing protein [Arabidopsis thaliana]	4.07746	6.03127	26.9105	22.5889	2
	Thhalv10018557m	2.28549	0.9394	K11323|1|7e-07|53.9|vcn:VOLCADRAFT_121342|histone arginine demethylase JMJD6 [EC:1.14.11.-]	-	-	-	-	232.967	406.332	1475.77	1641	3
	Thhalv10016577m	2.27674	0.911699	K13691|1|7e-61|233|rcu:RCOM_0100870|pathogen-inducible salicylic acid glucosyltransferase [EC:2.4.1.-];K13692|3|4e-58|224|vvi:100252177|UDP-glucose:(indol-3-yl)acetate beta-D-glucosyltransferase [EC:2.4.1.121]	-	GO:0008194//UDP-glycosyltransferase activity;GO:0016758//transferase activity, transferring hexosyl groups	GO:0009873//ethylene mediated signaling pathway;GO:0008152//metabolic process	gi|297823507|ref|XP_002879636.1|/0/UDP-glucoronosyl/UDP-glucosyl transferase family protein [Arabidopsis lyrata subsp. lyrata]	4.77441	7.94767	30.2389	31.41	3
	Thhalv10009563m	2.27571	0.930806	K12831|1|1e-06|50.4|cre:CHLREDRAFT_196073|splicing factor 3B subunit 4;K13095|2|1e-06|50.1|sbi:SORBI_06g025810|splicing factor 1	GO:0031225//anchored to membrane;GO:0005576//extracellular region	-	GO:0010264//myo-inositol hexakisphosphate biosynthetic process	gi|297845344|ref|XP_002890553.1|/4.65791e-70/hypothetical protein ARALYDRAFT_472555 [Arabidopsis lyrata subsp. lyrata]	16.3	20.6138	83.7354	95.0144	3
	Thhalv10020831m	2.27545	0.925261	-	-	-	-	-	10.8391	12.665	59.5578	54.2367	2
	Thhalv10013861m	2.275	0.909759	K05277|1|2e-66|251|pop:POPTR_646527|leucoanthocyanidin dioxygenase [EC:1.14.11.19];K05278|2|2e-64|244|rcu:RCOM_1031460|flavonol synthase [EC:1.14.11.23];K06892|4|5e-63|239|pop:POPTR_550478|	-	-	-	-	4.30362	7.56394	32.1488	25.29	2
	Thhalv10007722m	2.26265	0.852625	K06889|1|4e-10|64.7|cme:CMQ233C|	GO:0005886//plasma membrane;GO:0005576//extracellular region	GO:0016787//hydrolase activity	GO:0010075//regulation of meristem growth;GO:0010014//meristem initiation;GO:0009944//polarity specification of adaxial/abaxial axis;GO:0009855//determination of bilateral symmetry	gi|15222598|ref|NP_174498.1|/0/alpha/beta-hydrolase-like protein [Arabidopsis thaliana]	2.2129	2.27201	10.6467	10.8752	4
	Thhalv10004062m	2.26205	0.935773	K00517|1|0.0|901|ath:AT3G26170|[EC:1.14.-.-]	GO:0005576//extracellular region;GO:0009507//chloroplast	GO:0009055//electron carrier activity;GO:0004497//monooxygenase activity;GO:0005506//iron ion binding;GO:0020037//heme binding;GO:0016705//oxidoreductase activity, acting on paired donors, with incorporation or reduction of molecular oxygen;GO:0019825//oxygen binding	GO:0010286//heat acclimation;GO:0009873//ethylene mediated signaling pathway;GO:0055114//oxidation-reduction process	gi|297818138|ref|XP_002876952.1|/0/CYP71B19 [Arabidopsis lyrata subsp. lyrata]	29.7414	56.6041	217.459	196.717	3
	Thhalv10016542m	2.26113	0.929697	K13424|1|0.0|907|ath:AT2G38470|WRKY transcription factor 33	GO:0005634//nucleus	GO:0005515//protein binding;GO:0043565//sequence-specific DNA binding;GO:0003700//sequence-specific DNA binding transcription factor activity	GO:0031348//negative regulation of defense response;GO:0010508//positive regulation of autophagy;GO:0009595//detection of biotic stimulus;GO:0070370//cellular heat acclimation;GO:0009867//jasmonic acid mediated signaling pathway;GO:0009697//salicylic acid biosynthetic process;GO:0009862//systemic acquired resistance, salicylic acid mediated signaling pathway;GO:0009414//response to water deprivat…	gi|312281807|dbj|BAJ33769.1|/0/unnamed protein product [Thellungiella halophila]	15.1788	20.0483	79.8786	88.9889	1
	Thhalv10010297m	2.25943	0.936951	K01904|1|1e-58|226|sbi:SORBI_01g016420|4-coumarate--CoA ligase [EC:6.2.1.12]	GO:0005829//cytosol;GO:0005739//mitochondrion;GO:0009506//plasmodesma;GO:0009570//chloroplast stroma;GO:0048046//apoplast	GO:0050203//oxalate-CoA ligase activity;GO:0008756//o-succinylbenzoate-CoA ligase activity;GO:0016208//AMP binding	GO:0015706//nitrate transport;GO:0010214//seed coat development;GO:0010167//response to nitrate;GO:0046482//para-aminobenzoic acid metabolic process;GO:0010030//positive regulation of seed germination;GO:0033611//oxalate catabolic process;GO:0046686//response to cadmium ion;GO:0050832//defense response to fungus	gi|297819514|ref|XP_002877640.1|/0/AMP-dependent synthetase and ligase family protein [Arabidopsis lyrata subsp. lyrata]	43.4348	96.011	319.508	348.164	1
	Thhalv10029281m	2.25647	0.884923	-	-	-	-	-	1.9307	5.22386	17.2185	16.9674	1
	Thhalv10013613m	2.25547	0.918584	K15015|1|1e-132|471|gmx:100794374|solute carrier family 32 (vesicular inhibitory amino acid transporter)	-	-	-	-	5.15548	12.1359	47.9511	34.6134	3
	Thhalv10013515m	2.25234	0.934664	K14454|1|0.0|858|aly:ARALYDRAFT_487989|aspartate aminotransferase, cytoplasmic [EC:2.6.1.1]	GO:0009536//plastid;GO:0005618//cell wall;GO:0005777//peroxisome;GO:0005829//cytosol;GO:0005886//plasma membrane;GO:0005739//mitochondrion	GO:0004069//L-aspartate:2-oxoglutarate aminotransferase activity;GO:0080130//L-phenylalanine:2-oxoglutarate aminotransferase activity;GO:0030170//pyridoxal phosphate binding;GO:0005507//copper ion binding	GO:0051788//response to misfolded protein;GO:0006635//fatty acid beta-oxidation;GO:0043161//proteasomal ubiquitin-dependent protein catabolic process;GO:0009693//ethylene biosynthetic process;GO:0009407//toxin catabolic process;GO:0080129//proteasome core complex assembly;GO:0048767//root hair elongation;GO:0006099//tricarboxylic acid cycle;GO:0006531//aspartate metabolic process;GO:0010150//leaf…	gi|312282081|dbj|BAJ33906.1|/0/unnamed protein product [Thellungiella halophila]	27.4459	53.2689	176.934	207.636	1
	Thhalv10023411m	2.2513	0.890075	K05350|1|0.0|907|aly:ARALYDRAFT_475147|beta-glucosidase [EC:3.2.1.21]	GO:0005576//extracellular region;GO:0016020//membrane	GO:0047782//coniferin beta-glucosidase activity;GO:0043169//cation binding	GO:0005975//carbohydrate metabolic process;GO:0009809//lignin biosynthetic process	gi|297840365|ref|XP_002888064.1|/0/BGLU46 [Arabidopsis lyrata subsp. lyrata]	1.37503	6.61509	22.1055	15.9365	4
	Thhalv10008682m	2.25025	0.935796	K00799|1|9e-112|401|aly:ARALYDRAFT_888299|glutathione S-transferase [EC:2.5.1.18]	GO:0009507//chloroplast	GO:0004364//glutathione transferase activity;GO:0004462//lactoylglutathione lyase activity	GO:0006098//pentose-phosphate shunt;GO:0009651//response to salt stress;GO:0009407//toxin catabolic process;GO:0080167//response to karrikin;GO:0060416//response to growth hormone stimulus;GO:0015824//proline transport;GO:0080148//negative regulation of response to water deprivation;GO:0010304//PSII associated light-harvesting complex II catabolic process;GO:0048527//lateral root development;GO:0…	gi|312282135|dbj|BAJ33933.1|/6.38069e-130/unnamed protein product [Thellungiella halophila]	52.3846	74.0206	313.36	288.031	3
	Thhalv10001226m	2.24851	0.875566	-	GO:0005634//nucleus	-	GO:0010150//leaf senescence;GO:0010468//regulation of gene expression;GO:0009739//response to gibberellin stimulus;GO:0010200//response to chitin	gi|15242453|ref|NP_199376.1|/2.27328e-42/uncharacterized protein [Arabidopsis thaliana]	1.7992	4.50378	14.9197	15.0316	3
	Thhalv10004583m	2.24803	0.927941	-	GO:0005634//nucleus	GO:0046982//protein heterodimerization activity;GO:0003677//DNA binding;GO:0003700//sequence-specific DNA binding transcription factor activity;GO:0042803//protein homodimerization activity	GO:0031348//negative regulation of defense response;GO:0009611//response to wounding;GO:0009867//jasmonic acid mediated signaling pathway;GO:0009862//systemic acquired resistance, salicylic acid mediated signaling pathway;GO:0009414//response to water deprivation;GO:0010363//regulation of plant-type hypersensitive response;GO:0009873//ethylene mediated signaling pathway;GO:0006355//regulation of …	gi|297815206|ref|XP_002875486.1|/1.47699e-139/ANAC059/ATNAC3 [Arabidopsis lyrata subsp. lyrata]	8.62388	24.8693	90.1479	68.9563	1
	Thhalv10019315m	2.24669	0.918838	-	GO:0005737//cytoplasm;GO:0005634//nucleus	-	GO:0009061//anaerobic respiration	gi|15227416|ref|NP_181704.1|/3.46758e-43/uncharacterized protein [Arabidopsis thaliana]	6.00318	12.4444	46.4935	41.0575	2
	Thhalv10026950m	2.24571	0.836545	K11323|1|4e-08|57.0|vcn:VOLCADRAFT_121342|histone arginine demethylase JMJD6 [EC:1.14.11.-]	-	-	-	-	1.59284	2.30032	9.43191	9.03225	3
	Thhalv10018951m	2.24521	0.878177	K15109|1|9e-152|534|aly:ARALYDRAFT_896009|solute carrier family 25 (mitochondrial carnitine/acylcarnitine transporter), member 20/29	-	-	-	-	3.83591	2.75355	17.1578	14.0831	1
	Thhalv10020720m	2.24477	0.928241	-	-	-	-	-	12.6814	21.508	85.6923	76.3526	1
	Thhalv10017906m	2.23871	0.845463	-	-	-	-	gi|297823647|ref|XP_002879706.1|/1.01939e-26/hypothetical protein ARALYDRAFT_482777 [Arabidopsis lyrata subsp. lyrata]	0.411865	3.8662	9.66611	10.5253	2
	Thhalv10004863m	2.23733	0.891877	K01166|1|5e-130|461|aly:ARALYDRAFT_346793|ribonuclease T2 [EC:3.1.27.1]	GO:0005618//cell wall;GO:0005615//extracellular space;GO:0005886//plasma membrane	GO:0003723//RNA binding;GO:0033897//ribonuclease T2 activity	GO:0090305//nucleic acid phosphodiester bond hydrolysis;GO:0009867//jasmonic acid mediated signaling pathway;GO:0009651//response to salt stress;GO:0009718//anthocyanin-containing compound biosynthetic process;GO:0009611//response to wounding;GO:0015824//proline transport;GO:0007568//aging;GO:0016036//cellular response to phosphate starvation	gi|297814600|ref|XP_002875183.1|/6.55625e-129/ribonuclease, RNS1 [Arabidopsis lyrata subsp. lyrata]	1.96553	6.40342	21.1652	18.2963	3
	Thhalv10008179m	2.23696	0.899178	K04125|1|1e-78|291|pop:POPTR_822902|gibberellin 2-oxidase [EC:1.14.11.13]	GO:0005737//cytoplasm	GO:0052634//C-19 gibberellin 2-beta-dioxygenase activity;GO:0052635//C-20 gibberellin 2-beta-dioxygenase activity	GO:0045487//gibberellin catabolic process;GO:0055114//oxidation-reduction process;GO:0010286//heat acclimation;GO:0009639//response to red or far red light	gi|15217753|ref|NP_171742.1|/1.90143e-175/gibberellin 2-oxidase 6 [Arabidopsis thaliana]	4.45438	5.34824	28.4933	17.7163	1
	Thhalv10011733m	2.23682	0.937714	K01953|1|1e-08|58.9|vcn:VOLCADRAFT_65699|asparagine synthase (glutamine-hydrolysing) [EC:6.3.5.4]	GO:0005829//cytosol;GO:0009506//plasmodesma;GO:0009507//chloroplast;GO:0005634//nucleus;GO:0005886//plasma membrane	GO:0005515//protein binding	GO:0001666//response to hypoxia;GO:0009862//systemic acquired resistance, salicylic acid mediated signaling pathway;GO:0009744//response to sucrose stimulus;GO:0009750//response to fructose stimulus;GO:0010310//regulation of hydrogen peroxide metabolic process	gi|297853064|ref|XP_002894413.1|/3.19371e-137/predicted protein [Arabidopsis lyrata subsp. lyrata]	127.286	240.103	1014.34	717.375	1
	Thhalv10009262m	2.23517	0.916759	-	GO:0005737//cytoplasm;GO:0005634//nucleus	-	GO:0010200//response to chitin	gi|297848804|ref|XP_002892283.1|/3.80809e-30/hypothetical protein ARALYDRAFT_470534 [Arabidopsis lyrata subsp. lyrata]	3.23643	13.6712	40.6366	38.968	2
	Thhalv10022225m	2.23391	0.879494	K07976|1|1e-106|383|ath:AT3G09910|Rab family, other;K07910|3|4e-94|341|aly:ARALYDRAFT_660194|Ras-related protein Rab-18	GO:0005777//peroxisome;GO:0005794//Golgi apparatus	GO:0080115//myosin XI tail binding;GO:0005524//ATP binding;GO:0030742//GTP-dependent protein binding;GO:0008134//transcription factor binding;GO:0016787//hydrolase activity;GO:0005525//GTP binding	GO:0007264//small GTPase mediated signal transduction;GO:0006355//regulation of transcription, DNA-dependent;GO:0015031//protein transport	gi|15232785|ref|NP_187602.1|/1.52072e-105/RAB GTPase-like protein C2B [Arabidopsis thaliana]	2.00106	4.85255	18.4722	13.7678	2
	Thhalv10009051m	2.23149	0.924845	K05283|1|3e-07|52.8|aly:ARALYDRAFT_354960|phosphatidylinositol glycan, class W [EC:2.3.-.-];K15692|2|5e-06|48.9|cre:CHLREDRAFT_177524|E3 ubiquitin-protein ligase RNF13 [EC:6.3.2.19]	GO:0005634//nucleus	GO:0008270//zinc ion binding	-	gi|297851116|ref|XP_002893439.1|/1.31885e-56/F21J9.24 [Arabidopsis lyrata subsp. lyrata]	11.5817	15.6063	68.7424	58.9376	3
	Thhalv10022087m	2.23073	0.854635	-	GO:0005634//nucleus	GO:0004527//exonuclease activity	-	gi|297834040|ref|XP_002884902.1|/2.02981e-69/hypothetical protein ARALYDRAFT_478600 [Arabidopsis lyrata subsp. lyrata]	2.5322	2.26895	11.5616	10.9737	3
	Thhalv10010467m	2.22991	0.922535	K15102|1|0.0|640|aly:ARALYDRAFT_906139|solute carrier family 25 (mitochondrial phosphate transporter), member 3	GO:0005743//mitochondrial inner membrane;GO:0005886//plasma membrane;GO:0005618//cell wall;GO:0016021//integral to membrane;GO:0009507//chloroplast	GO:0005515//protein binding	GO:0006810//transport;GO:0009723//response to ethylene stimulus;GO:0009651//response to salt stress	gi|15229040|ref|NP_190454.1|/0/phosphate transporter 3;2 [Arabidopsis thaliana]	7.80223	15.3522	61.1311	47.4873	1
	Thhalv10011493m	2.22731	0.904745	K14432|1|1e-160|523|aly:ARALYDRAFT_473850|ABA responsive element binding factor	GO:0005634//nucleus	GO:0043565//sequence-specific DNA binding;GO:0046983//protein dimerization activity;GO:0003700//sequence-specific DNA binding transcription factor activity	GO:0009414//response to water deprivation;GO:0009651//response to salt stress;GO:0010255//glucose mediated signaling pathway;GO:0009738//abscisic acid mediated signaling pathway;GO:0045893//positive regulation of transcription, DNA-dependent	gi|396084204|gb|AFN84601.1|/0/abscisic acid responsive elements-binding factor 2 [Eutrema salsugineum]	6.32407	4.83484	25.3386	26.9141	2
	Thhalv10019262m	2.22705	0.914403	-	GO:0005737//cytoplasm	-	GO:0006950//response to stress;GO:0002238//response to molecule of fungal origin	gi|297841541|ref|XP_002888652.1|/3.05284e-71/universal stress protein family protein [Arabidopsis lyrata subsp. lyrata]	6.10265	9.50109	39.4041	33.6487	2
	Thhalv10009011m	2.22629	0.929951	-	GO:0005829//cytosol	-	GO:0009644//response to high light intensity;GO:0009269//response to desiccation;GO:0009611//response to wounding;GO:0009409//response to cold;GO:0009793//embryo development ending in seed dormancy;GO:0050832//defense response to fungus;GO:0010286//heat acclimation;GO:0009737//response to abscisic acid stimulus	gi|62286902|sp|O03983.1|LEA14_ARATH/1.7873e-72/RecName: Full=Probable desiccation-related protein LEA14	13.0016	28.4014	98.6699	95.0672	2
	Thhalv10014123m	2.22154	0.933324	K05953|1|7e-175|611|ath:AT5G04950|nicotianamine synthase [EC:2.5.1.43]	-	-	-	-	25.7983	50.6084	163.232	193.121	1
	Thhalv10016613m	2.21987	0.875196	-	GO:0016020//membrane;GO:0005618//cell wall;GO:0005794//Golgi apparatus	GO:0003824//catalytic activity	GO:0030048//actin filament-based movement	gi|297826651|ref|XP_002881208.1|/0/exostosin family protein [Arabidopsis lyrata subsp. lyrata]	3.73137	2.79118	14.3399	16.0455	2
	Thhalv10023626m	2.21913	0.927664	K01673|1|1e-144|510|aly:ARALYDRAFT_475428|carbonic anhydrase [EC:4.2.1.1]	GO:0005739//mitochondrion;GO:0009507//chloroplast	GO:0008270//zinc ion binding;GO:0004089//carbonate dehydratase activity	GO:0015976//carbon utilization	gi|30696223|ref|NP_176114.2|/4.24569e-144/beta carbonic anhydrase 6 [Arabidopsis thaliana]	14.7337	21.5648	87.2658	81.7451	3
	Thhalv10022717m	2.21795	0.887649	K07088|1|3e-157|552|aly:ARALYDRAFT_686514|	GO:0016021//integral to membrane;GO:0009507//chloroplast	GO:0009672//auxin:hydrogen symporter activity	GO:0046482//para-aminobenzoic acid metabolic process;GO:0009926//auxin polar transport;GO:0055085//transmembrane transport	gi|297832360|ref|XP_002884062.1|/0/auxin efflux carrier family protein [Arabidopsis lyrata subsp. lyrata]	1.87547	6.16182	17.3662	20.0259	2
	Thhalv10000225m	2.21776	0.887048	K14498|1|4e-177|618|ath:AT2G23030|serine/threonine-protein kinase SRK2 [EC:2.7.11.1]	GO:0005829//cytosol;GO:0005634//nucleus	GO:0004674//protein serine/threonine kinase activity;GO:0005524//ATP binding	GO:0006468//protein phosphorylation;GO:0015706//nitrate transport;GO:0009651//response to salt stress;GO:0010106//cellular response to iron ion starvation;GO:0006826//iron ion transport;GO:0010167//response to nitrate;GO:0009738//abscisic acid mediated signaling pathway	gi|15227774|ref|NP_179885.1|/5.76123e-176/serine/threonine-protein kinase SRK2J [Arabidopsis thaliana]	2.8226	5.12254	16.4285	20.5299	4
	Thhalv10023719m	2.20699	0.805656	-	GO:0005739//mitochondrion;GO:0005886//plasma membrane	-	-	gi|18406291|ref|NP_564733.1|/2.43776e-73/uncharacterized protein [Arabidopsis thaliana]	1.66632	1.42198	10.2389	4.02008	2
	Thhalv10013866m	2.20504	0.877923	K09753|1|5e-32|136|gmx:100799994|cinnamoyl-CoA reductase [EC:1.2.1.44]	-	-	-	-	1.7507	5.18967	18.5975	13.4038	2
	Thhalv10007308m	2.2008	0.90493	K00279|1|6e-08|57.8|smo:SELMODRAFT_98722|cytokinin dehydrogenase [EC:1.5.99.12]	GO:0005829//cytosol;GO:0005739//mitochondrion;GO:0009506//plasmodesma;GO:0009505//plant-type cell wall;GO:0009507//chloroplast;GO:0005773//vacuole;GO:0005886//plasma membrane;GO:0048046//apoplast	GO:0009055//electron carrier activity;GO:0050660//flavin adenine dinucleotide binding;GO:0008762//UDP-N-acetylmuramate dehydrogenase activity	GO:0006979//response to oxidative stress;GO:0010363//regulation of plant-type hypersensitive response;GO:0055114//oxidation-reduction process;GO:0009611//response to wounding;GO:0002679//respiratory burst involved in defense response;GO:0010200//response to chitin;GO:0006612//protein targeting to membrane;GO:0006944//cellular membrane fusion;GO:0043069//negative regulation of programmed cell deat…	gi|297846024|ref|XP_002890893.1|/0/FAD-binding domain-containing protein [Arabidopsis lyrata subsp. lyrata]	4.73499	7.00704	26.8795	27.1026	1
	Thhalv10003250m	2.19994	0.886332	K13424|1|1e-16|85.1|vvi:100243352|WRKY transcription factor 33	GO:0005634//nucleus	GO:0003700//sequence-specific DNA binding transcription factor activity;GO:0043565//sequence-specific DNA binding	GO:0006355//regulation of transcription, DNA-dependent	gi|297789952|ref|XP_002862894.1|/5.63319e-118/hypothetical protein ARALYDRAFT_921120 [Arabidopsis lyrata subsp. lyrata]	1.99135	6.02326	19.3172	17.5068	1
	Thhalv10026004m	2.19959	0.935473	K13544|1|2e-120|430|ath:AT4G16690|pheophorbidase [EC:3.1.1.82];K08233|3|4e-39|160|ath:AT2G23600|polyneuridine-aldehyde esterase [EC:3.1.1.78]	GO:0005829//cytosol	GO:0080030//methyl indole-3-acetate esterase activity;GO:0080032//methyl jasmonate esterase activity	-	gi|122209128|sp|Q2V0W1.1|PPD_RAPSA/4.351e-120/RecName: Full=Pheophorbidase; Short=RsPPD	81.2767	94.199	384.288	421.758	3
	Thhalv10009842m	2.19759	0.875728	K09286|1|7e-17|84.3|pop:POPTR_655111|EREBP-like factor	-	-	-	-	3.1486	3.58895	14.9901	15.9158	2
	Thhalv10016504m	2.19239	0.928565	K15015|1|0.0|981|aly:ARALYDRAFT_903425|solute carrier family 32 (vesicular inhibitory amino acid transporter)	GO:0005886//plasma membrane;GO:0005774//vacuolar membrane;GO:0016021//integral to membrane	GO:0015171//amino acid transmembrane transporter activity	GO:0006865//amino acid transport	gi|297827755|ref|XP_002881760.1|/0/amino acid transporter family protein [Arabidopsis lyrata subsp. lyrata]	16.3492	24.1994	100.653	84.6799	2
	Thhalv10017460m	2.19104	0.936859	K11594|1|3e-07|53.1|osa:4341457|ATP-dependent RNA helicase [EC:3.6.4.13];K12836|4|7e-07|52.0|bdi:100822535|splicing factor U2AF 35 kDa subunit;K11128|5|2e-06|50.4|osa:4350782|H/ACA ribonucleoprotein complex subunit 1	GO:0005576//extracellular region	GO:0005515//protein binding	GO:0009684//indoleacetic acid biosynthetic process;GO:0009651//response to salt stress;GO:0009269//response to desiccation;GO:0009409//response to cold;GO:0009751//response to salicylic acid stimulus;GO:0009627//systemic acquired resistance;GO:0009737//response to abscisic acid stimulus;GO:0006569//tryptophan catabolic process;GO:0031347//regulation of defense response;GO:0009723//response to eth…	gi|18266043|gb|AAL67434.1|AF458408_1/9.49547e-41/glycine-rich protein [Brassica oleracea]	379.109	847.001	2921.45	2677.41	3
	Thhalv10023306m	2.18996	0.912462	K00276|1|1e-71|270|ppp:PHYPADRAFT_179471|primary-amine oxidase [EC:1.4.3.21]	GO:0005576//extracellular region	GO:0008131//primary amine oxidase activity;GO:0005507//copper ion binding;GO:0048038//quinone binding	GO:0009308//amine metabolic process;GO:0006809//nitric oxide biosynthetic process;GO:0009738//abscisic acid mediated signaling pathway;GO:0055114//oxidation-reduction process	gi|297837141|ref|XP_002886452.1|/0/hypothetical protein ARALYDRAFT_475070 [Arabidopsis lyrata subsp. lyrata]	5.62463	9.88487	34.0236	36.7452	4
	Thhalv10018285m	2.18696	0.927594	K14638|1|1e-120|432|smo:SELMODRAFT_135522|solute carrier family 15 (peptide/histidine transporter), member 3/4	-	-	-	-	12.5944	25.3338	79.8863	92.8181	3
	Thhalv10006221m	2.17763	0.923898	K09338|1|6e-109|391|aly:ARALYDRAFT_486694|homeobox-leucine zipper protein	GO:0005634//nucleus	GO:0003700//sequence-specific DNA binding transcription factor activity;GO:0000976//transcription regulatory region sequence-specific DNA binding	GO:0009615//response to virus;GO:0009414//response to water deprivation;GO:0009409//response to cold;GO:0042538//hyperosmotic salinity response;GO:0006944//cellular membrane fusion;GO:0009738//abscisic acid mediated signaling pathway;GO:0045893//positive regulation of transcription, DNA-dependent	gi|297821072|ref|XP_002878419.1|/8.07256e-108/ATHB-12 [Arabidopsis lyrata subsp. lyrata]	13.3973	15.1358	75.0162	54.0707	2
	Thhalv10000158m	2.17611	0.924406	-	GO:0005634//nucleus	-	-	gi|297821679|ref|XP_002878722.1|/0/hypothetical protein ARALYDRAFT_481267 [Arabidopsis lyrata subsp. lyrata]	12.5386	17.0988	73.6699	60.2715	2
	Thhalv10000063m	2.17544	0.927248	K13171|1|1e-10|67.4|gmx:100790051|serine/arginine repetitive matrix protein 1;K14325|2|1e-07|57.4|bdi:100845778|RNA-binding protein with serine-rich domain 1;K03006|3|2e-07|56.2|cre:CHLREDRAFT_196948|DNA-directed RNA polymerase II subunit RPB1 [EC:2.7.7.6]	GO:0005634//nucleus	-	GO:0006569//tryptophan catabolic process;GO:0009684//indoleacetic acid biosynthetic process	gi|297821289|ref|XP_002878527.1|/0/pEARLI4 [Arabidopsis lyrata subsp. lyrata]	15.7874	21.4107	78.7773	89.256	1
	Thhalv10010863m	2.16576	0.918584	-	-	-	GO:0080167//response to karrikin	gi|18409565|ref|NP_566965.1|/6.73314e-34/uncharacterized protein [Arabidopsis thaliana]	9.3464	11.4176	47.2358	45.9325	1
	Thhalv10023545m	2.16572	0.918168	-	GO:0005634//nucleus	-	GO:0042538//hyperosmotic salinity response;GO:0009414//response to water deprivation;GO:0009753//response to jasmonic acid stimulus;GO:0009733//response to auxin stimulus;GO:0009723//response to ethylene stimulus;GO:0009738//abscisic acid mediated signaling pathway	gi|116293739|gb|ABJ98061.1|/0/unknown [Eutrema halophilum]	7.46197	12.9914	48.0175	43.7552	1
	Thhalv10001673m	2.16428	0.897699	-	-	-	-	-	4.22743	6.17293	29.6907	16.9282	2
	Thhalv10027832m	2.16297	0.934525	-	-	-	-	-	58.244	93.9128	290.869	390.543	2
	Thhalv10015476m	2.14958	0.811917	K13496|1|1e-60|232|ath:AT2G36780|UDP-glucosyl transferase 73C [EC:2.4.1.-]	-	GO:0008194//UDP-glycosyltransferase activity;GO:0016758//transferase activity, transferring hexosyl groups	GO:0008152//metabolic process	gi|297811403|ref|XP_002873585.1|/0/UDP-glucoronosyl/UDP-glucosyl transferase family protein [Arabidopsis lyrata subsp. lyrata]	1.60132	1.82995	8.03921	7.18533	4
	Thhalv10024291m	2.14864	0.822891	K08518|1|3e-107|388|smo:SELMODRAFT_449132|syntaxin-binding protein 5	GO:0005634//nucleus;GO:0080008//Cul4-RING ubiquitin ligase complex	-	GO:0048235//pollen sperm cell differentiation	gi|334187194|ref|NP_001190926.1|/0/transducin/WD40 domain-containing protein [Arabidopsis thaliana]	1.26878	2.52726	8.16328	8.66867	1
	Thhalv10005464m	2.14777	0.86279	K12309|1|2e-175|614|aly:ARALYDRAFT_485655|beta-galactosidase [EC:3.2.1.23];K01190|3|5e-57|221|cme:CMP078C|beta-galactosidase [EC:3.2.1.23]	GO:0005618//cell wall;GO:0048046//apoplast	GO:0043169//cation binding;GO:0004565//beta-galactosidase activity	GO:0005975//carbohydrate metabolic process;GO:0009827//plant-type cell wall modification;GO:0048354//mucilage biosynthetic process involved in seed coat development	gi|297793965|ref|XP_002864867.1|/0/beta-galactosidase 6 [Arabidopsis lyrata subsp. lyrata]	2.28872	3.56549	12.2057	13.7367	2
	Thhalv10029528m	2.14498	0.898831	K01051|1|2e-07|53.1|gmx:100776781|pectinesterase [EC:3.1.1.11];K01115|2|3e-07|52.4|vcn:VOLCADRAFT_99471|phospholipase D [EC:3.1.4.4]	-	-	-	-	3.79831	7.13099	21.7905	26.5481	3
	Thhalv10026158m	2.1404	0.85542	-	GO:0005739//mitochondrion;GO:0005783//endoplasmic reticulum	-	-	gi|297803680|ref|XP_002869724.1|/1.04424e-100/hypothetical protein ARALYDRAFT_492419 [Arabidopsis lyrata subsp. lyrata]	1.45388	3.88433	11.4437	12.0916	4
	Thhalv10007557m	2.13812	0.93337	K00485|1|0.0|880|ath:AT1G12200|dimethylaniline monooxygenase (N-oxide forming) [EC:1.14.13.8];K11816|5|2e-14|79.0|osa:4334994|YUCCA family monooxygenase [EC:1.14.13.-]	GO:0031227//intrinsic to endoplasmic reticulum membrane;GO:0005773//vacuole;GO:0005634//nucleus	GO:0004383//guanylate cyclase activity;GO:0080107//8-methylthiopropyl glucosinolate S-oxygenase activity;GO:0009055//electron carrier activity;GO:0070026//nitric oxide binding;GO:0019825//oxygen binding;GO:0050660//flavin adenine dinucleotide binding;GO:0050661//NADP binding;GO:0004499//N,N-dimethylaniline monooxygenase activity	GO:0055114//oxidation-reduction process;GO:0019761//glucosinolate biosynthetic process;GO:0050832//defense response to fungus	gi|15221248|ref|NP_172684.1|/0/dimethylaniline monooxygenase (N-oxide forming) [Arabidopsis thaliana]	27.9103	69.9026	232.266	198.294	1
	Thhalv10011584m	2.13669	0.925238	K01206|1|2e-24|112|ath:AT1G67830|alpha-L-fucosidase [EC:3.2.1.51];K00514|3|2e-22|105|rcu:RCOM_1428040|zeta-carotene desaturase [EC:1.3.5.6]	GO:0005615//extracellular space	GO:0016298//lipase activity;GO:0004064//arylesterase activity;GO:0004091//carboxylesterase activity	GO:0009753//response to jasmonic acid stimulus;GO:0006629//lipid metabolic process;GO:0009751//response to salicylic acid stimulus;GO:0009627//systemic acquired resistance;GO:0009866//induced systemic resistance, ethylene mediated signaling pathway;GO:0009817//defense response to fungus, incompatible interaction;GO:0009871//jasmonic acid and ethylene-dependent systemic resistance, ethylene mediat…	gi|21358785|gb|AAM47031.1|/3.03486e-179/lipase SIL1 [Brassica rapa subsp. pekinensis]	4.99666	28.2192	85.2014	60.8664	1
	Thhalv10026664m	2.13388	0.885939	-	GO:0016021//integral to membrane;GO:0012505//endomembrane system;GO:0005794//Golgi apparatus	GO:0035250//UDP-galactosyltransferase activity;GO:0030246//carbohydrate binding	GO:0010405//arabinogalactan protein metabolic process;GO:0018258//protein O-linked glycosylation via hydroxyproline;GO:0009735//response to cytokinin stimulus	gi|297804052|ref|XP_002869910.1|/9.26258e-22/predicted protein [Arabidopsis lyrata subsp. lyrata]	3.70041	4.79688	17.2037	20.0907	3
	Thhalv10022892m	2.12297	0.93307	K03686|1|2e-12|71.2|ppp:PHYPADRAFT_108109|molecular chaperone DnaJ	GO:0009507//chloroplast;GO:0005634//nucleus	GO:0031072//heat shock protein binding	GO:0006457//protein folding;GO:0009744//response to sucrose stimulus;GO:0006950//response to stress;GO:0009750//response to fructose stimulus	gi|15227919|ref|NP_179378.1|/2.49273e-67/DNAJ heat shock N-terminal domain-containing protein [Arabidopsis thaliana]	50.9411	45.043	273.303	144.792	3
	Thhalv10018676m	2.11835	0.904907	K00924|1|1e-145|514|ath:AT1G14370|[EC:2.7.1.-];K04733|3|9e-117|418|pop:POPTR_878434|interleukin-1 receptor-associated kinase 4 [EC:2.7.11.1];K05658|4|2e-114|410|vvi:100262734|ATP-binding cassette, subfamily B (MDR/TAP), member 1	-	-	-	-	4.44555	8.41809	26.623	29.2305	1
	Thhalv10015145m	2.11808	0.894603	-	-	-	GO:0006635//fatty acid beta-oxidation;GO:0032502//developmental process	gi|297806193|ref|XP_002870980.1|/4.34543e-46/hypothetical protein ARALYDRAFT_487036 [Arabidopsis lyrata subsp. lyrata]	4.0255	6.11799	25.1933	18.8411	1
	Thhalv10025646m	2.11654	0.930367	K13425|1|2e-25|114|rcu:RCOM_1616660|WRKY transcription factor 22;K13426|4|2e-21|102|vvi:100251862|WRKY transcription factor 29	GO:0005634//nucleus	GO:0005516//calmodulin binding;GO:0043565//sequence-specific DNA binding;GO:0003700//sequence-specific DNA binding transcription factor activity	GO:0035556//intracellular signal transduction;GO:0042742//defense response to bacterium;GO:0006355//regulation of transcription, DNA-dependent;GO:0002679//respiratory burst involved in defense response;GO:0010200//response to chitin;GO:0006865//amino acid transport	gi|312282033|dbj|BAJ33882.1|/0/unnamed protein product [Thellungiella halophila]	24.596	31.5568	128.153	115.355	2
	Thhalv10003678m	2.11405	0.931106	K15920|1|0.0|1464|aly:ARALYDRAFT_496670|beta-D-xylosidase 4 [EC:3.2.1.37]	-	-	-	-	20.4454	42.7987	151.245	122.543	1
	Thhalv10014053m	2.1099	0.933024	-	-	-	-	-	36.8358	63.0263	193.178	237.888	2
	Thhalv10014930m	2.10875	0.931845	-	GO:0005634//nucleus	-	GO:0009651//response to salt stress;GO:0006914//autophagy	gi|297810301|ref|XP_002873034.1|/8.20504e-64/hypothetical protein ARALYDRAFT_908064 [Arabidopsis lyrata subsp. lyrata]	29.8755	46.8085	185.104	145.647	3
	Thhalv10015228m	2.10448	0.930944	-	GO:0009507//chloroplast;GO:0005634//nucleus;GO:0005886//plasma membrane	GO:0004674//protein serine/threonine kinase activity;GO:0005524//ATP binding	GO:0006468//protein phosphorylation;GO:0009414//response to water deprivation;GO:0006970//response to osmotic stress;GO:0009737//response to abscisic acid stimulus;GO:0009631//cold acclimation;GO:0009830//cell wall modification involved in abscission;GO:0010017//red or far-red light signaling pathway	gi|10121869|gb|AAG13407.1|AF297471_1/1.60129e-24/BN28a [Brassica napus]	27.7575	35.0067	150.578	119.335	2
	Thhalv10017438m	2.09912	0.933532	-	GO:0009506//plasmodesma;GO:0005768//endosome;GO:0009505//plant-type cell wall;GO:0005802//trans-Golgi network;GO:0009534//chloroplast thylakoid;GO:0005794//Golgi apparatus;GO:0005886//plasma membrane;GO:0048046//apoplast	GO:0005516//calmodulin binding;GO:0008289//lipid binding;GO:0005319//lipid transporter activity	GO:0006649//phospholipid transfer to membrane;GO:0012501//programmed cell death;GO:0000038//very long-chain fatty acid metabolic process;GO:0042335//cuticle development;GO:0009414//response to water deprivation	gi|3719443|gb|AAC63372.1|/4.04276e-55/lipid transfer protein [Brassica oleracea]	51.4253	68.1669	286.319	226.071	3
	Thhalv10012861m	2.09864	0.904145	K06185|1|1e-71|269|zma:100274199|ATP-binding cassette, subfamily F, member 2	GO:0000123//histone acetyltransferase complex;GO:0009536//plastid;GO:0005886//plasma membrane	GO:0000049//tRNA binding;GO:0010484//H3 histone acetyltransferase activity;GO:0004694//eukaryotic translation initiation factor 2alpha kinase activity;GO:0005515//protein binding;GO:0005524//ATP binding;GO:0003677//DNA binding;GO:0015408	GO:0016571//histone methylation;GO:0010015//root morphogenesis;GO:0043687//post-translational protein modification;GO:0016579//protein deubiquitination;GO:0009908//flower development;GO:0016567//protein ubiquitination;GO:0006200//ATP catabolic process;GO:0010388//cullin deneddylation;GO:0006521//regulation of cellular amino acid metabolic process;GO:0009624//response to nematode;GO:0009640//photo…	gi|297811095|ref|XP_002873431.1|/0/hypothetical protein ARALYDRAFT_487818 [Arabidopsis lyrata subsp. lyrata]	5.24	7.63588	17.4278	37.7202	1
	Thhalv10021859m	2.09657	0.827442	-	-	-	-	gi|297830162|ref|XP_002882963.1|/5.49262e-12/hypothetical protein ARALYDRAFT_897878 [Arabidopsis lyrata subsp. lyrata]	2.31574	1.86326	7.14294	10.7303	1
	Thhalv10026678m	2.09564	0.932631	-	GO:0005739//mitochondrion	-	-	gi|238480836|ref|NP_001154252.1|/9.51748e-31/uncharacterized protein [Arabidopsis thaliana]	41.541	49.4398	200.209	188.658	3
	Thhalv10016976m	2.09481	0.92637	K00011|1|9e-121|431|ath:AT2G37790|aldehyde reductase [EC:1.1.1.21];K00002|2|2e-109|394|osa:4338987|alcohol dehydrogenase (NADP+) [EC:1.1.1.2];K08243|3|1e-57|222|mtr:MTR_5g097900|6'-deoxychalcone synthase [EC:2.3.1.170]	GO:0005634//nucleus;GO:0005829//cytosol	GO:0070401//NADP+ binding;GO:0004033//aldo-keto reductase (NADP) activity;GO:0016229//steroid dehydrogenase activity	GO:0009414//response to water deprivation;GO:0046482//para-aminobenzoic acid metabolic process;GO:0009409//response to cold;GO:0046686//response to cadmium ion;GO:0009651//response to salt stress;GO:0055114//oxidation-reduction process	gi|297823649|ref|XP_002879707.1|/2.93684e-160/aldo/keto reductase family protein [Arabidopsis lyrata subsp. lyrata]	13.875	26.2918	87.2133	84.3669	1
	Thhalv10000034m	2.09425	0.802491	K13420|1|2e-85|316|osa:4337016|LRR receptor-like serine/threonine-protein kinase FLS2 [EC:2.7.11.1]	GO:0009507//chloroplast;GO:0005576//extracellular region;GO:0005886//plasma membrane	GO:0016301//kinase activity	GO:0031348//negative regulation of defense response;GO:0048731;GO:0006457//protein folding;GO:0009867//jasmonic acid mediated signaling pathway;GO:0042542//response to hydrogen peroxide;GO:0035304//regulation of protein dephosphorylation;GO:0009862//systemic acquired resistance, salicylic acid mediated signaling pathway;GO:0010363//regulation of plant-type hypersensitive response;GO:0010310//regu…	gi|15228434|ref|NP_187719.1|/0/receptor like protein 35 [Arabidopsis thaliana]	1.07725	2.2921	8.52851	5.85882	3
	Thhalv10022110m	2.08919	0.887926	K09422|1|3e-137|485|aly:ARALYDRAFT_479838|myb proto-oncogene protein, plant	GO:0005634//nucleus	GO:0003677//DNA binding;GO:0003700//sequence-specific DNA binding transcription factor activity;GO:0003682//chromatin binding	GO:0052542//defense response by callose deposition;GO:0035556//intracellular signal transduction;GO:0009414//response to water deprivation;GO:0009867//jasmonic acid mediated signaling pathway;GO:0006355//regulation of transcription, DNA-dependent;GO:0009611//response to wounding;GO:0009695//jasmonic acid biosynthetic process;GO:0042538//hyperosmotic salinity response;GO:0002679//respiratory burst…	gi|297831064|ref|XP_002883414.1|/4.05787e-136/AtMYB15/AtY19/MYB15 [Arabidopsis lyrata subsp. lyrata]	4.18345	5.04904	24.0125	15.2727	4
	Thhalv10024765m	2.08386	0.902897	K08150|1|0.0|1089|aly:ARALYDRAFT_915101|MFS transporter, SP family, solute carrier family 2 (myo-inositol transporter), member 13	-	-	-	-	5.05136	7.9948	28.2317	27.0763	3
	Thhalv10021229m	2.08325	0.930298	-	GO:0005739//mitochondrion	-	-	gi|297829280|ref|XP_002882522.1|/1.51636e-145/hypothetical protein ARALYDRAFT_478057 [Arabidopsis lyrata subsp. lyrata]	30.5548	45.653	164.361	158.578	3
	Thhalv10014292m	2.08158	0.93277	-	-	-	-	-	75.7608	85.6244	341.731	341.366	3
	Thhalv10020559m	2.08115	0.928565	-	-	-	-	-	28.2241	27.9974	109.554	128.344	1
	Thhalv10002592m	2.07819	0.923782	K00514|1|2e-25|115|rcu:RCOM_1428040|zeta-carotene desaturase [EC:1.3.5.6];K01206|2|1e-22|105|ath:AT1G67830|alpha-L-fucosidase [EC:3.2.1.51]	GO:0005576//extracellular region	GO:0004091//carboxylesterase activity	GO:0006629//lipid metabolic process	gi|297831534|ref|XP_002883649.1|/0/GDSL-motif lipase/hydrolase family protein [Arabidopsis lyrata subsp. lyrata]	11.9144	23.9963	94.6463	56.9964	3
	Thhalv10028706m	2.07783	0.907841	K05389|1|0.0|636|aly:ARALYDRAFT_490395|potassium channel subfamily K, other eukaryote	GO:0009705//plant-type vacuole membrane;GO:0016021//integral to membrane;GO:0009507//chloroplast	GO:0015271//outward rectifier potassium channel activity	GO:0071805//potassium ion transmembrane transport	gi|297814143|ref|XP_002874955.1|/0/hypothetical protein ARALYDRAFT_490395 [Arabidopsis lyrata subsp. lyrata]	6.4847	9.09326	30.5132	35.2524	1
	Thhalv10013478m	2.0761	0.91803	K14489|1|2e-20|99.0|vvi:100263145|arabidopsis histidine kinase 2/3/4 (cytokinin receptor) [EC:2.7.13.3]	GO:0005886//plasma membrane	GO:0042973//glucan endo-1,3-beta-D-glucosidase activity;GO:0043169//cation binding	GO:0005975//carbohydrate metabolic process	gi|18423719|ref|NP_568822.1|/0/O-Glycosyl hydrolases family 17 protein [Arabidopsis thaliana]	8.41536	15.7991	56.3026	45.8013	2
	Thhalv10018507m	2.07237	0.830977	K10268|1|5e-26|117|smo:SELMODRAFT_184280|F-box and leucine-rich repeat protein 2/20	-	-	-	-	2.17603	2.30622	11.4001	7.45132	2
	Thhalv10003656m	2.07228	0.911607	-	-	-	-	-	8.61859	9.59095	39.9975	36.5831	1
	Thhalv10025521m	2.07186	0.932562	K01376|1|0.0|672|ath:AT4G16190|[EC:3.4.22.-];K01373|3|8e-118|422|ppp:PHYPADRAFT_209158|cathepsin F [EC:3.4.22.41]	-	-	-	-	72.9456	97.0346	344.484	370.159	1
	Thhalv10014238m	2.06498	0.875312	-	-	-	-	-	3.16945	4.81696	16.5062	16.9112	1
	Thhalv10020758m	2.06413	0.851539	K01184|1|3e-148|523|rcu:RCOM_0968450|polygalacturonase [EC:3.2.1.15]	-	-	-	-	0.31219	5.34824	8.86546	14.8055	2
	Thhalv10025226m	2.05867	0.929974	K15172|1|2e-27|122|vcn:VOLCADRAFT_106802|transcription elongation factor SPT5	-	-	-	-	44.1901	53.4452	199.649	207.102	1
	Thhalv10010400m	2.05753	0.901603	-	GO:0005739//mitochondrion	GO:0005515//protein binding	GO:0009646//response to absence of light;GO:0006979//response to oxidative stress;GO:0035556//intracellular signal transduction;GO:0009693//ethylene biosynthetic process;GO:0009751//response to salicylic acid stimulus;GO:0002679//respiratory burst involved in defense response;GO:0010200//response to chitin;GO:0009816//defense response to bacterium, incompatible interaction	gi|297820328|ref|XP_002878047.1|/0/hypothetical protein ARALYDRAFT_486026 [Arabidopsis lyrata subsp. lyrata]	6.00435	7.43994	29.7617	26.2032	1
	Thhalv10011041m	2.05721	0.807943	-	-	-	-	-	0.488354	3.20895	9.62745	5.75999	1
	Thhalv10004354m	2.05321	0.917937	-	GO:0016021//integral to membrane;GO:0005886//plasma membrane	-	GO:0010363//regulation of plant-type hypersensitive response;GO:0009625//response to insect;GO:0009862//systemic acquired resistance, salicylic acid mediated signaling pathway;GO:0031348//negative regulation of defense response;GO:0009963//positive regulation of flavonoid biosynthetic process;GO:0006612//protein targeting to membrane	gi|297805118|ref|XP_002870443.1|/0/auxin-responsive family protein [Arabidopsis lyrata subsp. lyrata]	5.71707	21.2016	54.0012	57.7189	4
	Thhalv10027730m	2.048	0.912762	K12199|1|6e-07|54.3|ath:AT4G26750|vacuolar protein sorting-associated protein VTA1	-	-	-	-	10.2134	10.4897	37.9007	47.7131	1
	Thhalv10005837m	2.04746	0.869259	-	-	GO:0004806//triglyceride lipase activity	GO:0019375//galactolipid biosynthetic process;GO:0016036//cellular response to phosphate starvation;GO:0042631//cellular response to water deprivation	gi|297821164|ref|XP_002878465.1|/0/hypothetical protein ARALYDRAFT_486759 [Arabidopsis lyrata subsp. lyrata]	3.06422	4.3328	15.366	15.2115	3
	Thhalv10010689m	2.04659	0.914079	K01051|1|2e-12|71.6|pop:POPTR_553829|pectinesterase [EC:3.1.1.11]	GO:0005794//Golgi apparatus;GO:0009507//chloroplast	GO:0030599//pectinesterase activity;GO:0046910//pectinesterase inhibitor activity	GO:0043086//negative regulation of catalytic activity	gi|312283367|dbj|BAJ34549.1|/1.44778e-123/unnamed protein product [Thellungiella halophila]	9.83241	12.2348	42.3951	48.7705	1
	Thhalv10028886m	2.03934	0.925515	K00861|1|2e-18|91.7|vcn:VOLCADRAFT_103251|riboflavin kinase [EC:2.7.1.26];K07748|2|2e-10|65.1|ppp:PHYPADRAFT_145942|sterol-4alpha-carboxylate 3-dehydrogenase (decarboxylating) [EC:1.1.1.170]	-	-	-	-	19.4647	29.943	104.485	98.6086	2
	Thhalv10008109m	2.03727	0.921934	K08235|1|0.0|655|aly:ARALYDRAFT_473398|xyloglucan:xyloglucosyl transferase [EC:2.4.1.207]	GO:0048046//apoplast;GO:0005618//cell wall	GO:0004553//hydrolase activity, hydrolyzing O-glycosyl compounds;GO:0016762//xyloglucan:xyloglucosyl transferase activity	GO:0006073//cellular glucan metabolic process	gi|297846180|ref|XP_002890971.1|/0/hypothetical protein ARALYDRAFT_473398 [Arabidopsis lyrata subsp. lyrata]	16.4777	20.1081	71.8928	78.2799	1
	Thhalv10008277m	2.03648	0.892431	-	GO:0005634//nucleus	-	-	gi|297843166|ref|XP_002889464.1|/3.55265e-167/hypothetical protein ARALYDRAFT_470333 [Arabidopsis lyrata subsp. lyrata]	5.25712	5.92187	23.8408	22.0202	1
	Thhalv10023755m	2.03217	0.90627	K03671|1|2e-61|231|aly:ARALYDRAFT_475341|thioredoxin 1	GO:0005737//cytoplasm	GO:0009055//electron carrier activity;GO:0015035//protein disulfide oxidoreductase activity	GO:0000280//nuclear division;GO:0045454//cell redox homeostasis;GO:0006662//glycerol ether metabolic process;GO:0007000//nucleolus organization	gi|297837565|ref|XP_002886664.1|/2.36875e-60/thioredoxin H-type 7 [Arabidopsis lyrata subsp. lyrata]	3.48035	12.8503	29.6229	37.1728	2
	Thhalv10010388m	2.03209	0.928934	K00232|1|0.0|826|aly:ARALYDRAFT_485539|acyl-CoA oxidase [EC:1.3.3.6]	GO:0005829//cytosol;GO:0005777//peroxisome;GO:0005739//mitochondrion	GO:0003995//acyl-CoA dehydrogenase activity;GO:0003997//acyl-CoA oxidase activity;GO:0050660//flavin adenine dinucleotide binding	GO:0016192//vesicle-mediated transport;GO:0006623//protein targeting to vacuole;GO:0016558//protein import into peroxisome matrix;GO:0046459//short-chain fatty acid metabolic process;GO:0044265//cellular macromolecule catabolic process;GO:0006635//fatty acid beta-oxidation;GO:0007030//Golgi organization;GO:0007033//vacuole organization;GO:0009793//embryo development ending in seed dormancy	gi|297819888|ref|XP_002877827.1|/0/acyl-CoA oxidase 4 [Arabidopsis lyrata subsp. lyrata]	32.2167	52.4114	174.174	171.953	3
	Thhalv10010178m	2.0316	0.92734	-	GO:0016021//integral to membrane;GO:0009507//chloroplast	GO:0008271//secondary active sulfate transmembrane transporter activity	GO:0008272//sulfate transport;GO:0055085//transmembrane transport	gi|312283317|dbj|BAJ34524.1|/0/unnamed protein product [Thellungiella halophila]	28.3623	34.1884	149.103	106.641	3
	Thhalv10005595m	2.02957	0.928334	K14493|1|3e-43|173|ppp:PHYPADRAFT_118478|gibberellin receptor GID1 [EC:3.-.-.-]	GO:0005634//nucleus	GO:0004091//carboxylesterase activity	GO:0008152//metabolic process	gi|297797183|ref|XP_002866476.1|/4.05219e-162/hypothetical protein ARALYDRAFT_496395 [Arabidopsis lyrata subsp. lyrata]	32.4076	42.0009	151.723	152.073	1
	Thhalv10026505m	2.02671	0.916898	K01115|1|2e-23|78.6|vcn:VOLCADRAFT_99471|phospholipase D [EC:3.1.4.4]	-	-	-	gi|297798924|ref|XP_002867346.1|/2.64097e-71/predicted protein [Arabidopsis lyrata subsp. lyrata]	10.0107	16.1839	48.1372	58.5995	4
	Thhalv10000381m	2.02595	0.918838	-	GO:0005794//Golgi apparatus;GO:0031012//extracellular matrix;GO:0005576//extracellular region	GO:0008083//growth factor activity	GO:0030154//cell differentiation;GO:0009887//organ morphogenesis;GO:0008283//cell proliferation	gi|297821513|ref|XP_002878639.1|/6.11582e-32/ATPSK2 [Arabidopsis lyrata subsp. lyrata]	13.2763	15.7136	63.2196	54.8442	2
	Thhalv10003297m	2.02454	0.895296	-	GO:0005739//mitochondrion;GO:0005886//plasma membrane	-	-	gi|297791467|ref|XP_002863618.1|/5.25724e-42/hypothetical protein ARALYDRAFT_917226 [Arabidopsis lyrata subsp. lyrata]	5.38669	6.80685	27.6181	21.9927	2
	Thhalv10009033m	2.02394	0.896937	K14488|1|2e-68|256|aly:ARALYDRAFT_471849|SAUR family protein	GO:0005634//nucleus	-	GO:0009733//response to auxin stimulus	gi|312282871|dbj|BAJ34301.1|/2.74654e-79/unnamed protein product [Thellungiella halophila]	4.726	7.83752	32.9788	18.1161	2
	Thhalv10017798m	2.02289	0.915535	-	GO:0005886//plasma membrane	-	GO:0009061//anaerobic respiration;GO:0009693//ethylene biosynthetic process;GO:0010200//response to chitin;GO:0010286//heat acclimation	gi|21537164|gb|AAM61505.1|/1.87667e-99/unknown [Arabidopsis thaliana]	11.3499	13.3178	48.4543	51.7944	2
	Thhalv10000165m	2.0145	0.907726	-	GO:0008076//voltage-gated potassium channel complex;GO:0005634//nucleus	GO:0005249//voltage-gated potassium channel activity	GO:0051260//protein homooligomerization;GO:0006813//potassium ion transport	gi|15224105|ref|NP_180001.1|/0/BTB/POZ domain with WD40/YVTN repeat-containing protein [Arabidopsis thaliana]	7.07685	10.6965	37.3275	34.4842	1
	Thhalv10026279m	2.01347	0.888365	-	GO:0005774//vacuolar membrane;GO:0005634//nucleus;GO:0005886//plasma membrane	-	-	gi|297798566|ref|XP_002867167.1|/2.63498e-93/hypothetical protein ARALYDRAFT_491320 [Arabidopsis lyrata subsp. lyrata]	4.43374	6.15249	19.8159	22.9263	2
	Thhalv10002754m	2.01194	0.913247	-	-	-	-	gi|15231223|ref|NP_190159.1|/1.61436e-14/uncharacterized protein [Arabidopsis thaliana]	9.80665	12.6381	55.2369	35.2881	1
	Thhalv10015455m	2.00966	0.881457	K03327|1|0.0|717|aly:ARALYDRAFT_495276|multidrug resistance protein, MATE family	GO:0005886//plasma membrane	GO:0015238//drug transmembrane transporter activity;GO:0015297//antiporter activity	GO:0009693//ethylene biosynthetic process;GO:0006855//drug transmembrane transport;GO:0052542//defense response by callose deposition	gi|297792529|ref|XP_002864149.1|/0/hypothetical protein ARALYDRAFT_495276 [Arabidopsis lyrata subsp. lyrata]	4.44734	4.92246	20.3765	17.3545	1
	Thhalv10022827m	2.00837	0.917753	-	GO:0009507//chloroplast;GO:0005634//nucleus	-	GO:0009793//embryo development ending in seed dormancy;GO:0050832//defense response to fungus	gi|18397956|ref|NP_565383.1|/3.85981e-93/maternal effect embryo arrest 14 protein [Arabidopsis thaliana]	10.138	18.4322	65.0178	49.9279	2
	Thhalv10002475m	2.00203	0.928911	K13071|1|0.0|1055|aly:ARALYDRAFT_905628|pheophorbide a oxygenase [EC:1.14.12.20]	-	-	-	-	39.0059	56.2323	186.829	194.66	3
	Thhalv10013599m	1.9994	0.897329	K15889|1|0.0|776|aly:ARALYDRAFT_488435|prenylcysteine alpha-carboxyl methylesterase [EC:3.1.1.-]	-	-	-	-	6.90202	6.15175	25.263	26.9302	2
	Thhalv10010596m	1.99777	0.892293	K13648|1|3e-21|100|ppp:PHYPADRAFT_175027|alpha-1,4-galacturonosyltransferase [EC:2.4.1.43]	GO:0005783//endoplasmic reticulum;GO:0005794//Golgi apparatus	GO:0047262//polygalacturonate 4-alpha-galacturonosyltransferase activity	GO:0032504//multicellular organism reproduction;GO:0009753//response to jasmonic acid stimulus;GO:0010417//glucuronoxylan biosynthetic process;GO:0009620//response to fungus;GO:0052386//cell wall thickening;GO:0009611//response to wounding;GO:0009695//jasmonic acid biosynthetic process;GO:0010051//xylem and phloem pattern formation;GO:0048366//leaf development	gi|297816328|ref|XP_002876047.1|/0/hypothetical protein ARALYDRAFT_906411 [Arabidopsis lyrata subsp. lyrata]	4.33924	7.35176	22.4541	24.2377	2
	Thhalv10017278m	1.99419	0.921634	K00676|1|1e-11|68.9|ppp:PHYPADRAFT_104139|ribosomal-protein-alanine N-acetyltransferase [EC:2.3.1.128]	GO:0005737//cytoplasm	GO:0008080//N-acetyltransferase activity	GO:0035556//intracellular signal transduction;GO:0009693//ethylene biosynthetic process;GO:0002679//respiratory burst involved in defense response;GO:0010200//response to chitin;GO:0009738//abscisic acid mediated signaling pathway;GO:0050832//defense response to fungus;GO:0009873//ethylene mediated signaling pathway	gi|15225174|ref|NP_180763.1|/4.20306e-91/GCN5-related N-acetyltransferase-like protein [Arabidopsis thaliana]	16.863	23.0441	81.4133	77.5731	3
	Thhalv10004719m	1.99375	0.900079	K15382|1|1e-147|521|ath:AT5G23660|solute carrier family 50 (sugar transporter)	GO:0016023//cytoplasmic membrane-bounded vesicle;GO:0005887//integral to plasma membrane	GO:0008515//sucrose transmembrane transporter activity	GO:0071446//cellular response to salicylic acid stimulus;GO:0015770//sucrose transport;GO:0071470//cellular response to osmotic stress;GO:0009651//response to salt stress;GO:0071215//cellular response to abscisic acid stimulus;GO:0006816//calcium ion transport;GO:0007030//Golgi organization;GO:0010150//leaf senescence;GO:0030003//cellular cation homeostasis	gi|15237803|ref|NP_197755.1|/1.53601e-146/MTN3-like protein [Arabidopsis thaliana]	3.90993	10.0933	29.67	26.1007	3
	Thhalv10002058m	1.98921	0.917845	K01489|1|8e-135|478|aly:ARALYDRAFT_480515|cytidine deaminase [EC:3.5.4.5]	GO:0005634//nucleus;GO:0005829//cytosol	GO:0004126//cytidine deaminase activity;GO:0008270//zinc ion binding	GO:0009972//cytidine deamination	gi|297832204|ref|XP_002883984.1|/9.93732e-134/hypothetical protein ARALYDRAFT_480515 [Arabidopsis lyrata subsp. lyrata]	15.8024	13.6229	52.4766	64.3471	1
	Thhalv10022324m	1.98919	0.876074	-	GO:0005576//extracellular region;GO:0016023//cytoplasmic membrane-bounded vesicle	-	-	gi|22331057|ref|NP_683562.1|/3.09482e-32/uncharacterized protein [Arabidopsis thaliana]	3.99562	4.79258	18.9632	15.9273	1
	Thhalv10000170m	1.98208	0.840542	K11819|1|1e-149|527|aly:ARALYDRAFT_480895|ROOTY/SUPERROOT1 [EC:4.4.1.-];K00815|3|5e-120|429|vvi:100253895|tyrosine aminotransferase [EC:2.6.1.5]	GO:0016020//membrane;GO:0005737//cytoplasm	GO:0016847//1-aminocyclopropane-1-carboxylate synthase activity;GO:0080108//S-alkylthiohydroximate lyase activity;GO:0030170//pyridoxal phosphate binding;GO:0004838//L-tyrosine:2-oxoglutarate aminotransferase activity	GO:0042218//1-aminocyclopropane-1-carboxylate biosynthetic process;GO:0006098//pentose-phosphate shunt;GO:0009611//response to wounding;GO:0009620//response to fungus;GO:0009867//jasmonic acid mediated signaling pathway;GO:0009697//salicylic acid biosynthetic process;GO:0006636//unsaturated fatty acid biosynthetic process;GO:0009414//response to water deprivation;GO:0019252//starch biosynthetic p…	gi|297825505|ref|XP_002880635.1|/0/hypothetical protein ARALYDRAFT_481345 [Arabidopsis lyrata subsp. lyrata]	1.38379	4.04125	11.8358	9.59639	2
	Thhalv10020161m	1.9815	0.922905	-	-	-	-	-	20.0418	24.8577	96.7949	80.5142	1
	Thhalv10016571m	1.97943	0.922281	K03320|1|0.0|884|ath:AT2G38290|ammonium transporter, Amt family	GO:0016021//integral to membrane;GO:0005737//cytoplasm;GO:0009506//plasmodesma;GO:0005886//plasma membrane	GO:0015398//high affinity secondary active ammonium transmembrane transporter activity	GO:0009750//response to fructose stimulus;GO:0031348//negative regulation of defense response;GO:0009749//response to glucose stimulus;GO:0009595//detection of biotic stimulus;GO:0009744//response to sucrose stimulus;GO:0006995//cellular response to nitrogen starvation;GO:0009867//jasmonic acid mediated signaling pathway;GO:0009697//salicylic acid biosynthetic process;GO:0006862//nucleotide trans…	gi|312281825|dbj|BAJ33778.1|/0/unnamed protein product [Thellungiella halophila]	18.2241	24.6255	83.6885	85.2834	1
	Thhalv10027339m	1.97425	0.927179	K05283|1|5e-13|72.4|aly:ARALYDRAFT_354960|phosphatidylinositol glycan, class W [EC:2.3.-.-];K15692|2|8e-13|71.6|smo:SELMODRAFT_66937|E3 ubiquitin-protein ligase RNF13 [EC:6.3.2.19]	-	-	-	-	30.9044	41.6515	155.271	129.818	1
	Thhalv10017345m	1.97368	0.888042	-	-	-	-	gi|297824063|ref|XP_002879914.1|/2.13873e-78/hypothetical protein ARALYDRAFT_483189 [Arabidopsis lyrata subsp. lyrata]	6.01575	4.97476	19.0935	24.0737	2
	Thhalv10013883m	1.97331	0.891253	K13229|1|3e-77|287|zma:541977|2,4-dihydroxy-1,4-benzoxazin-3-one-glucoside dioxygenase [EC:1.14.20.2];K06892|2|4e-48|190|pop:POPTR_550478|;K05278|3|2e-45|181|vvi:100249002|flavonol synthase [EC:1.14.11.23];K00475|4|9e-45|179|gmx:732548|naringenin 3-dioxygenase [EC:1.14.11.9]	-	-	-	-	4.08139	7.66246	24.4518	21.6625	2
	Thhalv10012764m	1.97275	0.912393	K01057|1|1e-26|120|gmx:100804571|6-phosphogluconolactonase [EC:3.1.1.31]	GO:0009507//chloroplast	GO:0052862//glucan endo-1,4-beta-glucanase activity, C-3 substituted reducing group;GO:0052861//glucan endo-1,3-beta-glucanase activity, C-3 substituted reducing group	GO:0016998//cell wall macromolecule catabolic process;GO:0043090//amino acid import;GO:0006499//N-terminal protein myristoylation;GO:0030968//endoplasmic reticulum unfolded protein response;GO:0006888//ER to Golgi vesicle-mediated transport	gi|30984026|gb|AAP42646.1|/0/putative beta-glucan elicitor receptor [Brassica napus]	9.08387	13.7469	38.2548	51.3595	1
	Thhalv10018152m	1.9725	0.838277	K03549|1|0.0|1158|mtr:MTR_5g034500|KUP system potassium uptake protein	-	-	-	-	2.45986	2.88635	11.2745	9.70665	2
	Thhalv10014217m	1.9716	0.917175	K10268|1|2e-14|79.3|smo:SELMODRAFT_184280|F-box and leucine-rich repeat protein 2/20	-	-	-	-	15.116	14.2507	55.1713	60.006	3
	Thhalv10023565m	1.96949	0.898323	-	GO:0005576//extracellular region	-	-	gi|15221921|ref|NP_175886.1|/2.36392e-179/Late embryogenesis abundant-related protein [Arabidopsis thaliana]	2.59221	11.1781	24.8671	29.0616	2
	Thhalv10016764m	1.962	0.915627	K13423|1|0.0|645|ath:AT2G30250|WRKY transcription factor 25;K13424|3|3e-93|340|pop:POPTR_663578|WRKY transcription factor 33	GO:0005634//nucleus	GO:0005515//protein binding;GO:0043565//sequence-specific DNA binding;GO:0003700//sequence-specific DNA binding transcription factor activity	GO:0031348//negative regulation of defense response;GO:0070370//cellular heat acclimation;GO:0009862//systemic acquired resistance, salicylic acid mediated signaling pathway;GO:0006944//cellular membrane fusion;GO:0010363//regulation of plant-type hypersensitive response;GO:0006355//regulation of transcription, DNA-dependent;GO:0009651//response to salt stress;GO:0006612//protein targeting to mem…	gi|312282309|dbj|BAJ34020.1|/0/unnamed protein product [Thellungiella halophila]	11.6493	15.6128	53.7949	52.4186	2
	Thhalv10018998m	1.96098	0.921588	-	GO:0005634//nucleus	GO:0003677//DNA binding;GO:0003700//sequence-specific DNA binding transcription factor activity	GO:0006355//regulation of transcription, DNA-dependent;GO:0010583//response to cyclopentenone;GO:0007275//multicellular organismal development;GO:0009407//toxin catabolic process	gi|31322580|gb|AAP35055.1|/7.80887e-135/NAC-domain protein 14 [Brassica napus]	11.6033	30.3658	82.4109	80.9855	2
	Thhalv10021397m	1.95957	0.932007	K01953|1|1e-06|52.4|vcn:VOLCADRAFT_65699|asparagine synthase (glutamine-hydrolysing) [EC:6.3.5.4]	GO:0005829//cytosol;GO:0009506//plasmodesma;GO:0009507//chloroplast;GO:0005634//nucleus;GO:0005886//plasma membrane	GO:0005515//protein binding	GO:0001666//response to hypoxia;GO:0009862//systemic acquired resistance, salicylic acid mediated signaling pathway;GO:0009744//response to sucrose stimulus;GO:0009750//response to fructose stimulus;GO:0010310//regulation of hydrogen peroxide metabolic process	gi|18400774|ref|NP_566513.1|/2.29093e-130/aluminum induced protein with YGL and LRDR motif [Arabidopsis thaliana]	242.694	358.36	1307.62	1030.16	1
	Thhalv10014478m	1.95944	0.889105	K14709|1|2e-17|88.2|vcn:VOLCADRAFT_104214|solute carrier family 39 (zinc transporter), member 1/2/3;K01115|5|2e-15|81.6|vcn:VOLCADRAFT_99471|phospholipase D [EC:3.1.4.4]	-	-	-	-	3.22208	8.2096	32.0627	12.3964	2
	Thhalv10022778m	1.95596	0.850268	-	GO:0016020//membrane;GO:0009507//chloroplast;GO:0005783//endoplasmic reticulum	-	GO:0010363//regulation of plant-type hypersensitive response;GO:0010200//response to chitin;GO:0006612//protein targeting to membrane;GO:0050832//defense response to fungus;GO:0043069//negative regulation of programmed cell death;GO:0006569//tryptophan catabolic process;GO:0009684//indoleacetic acid biosynthetic process;GO:0009863//salicylic acid mediated signaling pathway;GO:0030968//endoplasmic…	gi|297832538|ref|XP_002884151.1|/5.55641e-117/hypothetical protein ARALYDRAFT_480770 [Arabidopsis lyrata subsp. lyrata]	1.65544	4.58421	14.6082	9.59999	4
	Thhalv10003205m	1.95125	0.925654	K01376|1|0.0|843|ath:AT5G43060|[EC:3.4.22.-];K01365|4|1e-130|465|smo:SELMODRAFT_183539|cathepsin L [EC:3.4.22.15]	GO:0048046//apoplast;GO:0005773//vacuole;GO:0009507//chloroplast;GO:0005829//cytosol;GO:0009506//plasmodesma;GO:0005783//endoplasmic reticulum	GO:0005515//protein binding;GO:0032440//2-alkenal reductase [NAD(P)] activity;GO:0008234//cysteine-type peptidase activity	GO:0042744//hydrogen peroxide catabolic process;GO:0006833//water transport;GO:0009414//response to water deprivation;GO:0052546//cell wall pectin metabolic process;GO:0009651//response to salt stress;GO:0050832//defense response to fungus;GO:0006972//hyperosmotic response;GO:0007030//Golgi organization;GO:0006096//glycolysis;GO:0015996//chlorophyll catabolic process;GO:0046686//response to cadmi…	gi|18141283|gb|AAL60579.1|AF454957_1/0/senescence-associated cysteine protease [Brassica oleracea]	23.1555	39.2395	120.243	121.044	4
	Thhalv10025855m	1.94601	0.880094	K09874|1|7e-157|551|aly:ARALYDRAFT_492969|aquaporin NIP	GO:0016021//integral to membrane;GO:0005783//endoplasmic reticulum;GO:0005886//plasma membrane	GO:0015105//arsenite transmembrane transporter activity;GO:0015250//water channel activity;GO:0015129//lactate transmembrane transporter activity;GO:0005515//protein binding	GO:0015700//arsenite transport;GO:0001666//response to hypoxia;GO:0006857//oligopeptide transport;GO:0080170//hydrogen peroxide transmembrane transport;GO:0035873//lactate transmembrane transport;GO:0006833//water transport;GO:0031347//regulation of defense response;GO:0046685//response to arsenic-containing substance	gi|297804258|ref|XP_002870013.1|/8.86801e-156/hypothetical protein ARALYDRAFT_492969 [Arabidopsis lyrata subsp. lyrata]	4.16136	5.64242	22.0502	15.7244	1
	Thhalv10004123m	1.94523	0.931407	-	GO:0009507//chloroplast;GO:0005773//vacuole	-	GO:0009610//response to symbiotic fungus;GO:0046482//para-aminobenzoic acid metabolic process;GO:0009738//abscisic acid mediated signaling pathway	gi|312281827|dbj|BAJ33779.1|/0/unnamed protein product [Thellungiella halophila]	108.008	243.064	695.847	656.131	3
	Thhalv10010224m	1.94416	0.900448	K14638|1|1e-120|431|ppp:PHYPADRAFT_134814|solute carrier family 15 (peptide/histidine transporter), member 3/4	GO:0005886//plasma membrane;GO:0016021//integral to membrane	GO:0005215//transporter activity	GO:0006857//oligopeptide transport;GO:0009718//anthocyanin-containing compound biosynthetic process	gi|42565909|ref|NP_190964.2|/0/major facilitator protein [Arabidopsis thaliana]	5.20609	9.77397	29.6391	28.0061	2
	Thhalv10021307m	1.94101	0.928911	-	GO:0005634//nucleus	GO:0008270//zinc ion binding;GO:0043565//sequence-specific DNA binding;GO:0003700//sequence-specific DNA binding transcription factor activity	GO:0009611//response to wounding;GO:0009414//response to water deprivation;GO:0009793//embryo development ending in seed dormancy;GO:0002679//respiratory burst involved in defense response;GO:0010200//response to chitin;GO:0009753//response to jasmonic acid stimulus;GO:0045892//negative regulation of transcription, DNA-dependent;GO:0042538//hyperosmotic salinity response;GO:0009738//abscisic acid…	gi|114431556|gb|ABI74621.1|/1.08703e-160/C2H2 zinc finger protein 1 [Eutrema halophilum]	53.4034	65.0763	247.696	207.238	1
	Thhalv10018446m	1.93866	0.930921	K15397|1|0.0|974|ath:AT1G68530|3-ketoacyl-CoA synthase [EC:2.3.1.-]	-	-	-	-	118.741	143.656	520.83	485.069	3
	Thhalv10018966m	1.93783	0.919994	-	-	-	-	-	11.249	26.4372	78.8541	65.532	2
	Thhalv10024313m	1.9376	0.920617	K12446|1|0.0|1924|ath:AT4G16130|L-arabinokinase [EC:2.7.1.46]	GO:0009506//plasmodesma;GO:0005829//cytosol	GO:0009702//L-arabinokinase activity;GO:0005524//ATP binding;GO:0004335//galactokinase activity	GO:0046835//carbohydrate phosphorylation;GO:0019566//arabinose metabolic process;GO:0006012//galactose metabolic process;GO:0006396//RNA processing	gi|15234819|ref|NP_193348.1|/0/arabinose kinase [Arabidopsis thaliana]	14.1241	25.2988	87.1397	63.8766	1
	Thhalv10021692m	1.93735	0.852324	K13448|1|5e-78|288|ath:AT3G22930|calcium-binding protein CML	GO:0005634//nucleus	GO:0005509//calcium ion binding;GO:0032440//2-alkenal reductase [NAD(P)] activity	GO:0051645//Golgi localization;GO:0019722//calcium-mediated signaling;GO:0009612//response to mechanical stimulus;GO:0051646//mitochondrion localization;GO:0060151//peroxisome localization;GO:0005513//detection of calcium ion;GO:0055114//oxidation-reduction process;GO:0030048//actin filament-based movement	gi|15228905|ref|NP_188933.1|/5.66784e-77/calmodulin-like protein 11 [Arabidopsis thaliana]	2.37394	4.15974	13.6686	11.3555	1
	Thhalv10003692m	1.93634	0.887164	K00924|1|1e-44|180|osa:4333525|[EC:2.7.1.-];K04733|2|2e-44|179|aly:ARALYDRAFT_916421|interleukin-1 receptor-associated kinase 4 [EC:2.7.11.1]	-	-	-	-	4.2393	7.02461	20.1754	22.9354	1
	Thhalv10014428m	1.93586	0.924245	-	-	-	-	-	23.969	29.8853	96.618	109.432	1
	Thhalv10018877m	1.93555	0.913224	K09285|1|5e-139|492|ath:AT1G79700|AP2-like factor, ANT lineage	-	-	-	-	11.9471	12.9195	58.8593	36.2616	1
	Thhalv10017081m	1.93263	0.912069	-	GO:0005829//cytosol;GO:0005739//mitochondrion	GO:0008168//methyltransferase activity	GO:0009407//toxin catabolic process;GO:0010583//response to cyclopentenone;GO:0046686//response to cadmium ion;GO:0032259//methylation	gi|15227331|ref|NP_181669.1|/2.81022e-133/S-adenosyl-L-methionine-dependent methyltransferase-like protein [Arabidopsis thaliana]	9.46514	14.4057	42.4436	48.6838	2
	Thhalv10008783m	1.93091	0.904838	-	GO:0005739//mitochondrion	-	-	gi|79345977|ref|NP_173032.2|/3.35906e-78/uncharacterized protein [Arabidopsis thaliana]	9.47333	8.37566	33.1945	34.8631	1
	Thhalv10021781m	1.93026	0.929189	-	GO:0005739//mitochondrion	-	GO:0045892//negative regulation of transcription, DNA-dependent	gi|15232692|ref|NP_188199.1|/8.67174e-50/uncharacterized protein [Arabidopsis thaliana]	69.301	68.7256	243.703	282.349	3
	Thhalv10025046m	1.92962	0.802976	K04718|1|0.0|731|aly:ARALYDRAFT_492730|sphingosine kinase [EC:2.7.1.91]	-	-	-	-	1.47712	2.57508	6.93335	8.50369	2
	Thhalv10005717m	1.92907	0.917637	-	GO:0005576//extracellular region;GO:0016023//cytoplasmic membrane-bounded vesicle	-	GO:0080167//response to karrikin	gi|297795529|ref|XP_002865649.1|/2.6794e-136/hypothetical protein ARALYDRAFT_494916 [Arabidopsis lyrata subsp. lyrata]	9.78572	22.1687	68.5925	53.0931	2
	Thhalv10010726m	1.92894	0.925816	K13448|1|2e-99|360|aly:ARALYDRAFT_485424|calcium-binding protein CML	-	GO:0005509//calcium ion binding	GO:0043090//amino acid import	gi|297816330|ref|XP_002876048.1|/1.98088e-98/hypothetical protein ARALYDRAFT_485424 [Arabidopsis lyrata subsp. lyrata]	20.3679	46.9602	127.471	128.897	3
	Thhalv10008361m	1.92868	0.91528	-	GO:0005634//nucleus	-	-	gi|15220682|ref|NP_174310.1|/3.28197e-102/uncharacterized protein [Arabidopsis thaliana]	13.6665	14.6019	66.3386	41.281	3
	Thhalv10025915m	1.9281	0.92801	-	-	-	GO:0070838//divalent metal ion transport;GO:0030003//cellular cation homeostasis	gi|297799390|ref|XP_002867579.1|/5.32852e-121/hypothetical protein ARALYDRAFT_492200 [Arabidopsis lyrata subsp. lyrata]	50.3111	49.9116	158.305	223.097	1
	Thhalv10000066m	1.92699	0.898831	K04733|1|1e-56|219|smo:SELMODRAFT_159261|interleukin-1 receptor-associated kinase 4 [EC:2.7.11.1];K05658|3|2e-55|216|vvi:100262734|ATP-binding cassette, subfamily B (MDR/TAP), member 1;K00924|4|4e-55|214|ath:AT3G59420|[EC:2.7.1.-];K13430|5|5e-55|214|zma:100283091|serine/threonine-protein kinase PBS1 [EC:2.7.11.1]	-	GO:0016491//oxidoreductase activity;GO:0005524//ATP binding;GO:0004674//protein serine/threonine kinase activity	GO:0006468//protein phosphorylation	gi|18400282|ref|NP_565552.1|/0/wall-associated receptor kinase-like 14 [Arabidopsis thaliana]	5.93289	8.7098	28.9787	26.7017	2
	Thhalv10021660m	1.92452	0.885339	-	GO:0031225//anchored to membrane;GO:0005886//plasma membrane	GO:0008289//lipid binding	GO:0010167//response to nitrate;GO:0006869//lipid transport;GO:0015706//nitrate transport	gi|297835262|ref|XP_002885513.1|/1.27874e-76/predicted protein [Arabidopsis lyrata subsp. lyrata]	2.4613	8.85669	29.5242	13.44	2
	Thhalv10006477m	1.92183	0.880695	K04564|1|4e-125|445|ath:AT3G56350|superoxide dismutase, Fe-Mn family [EC:1.15.1.1]	-	-	-	-	3.71884	6.71327	17.4556	22.0719	3
	Thhalv10028843m	1.91791	0.914957	K13425|1|7e-156|548|aly:ARALYDRAFT_490447|WRKY transcription factor 22	GO:0005634//nucleus	GO:0043565//sequence-specific DNA binding;GO:0003700//sequence-specific DNA binding transcription factor activity	GO:0035556//intracellular signal transduction;GO:0006355//regulation of transcription, DNA-dependent;GO:0002679//respiratory burst involved in defense response;GO:0010200//response to chitin;GO:0010150//leaf senescence	gi|297810029|ref|XP_002872898.1|/8.71053e-155/WRKY transcription factor 22 [Arabidopsis lyrata subsp. lyrata]	12.2543	18.0091	70.7207	43.6372	2
	Thhalv10007451m	1.91222	0.910406	K08145|1|6e-103|373|vvi:100266019|MFS transporter, SP family, solute carrier family 2 (facilitated glucose transporter), member 8	GO:0009705//plant-type vacuole membrane;GO:0016021//integral to membrane;GO:0005783//endoplasmic reticulum;GO:0005886//plasma membrane	GO:0005351//sugar:hydrogen symporter activity;GO:0015145//monosaccharide transmembrane transporter activity	GO:0009414//response to water deprivation;GO:0010200//response to chitin;GO:0009651//response to salt stress;GO:0015706//nitrate transport;GO:0009624//response to nematode;GO:0015749//monosaccharide transport;GO:0006569//tryptophan catabolic process;GO:0010167//response to nitrate;GO:0009684//indoleacetic acid biosynthetic process;GO:0009737//response to abscisic acid stimulus;GO:0055085//transme…	gi|297843684|ref|XP_002889723.1|/0/hypothetical protein ARALYDRAFT_888127 [Arabidopsis lyrata subsp. lyrata]	9.77236	14.3855	39.3542	51.5733	2
	Thhalv10014523m	1.90761	0.913294	K15687|1|6e-07|53.1|pop:POPTR_1087791|E3 ubiquitin-protein ligase makorin [EC:6.3.2.19]	-	-	-	-	15.2624	12.7808	57.6204	47.5939	1
	Thhalv10028740m	1.90734	0.85304	-	GO:0005634//nucleus	-	GO:0009693//ethylene biosynthetic process;GO:0009860//pollen tube growth;GO:0048354//mucilage biosynthetic process involved in seed coat development;GO:0009827//plant-type cell wall modification	gi|15237130|ref|NP_192869.1|/1.75639e-172/uncharacterized protein [Arabidopsis thaliana]	2.84446	4.11342	12.1967	13.9034	1
	Thhalv10021592m	1.90677	0.927895	-	-	-	GO:0080167//response to karrikin	gi|21555032|gb|AAM63759.1|/2.34604e-91/unknown [Arabidopsis thaliana]	62.233	91.1027	256.137	318.823	3
	Thhalv10024999m	1.90346	0.901326	K00517|1|0.0|815|ath:AT4G37330|[EC:1.14.-.-]	-	-	-	-	6.36206	11.5359	32.0575	34.9005	1
	Thhalv10014258m	1.89224	0.805101	-	-	-	-	-	1.52192	2.85728	9.12189	7.13424	4
	Thhalv10004270m	1.89066	0.92235	-	GO:0009507//chloroplast	-	-	gi|297791887|ref|XP_002863828.1|/0/hypothetical protein ARALYDRAFT_494828 [Arabidopsis lyrata subsp. lyrata]	25.2594	42.4076	120.359	130.554	3
	Thhalv10028921m	1.88603	0.846017	K05283|1|7e-15|79.0|aly:ARALYDRAFT_354960|phosphatidylinositol glycan, class W [EC:2.3.-.-];K15692|2|6e-12|69.3|sbi:SORBI_06g034040|E3 ubiquitin-protein ligase RNF13 [EC:6.3.2.19];K11982|4|1e-10|64.7|sbi:SORBI_03g011120|E3 ubiquitin-protein ligase RNF115/126 [EC:6.3.2.19]	-	-	-	-	3.40429	3.19563	14.9139	9.48049	3
	Thhalv10001073m	1.88522	0.890606	K13195|1|8e-11|66.6|pop:POPTR_712972|cold-inducible RNA-binding protein;K12741|4|1e-09|62.8|ath:AT5G40490|heterogeneous nuclear ribonucleoprotein A1/A3	GO:0016023//cytoplasmic membrane-bounded vesicle;GO:0009570//chloroplast stroma;GO:0009534//chloroplast thylakoid	GO:0008266//poly(U) RNA binding	GO:0042221//response to chemical stimulus;GO:0009631//cold acclimation;GO:0044699;GO:0043489//RNA stabilization;GO:0008380//RNA splicing;GO:0007623//circadian rhythm	gi|302825213|ref|XP_002994238.1|/2.56416e-11/hypothetical protein SELMODRAFT_449338 [Selaginella moellendorffii]	4.81216	8.88631	28.6602	21.9434	1
	Thhalv10013417m	1.88507	0.885847	-	GO:0009705//plant-type vacuole membrane;GO:0005886//plasma membrane;GO:0016021//integral to membrane	GO:0005351//sugar:hydrogen symporter activity	GO:0009624//response to nematode;GO:0055069//zinc ion homeostasis;GO:0010043//response to zinc ion;GO:0055085//transmembrane transport;GO:0080167//response to karrikin	gi|297807399|ref|XP_002871583.1|/0/hypothetical protein ARALYDRAFT_488196 [Arabidopsis lyrata subsp. lyrata]	5.72043	6.59904	21.9982	23.5064	2
	Thhalv10021673m	1.88444	0.923967	-	GO:0005737//cytoplasm;GO:0005886//plasma membrane	-	GO:0006623//protein targeting to vacuole;GO:0009409//response to cold;GO:0002238//response to molecule of fungal origin	gi|119720802|gb|ABL97971.1|/1.77181e-80/unknown [Brassica rapa]	38.3049	54.6823	165.895	177.422	2
	Thhalv10008453m	1.88339	0.900841	-	GO:0009507//chloroplast	-	GO:0009646//response to absence of light	gi|18394056|ref|NP_563935.1|/2.80846e-136/uncharacterized protein [Arabidopsis thaliana]	7.90523	10.2285	30.8881	36.015	3
	Thhalv10007945m	1.87816	0.842066	K05279|1|9e-90|328|ath:AT5G54160|flavonol 3-O-methyltransferase [EC:2.1.1.76]	GO:0005634//nucleus;GO:0005829//cytosol	GO:0046983//protein dimerization activity;GO:0008171//O-methyltransferase activity	GO:0042343//indole glucosinolate metabolic process;GO:0009809//lignin biosynthetic process;GO:0032259//methylation	gi|15218137|ref|NP_173536.1|/0/O-methyltransferase family protein [Arabidopsis thaliana]	2.35757	3.98352	13.5006	9.80964	4
	Thhalv10017207m	1.87775	0.927895	K13448|1|3e-94|343|aly:ARALYDRAFT_903457|calcium-binding protein CML	GO:0005886//plasma membrane	GO:0005509//calcium ion binding	-	gi|297827781|ref|XP_002881773.1|/3.66779e-93/hypothetical protein ARALYDRAFT_903457 [Arabidopsis lyrata subsp. lyrata]	189.295	216.929	698.576	794.31	3
	Thhalv10025476m	1.87714	0.921842	K15272|1|1e-07|56.6|bdi:100833192|solute carrier family 35 (UDP-sugar transporter), member A1/2/3	-	-	-	-	30.6243	34.3952	109.475	129.372	1
	Thhalv10010472m	1.87482	0.910937	K01757|1|1e-16|87.0|ath:AT1G74010|strictosidine synthase [EC:4.3.3.2]	GO:0009507//chloroplast;GO:0005576//extracellular region;GO:0005783//endoplasmic reticulum	GO:0016844//strictosidine synthase activity	GO:0010155//regulation of proton transport;GO:0009611//response to wounding;GO:0009620//response to fungus;GO:0009902//chloroplast relocation;GO:0009753//response to jasmonic acid stimulus;GO:0046777//protein autophosphorylation;GO:0009965//leaf morphogenesis;GO:0009695//jasmonic acid biosynthetic process;GO:0030154//cell differentiation;GO:0009821//alkaloid biosynthetic process;GO:0045893//posit…	gi|15230488|ref|NP_190712.1|/1.99018e-179/strictosidine synthase family protein [Arabidopsis thaliana]	14.0182	14.4056	53.1934	51.0526	3
	Thhalv10026060m	1.87466	0.927271	K01115|1|3e-16|84.3|vcn:VOLCADRAFT_99471|phospholipase D [EC:3.1.4.4]	GO:0005829//cytosol;GO:0009506//plasmodesma	-	GO:0009646//response to absence of light;GO:0010363//regulation of plant-type hypersensitive response;GO:0052542//defense response by callose deposition;GO:0009409//response to cold;GO:0009611//response to wounding;GO:0010200//response to chitin;GO:0006612//protein targeting to membrane;GO:0006944//cellular membrane fusion;GO:0043069//negative regulation of programmed cell death;GO:0030968//endop…	gi|297802574|ref|XP_002869171.1|/3.54699e-127/hypothetical protein ARALYDRAFT_912986 [Arabidopsis lyrata subsp. lyrata]	148.145	164.834	465.173	682.567	1
	Thhalv10004977m	1.87166	0.82601	-	GO:0005634//nucleus	GO:0008270//zinc ion binding	GO:0010363//regulation of plant-type hypersensitive response;GO:0009414//response to water deprivation;GO:0009867//jasmonic acid mediated signaling pathway;GO:0010286//heat acclimation;GO:0009611//response to wounding;GO:0042538//hyperosmotic salinity response;GO:0009733//response to auxin stimulus;GO:0010200//response to chitin;GO:0006612//protein targeting to membrane;GO:0009863//salicylic acid…	gi|15232930|ref|NP_189461.1|/1.0084e-99/zinc finger AN1 domain-containing stress-associated protein 12 [Arabidopsis thaliana]	1.47031	3.96805	10.8697	9.03225	2
	Thhalv10025702m	1.87078	0.918954	K00430|1|5e-173|605|ath:AT4G33420|peroxidase [EC:1.11.1.7]	GO:0005576//extracellular region	GO:0046872//metal ion binding;GO:0004601//peroxidase activity;GO:0020037//heme binding	GO:0006979//response to oxidative stress;GO:0006598//polyamine catabolic process;GO:0055114//oxidation-reduction process;GO:0015706//nitrate transport;GO:0009698//phenylpropanoid metabolic process;GO:0042398//cellular modified amino acid biosynthetic process;GO:0010167//response to nitrate	gi|51971821|dbj|BAD44575.1|/2.22133e-172/peroxidase ATP17a like protein [Arabidopsis thaliana]	13.6949	36.5716	74.9951	108.845	4
	Thhalv10023559m	1.86868	0.884761	K01784|1|0.0|699|ath:AT1G63180|UDP-glucose 4-epimerase [EC:5.1.3.2]	GO:0005794//Golgi apparatus;GO:0005886//plasma membrane;GO:0005829//cytosol	GO:0046983//protein dimerization activity;GO:0003978//UDP-glucose 4-epimerase activity;GO:0050662//coenzyme binding;GO:0000166//nucleotide binding	GO:0009555//pollen development;GO:0046369//galactose biosynthetic process;GO:0006950//response to stress;GO:0044237//cellular metabolic process	gi|18407751|ref|NP_564811.1|/0/UDP-glucose 4-epimerase [Arabidopsis thaliana]	5.14431	7.16561	27.3401	17.6155	1
	Thhalv10012719m	1.86739	0.895204	K00695|1|0.0|1528|aly:ARALYDRAFT_910122|sucrose synthase [EC:2.4.1.13]	GO:0005829//cytosol;GO:0009506//plasmodesma;GO:0005886//plasma membrane;GO:0005773//vacuole;GO:0010445//nuclear dicing body	GO:0008026//ATP-dependent helicase activity;GO:0004525//ribonuclease III activity;GO:0003725//double-stranded RNA binding;GO:0016157//sucrose synthase activity;GO:0005515//protein binding;GO:0003677//DNA binding;GO:0005524//ATP binding	GO:0010267//production of ta-siRNAs involved in RNA interference;GO:0072708//response to sorbitol;GO:0009414//response to water deprivation;GO:0000911//cytokinesis by cell plate formation;GO:0009749//response to glucose stimulus;GO:0006306//DNA methylation;GO:0010599//production of lsiRNA involved in RNA interference;GO:0009908//flower development;GO:0010050//vegetative phase change;GO:0009880//e…	gi|297812265|ref|XP_002874016.1|/0/hypothetical protein ARALYDRAFT_910122 [Arabidopsis lyrata subsp. lyrata]	3.3908	12.0823	29.5904	26.8664	2
	Thhalv10000242m	1.86398	0.907171	K13425|1|1e-24|112|rcu:RCOM_1616660|WRKY transcription factor 22;K13426|3|9e-23|106|vvi:100251862|WRKY transcription factor 29	GO:0005634//nucleus	GO:0005516//calmodulin binding;GO:0043565//sequence-specific DNA binding;GO:0003700//sequence-specific DNA binding transcription factor activity	GO:0035556//intracellular signal transduction;GO:0042742//defense response to bacterium;GO:0006355//regulation of transcription, DNA-dependent;GO:0002679//respiratory burst involved in defense response;GO:0010200//response to chitin;GO:0006865//amino acid transport	gi|312282421|dbj|BAJ34076.1|/0/unnamed protein product [Thellungiella halophila]	10.4006	13.8499	47.3047	40.9698	4
	Thhalv10010525m	1.86192	0.911214	K09422|1|1e-175|614|ath:AT3G47600|myb proto-oncogene protein, plant	GO:0005634//nucleus	GO:0003677//DNA binding;GO:0003700//sequence-specific DNA binding transcription factor activity;GO:0003682//chromatin binding	GO:0009753//response to jasmonic acid stimulus;GO:0009414//response to water deprivation;GO:0009651//response to salt stress;GO:0006355//regulation of transcription, DNA-dependent;GO:0009751//response to salicylic acid stimulus;GO:0009733//response to auxin stimulus;GO:0009737//response to abscisic acid stimulus;GO:0009723//response to ethylene stimulus;GO:0046686//response to cadmium ion;GO:0080…	gi|312283473|dbj|BAJ34602.1|/0/unnamed protein product [Thellungiella halophila]	12.464	17.1737	50.7032	57.0268	3
	Thhalv10011902m	1.86131	0.865609	-	-	-	GO:0000041//transition metal ion transport	gi|297852574|ref|XP_002894168.1|/6.92073e-35/hypothetical protein ARALYDRAFT_314350 [Arabidopsis lyrata subsp. lyrata]	3.40652	5.55394	19.6925	12.8643	2
	Thhalv10026462m	1.86028	0.853387	-	GO:0005739//mitochondrion;GO:0005634//nucleus	-	GO:0010286//heat acclimation	gi|297798512|ref|XP_002867140.1|/1.53141e-80/hypothetical protein ARALYDRAFT_913003 [Arabidopsis lyrata subsp. lyrata]	3.21439	4.31052	14.0819	13.2394	2
	Thhalv10004864m	1.86015	0.844677	K13456|1|6e-16|83.2|vvi:100258114|RPM1-interacting protein 4	GO:0005634//nucleus	-	GO:0009987//cellular process;GO:0045087//innate immune response	gi|42573628|ref|NP_974910.1|/8.37129e-88/defense protein-like protein [Arabidopsis thaliana]	3.19484	3.49885	12.9966	11.3047	2
	Thhalv10006175m	1.8594	0.909528	K05283|1|1e-14|79.3|aly:ARALYDRAFT_354960|phosphatidylinositol glycan, class W [EC:2.3.-.-];K11982|2|3e-09|61.6|gmx:100813674|E3 ubiquitin-protein ligase RNF115/126 [EC:6.3.2.19]	GO:0005773//vacuole;GO:0009507//chloroplast;GO:0005794//Golgi apparatus;GO:0022625//cytosolic large ribosomal subunit;GO:0005730//nucleolus;GO:0005886//plasma membrane	GO:0008270//zinc ion binding;GO:0008097//5S rRNA binding;GO:0003735//structural constituent of ribosome	GO:0009955//adaxial/abaxial pattern specification;GO:0009220//pyrimidine ribonucleotide biosynthetic process;GO:0006913//nucleocytoplasmic transport;GO:0006461//protein complex assembly;GO:0006412//translation;GO:0001510//RNA methylation;GO:0008283//cell proliferation;GO:0010015//root morphogenesis;GO:0009965//leaf morphogenesis;GO:0042254//ribosome biogenesis	gi|297821176|ref|XP_002878471.1|/5.01392e-126/hypothetical protein ARALYDRAFT_907844 [Arabidopsis lyrata subsp. lyrata]	10.7603	16.3944	49.9633	48.5694	2
	Thhalv10025212m	1.85869	0.893702	-	-	-	-	-	7.25365	7.96804	29.2663	25.9395	1
	Thhalv10022862m	1.8569	0.927202	-	GO:0005773//vacuole;GO:0005886//plasma membrane;GO:0005739//mitochondrion	-	GO:0009744//response to sucrose stimulus;GO:0009269//response to desiccation;GO:0042631//cellular response to water deprivation;GO:0009737//response to abscisic acid stimulus;GO:0009749//response to glucose stimulus;GO:0009631//cold acclimation;GO:0009750//response to fructose stimulus;GO:0009651//response to salt stress	gi|312282375|dbj|BAJ34053.1|/6.04021e-109/unnamed protein product [Thellungiella halophila]	154.281	209.215	658.72	657.962	2
	Thhalv10020219m	1.85468	0.913525	-	-	-	-	-	13.891	20.1591	59.7846	63.3645	3
	Thhalv10007393m	1.85191	0.875312	K01058|1|1e-67|255|aly:ARALYDRAFT_322142|phospholipase A1 [EC:3.1.1.32]	GO:0009507//chloroplast	GO:0047714//galactolipase activity;GO:0004806//triglyceride lipase activity;GO:0008970//phosphatidylcholine 1-acylhydrolase activity	GO:0031348//negative regulation of defense response;GO:0016036//cellular response to phosphate starvation;GO:0019375//galactolipid biosynthetic process;GO:0009867//jasmonic acid mediated signaling pathway;GO:0009697//salicylic acid biosynthetic process;GO:0010363//regulation of plant-type hypersensitive response;GO:0042631//cellular response to water deprivation;GO:0006612//protein targeting to m…	gi|217039132|gb|ACJ76846.1|/0/chloroplast lipase protein [Brassica napus]	5.06996	5.54236	18.3753	19.9329	2
	Thhalv10005131m	1.85024	0.924406	-	-	-	-	gi|15238747|ref|NP_197906.1|/4.65647e-52/uncharacterized protein [Arabidopsis thaliana]	50.9122	69.8888	212.078	223.482	3
	Thhalv10006965m	1.84793	0.917568	-	GO:0009505//plant-type cell wall;GO:0016023//cytoplasmic membrane-bounded vesicle;GO:0005774//vacuolar membrane;GO:0005576//extracellular region	-	GO:0019243//methylglyoxal catabolic process to D-lactate	gi|18395017|ref|NP_564146.1|/0/uncharacterized protein [Arabidopsis thaliana]	21.1511	26.5489	84.2544	87.4581	1
	Thhalv10019113m	1.84672	0.855443	-	GO:0005774//vacuolar membrane	-	GO:0019761//glucosinolate biosynthetic process	gi|297842623|ref|XP_002889193.1|/1.77491e-96/soul heme-binding family protein [Arabidopsis lyrata subsp. lyrata]	3.41036	4.45899	14.1782	14.1263	1
	Thhalv10021538m	1.84462	0.915188	-	GO:0005634//nucleus	GO:0008270//zinc ion binding;GO:0003677//DNA binding;GO:0003700//sequence-specific DNA binding transcription factor activity	GO:0006355//regulation of transcription, DNA-dependent;GO:0010200//response to chitin;GO:0019344//cysteine biosynthetic process	gi|15027981|gb|AAK76521.1|/9.95971e-92/putative Dof zinc finger protein [Arabidopsis thaliana]	16.9055	22.9133	68.6634	74.3494	1
	Thhalv10018151m	1.84113	0.861727	-	-	-	-	-	3.72141	4.96418	16.1806	14.939	1
	Thhalv10010778m	1.83927	0.926116	-	GO:0009506//plasmodesma;GO:0005737//cytoplasm;GO:0005886//plasma membrane	-	GO:0009409//response to cold	gi|297820136|ref|XP_002877951.1|/4.23938e-81/universal stress protein family protein [Arabidopsis lyrata subsp. lyrata]	86.9123	142.076	419.326	400.06	1
	Thhalv10010720m	1.83859	0.917498	-	GO:0005634//nucleus	-	-	gi|297816762|ref|XP_002876264.1|/1.67992e-91/hypothetical protein ARALYDRAFT_485873 [Arabidopsis lyrata subsp. lyrata]	23.8599	24.3521	88.8625	83.5735	1
	Thhalv10026128m	1.83709	0.924268	-	GO:0005829//cytosol;GO:0005774//vacuolar membrane;GO:0009535//chloroplast thylakoid membrane;GO:0005576//extracellular region;GO:0005886//plasma membrane	-	GO:0006623//protein targeting to vacuole;GO:0009611//response to wounding;GO:0009695//jasmonic acid biosynthetic process	gi|297797992|ref|XP_002866880.1|/6.78761e-96/lipid-associated family protein [Arabidopsis lyrata subsp. lyrata]	62.8951	56.0709	209.223	215.829	2
	Thhalv10005897m	1.8343	0.888804	K01802|1|3e-06|52.0|ota:Ot01g03920|peptidylprolyl isomerase [EC:5.2.1.8]	GO:0005576//extracellular region;GO:0016020//membrane;GO:0009543//chloroplast thylakoid lumen	GO:0008236//serine-type peptidase activity	GO:0035556//intracellular signal transduction;GO:0015996//chlorophyll catabolic process;GO:0006508//proteolysis	gi|334186065|ref|NP_191327.4|/0/Peptidase S41 family protein [Arabidopsis thaliana]	6.56615	7.46955	24.2906	25.7606	3
	Thhalv10017917m	1.82636	0.818986	-	-	-	-	gi|297823989|ref|XP_002879877.1|/3.5762e-32/hypothetical protein ARALYDRAFT_483109 [Arabidopsis lyrata subsp. lyrata]	2.09294	3.27443	10.8063	8.22856	2
	Thhalv10004690m	1.81994	0.915327	-	GO:0005634//nucleus	GO:0003677//DNA binding;GO:0003700//sequence-specific DNA binding transcription factor activity	GO:0035556//intracellular signal transduction;GO:0002679//respiratory burst involved in defense response;GO:0010200//response to chitin	gi|30697614|ref|NP_201008.2|/1.19099e-115/heat stress transcription factor B-2a [Arabidopsis thaliana]	20.2001	21.7934	71.9913	76.2737	2
	Thhalv10025416m	1.81832	0.818871	-	-	-	-	-	2.27234	3.14346	10.0485	9.05142	3
	Thhalv10025432m	1.81795	0.925053	-	-	-	-	-	88.056	93.7332	318.713	322.238	3
	Thhalv10008665m	1.81791	0.811316	K14431|1|2e-13|73.9|bdi:100841317|transcription factor TGA	GO:0005634//nucleus	-	-	gi|297849316|ref|XP_002892539.1|/3.00402e-106/hypothetical protein ARALYDRAFT_471106 [Arabidopsis lyrata subsp. lyrata]	2.94696	2.07475	5.39469	12.3103	2
	Thhalv10015050m	1.81444	0.819379	-	GO:0005739//mitochondrion;GO:0009507//chloroplast;GO:0016020//membrane	-	GO:0009269//response to desiccation;GO:0009409//response to cold;GO:0009908//flower development;GO:0042538//hyperosmotic salinity response;GO:0010507//negative regulation of autophagy;GO:0009737//response to abscisic acid stimulus;GO:0009555//pollen development	gi|297795871|ref|XP_002865820.1|/1.047e-57/hypothetical protein ARALYDRAFT_495134 [Arabidopsis lyrata subsp. lyrata]	1.39214	4.06563	8.85783	10.3384	2
	Thhalv10012591m	1.81286	0.923875	K03696|1|0.0|1110|zma:100383428|ATP-dependent Clp protease ATP-binding subunit ClpC	GO:0009941//chloroplast envelope;GO:0009570//chloroplast stroma	GO:0005524//ATP binding;GO:0016887//ATPase activity;GO:0042803//protein homodimerization activity	GO:0009646//response to absence of light;GO:0034214//protein hexamerization;GO:0019538//protein metabolic process	gi|312282443|dbj|BAJ34087.1|/0/unnamed protein product [Thellungiella halophila]	40.603	79.4743	198.922	222.957	3
	Thhalv10025806m	1.80863	0.813234	K13424|1|1e-30|132|pop:POPTR_577093|WRKY transcription factor 33	GO:0005634//nucleus	GO:0043565//sequence-specific DNA binding;GO:0003700//sequence-specific DNA binding transcription factor activity	GO:0042742//defense response to bacterium;GO:0006355//regulation of transcription, DNA-dependent;GO:0070301//cellular response to hydrogen peroxide;GO:0009737//response to abscisic acid stimulus;GO:0010583//response to cyclopentenone;GO:0009407//toxin catabolic process;GO:0050832//defense response to fungus;GO:0006865//amino acid transport	gi|206574960|gb|ACI14393.1|/1.25281e-148/WRKY28-1 transcription factor [Brassica napus]	1.47066	3.68139	9.66426	8.38393	1
	Thhalv10009218m	1.80814	0.88855	-	-	-	-	gi|297850064|ref|XP_002892913.1|/6.30252e-24/expressed protein [Arabidopsis lyrata subsp. lyrata]	6.21541	8.22126	29.1741	21.3818	3
	Thhalv10021417m	1.80775	0.907472	-	GO:0005739//mitochondrion	-	-	gi|297834068|ref|XP_002884916.1|/1.83249e-101/hypothetical protein ARALYDRAFT_478624 [Arabidopsis lyrata subsp. lyrata]	11.8285	14.881	53.1169	40.3919	1
	Thhalv10025724m	1.80651	0.858077	K13426|1|4e-16|84.7|vvi:100251862|WRKY transcription factor 29;K13425|4|3e-14|78.2|rcu:RCOM_1616660|WRKY transcription factor 22	GO:0009507//chloroplast;GO:0005634//nucleus	GO:0005515//protein binding;GO:0043565//sequence-specific DNA binding;GO:0003700//sequence-specific DNA binding transcription factor activity	GO:0031348//negative regulation of defense response;GO:0009595//detection of biotic stimulus;GO:0009867//jasmonic acid mediated signaling pathway;GO:0042542//response to hydrogen peroxide;GO:0009697//salicylic acid biosynthetic process;GO:0009862//systemic acquired resistance, salicylic acid mediated signaling pathway;GO:0010363//regulation of plant-type hypersensitive response;GO:0009816//defens…	gi|126095242|gb|ABN79278.1|/1.37237e-158/WRKY53 transcription factor [Noccaea caerulescens]	4.11262	4.47332	13.5434	16.4899	1
	Thhalv10006773m	1.80413	0.915049	K16055|1|0.0|1688|ath:AT1G23870|trehalose 6-phosphate synthase/phosphatase [EC:2.4.1.15 3.1.3.12]	GO:0005634//nucleus	GO:0003825//alpha,alpha-trehalose-phosphate synthase (UDP-forming) activity;GO:0004805//trehalose-phosphatase activity	GO:0009744//response to sucrose stimulus;GO:0009750//response to fructose stimulus;GO:0005992//trehalose biosynthetic process	gi|75180323|sp|Q9LRA7.1|TPS9_ARATH/0/RecName: Full=Probable alpha,alpha-trehalose-phosphate synthase [UDP-forming] 9; AltName: Full=Trehalose-6-phosphate synthase 9; Short=AtTPS9	14.9253	28.388	76.7871	74.4708	2
	Thhalv10000245m	1.80406	0.862674	-	GO:0005886//plasma membrane	GO:0016787//hydrolase activity	GO:0008152//metabolic process	gi|21536873|gb|AAM61205.1|/1.76821e-175/putative hydrolase [Arabidopsis thaliana]	4.71931	4.51524	14.2282	18.0191	1
	Thhalv10013642m	1.79926	0.917383	K00815|1|0.0|779|ath:AT5G53970|tyrosine aminotransferase [EC:2.6.1.5]	-	-	-	-	20.8884	31.3272	106.851	74.8816	3
	Thhalv10019385m	1.79835	0.885408	-	GO:0005576//extracellular region;GO:0005739//mitochondrion	-	GO:0006661//phosphatidylinositol biosynthetic process	gi|15218712|ref|NP_176729.1|/3.02228e-21/uncharacterized protein [Arabidopsis thaliana]	3.18143	10.5403	33.3798	14.3474	2
	Thhalv10007582m	1.79569	0.911584	K00485|1|4e-179|625|ath:AT1G12200|dimethylaniline monooxygenase (N-oxide forming) [EC:1.14.13.8];K11816|5|7e-15|80.5|vvi:100256048|YUCCA family monooxygenase [EC:1.14.13.-]	GO:0005773//vacuole;GO:0005634//nucleus	GO:0080106//7-methylthiopropyl glucosinolate S-oxygenase activity;GO:0080104//5-methylthiopropyl glucosinolate S-oxygenase activity;GO:0080107//8-methylthiopropyl glucosinolate S-oxygenase activity;GO:0080102//3-methylthiopropyl glucosinolate S-oxygenase activity;GO:0080105//6-methylthiopropyl glucosinolate S-oxygenase activity;GO:0050660//flavin adenine dinucleotide binding;GO:0050661//NADP bind…	GO:0009684//indoleacetic acid biosynthetic process;GO:0055114//oxidation-reduction process;GO:0033506//glucosinolate biosynthetic process from homomethionine;GO:0050832//defense response to fungus;GO:0019344//cysteine biosynthetic process	gi|297844072|ref|XP_002889917.1|/0/flavin-containing monooxygenase family protein [Arabidopsis lyrata subsp. lyrata]	13.3967	20.7528	59.5985	58.9621	1
	Thhalv10003906m	1.7948	0.813418	K01802|1|0.0|1024|aly:ARALYDRAFT_494919|peptidylprolyl isomerase [EC:5.2.1.8];K09571|3|0.0|896|vvi:100266654|FK506-binding protein 4/5 [EC:5.2.1.8]	-	-	-	-	2.69478	2.57734	10.5964	7.69617	2
	Thhalv10008065m	1.79371	0.921449	K01784|1|0.0|697|aly:ARALYDRAFT_471431|UDP-glucose 4-epimerase [EC:5.1.3.2]	GO:0005794//Golgi apparatus;GO:0005886//plasma membrane;GO:0005829//cytosol	GO:0046983//protein dimerization activity;GO:0003978//UDP-glucose 4-epimerase activity;GO:0050662//coenzyme binding;GO:0000166//nucleotide binding	GO:0009555//pollen development;GO:0046369//galactose biosynthetic process;GO:0006950//response to stress;GO:0044237//cellular metabolic process	gi|297849662|ref|XP_002892712.1|/0/UDP-D-glucose/UDP-D-galactose 4-epimerase 1 [Arabidopsis lyrata subsp. lyrata]	29.7714	53.0913	156.626	130.664	1
	Thhalv10001666m	1.79327	0.923598	-	-	-	-	-	54.6161	82.1639	230.051	244.029	2
	Thhalv10003747m	1.79243	0.893679	K00232|1|0.0|1281|aly:ARALYDRAFT_919837|acyl-CoA oxidase [EC:1.3.3.6]	-	-	-	-	6.81682	9.80099	31.1869	26.3767	2
	Thhalv10021294m	1.79172	0.924406	K10082|1|2e-10|65.5|mtr:MTR_5g031140|lectin, mannose-binding 2	GO:0009505//plant-type cell wall;GO:0005886//plasma membrane;GO:0009507//chloroplast;GO:0005634//nucleus;GO:0005829//cytosol;GO:0048046//apoplast	GO:0030246//carbohydrate binding	GO:0009817//defense response to fungus, incompatible interaction;GO:0010200//response to chitin;GO:0080167//response to karrikin	gi|297834530|ref|XP_002885147.1|/2.45617e-137/legume lectin family protein [Arabidopsis lyrata subsp. lyrata]	76.8699	117.365	328.349	344.144	1
	Thhalv10013929m	1.79046	0.915858	K00797|1|0.0|685|ath:AT5G53120|spermidine synthase [EC:2.5.1.16]	-	-	-	-	21.2116	26.4894	85.3847	79.6254	2
	Thhalv10019250m	1.78924	0.924129	K03686|1|2e-07|54.7|mtr:MTR_3g087030|molecular chaperone DnaJ	GO:0009570//chloroplast stroma;GO:0005634//nucleus	GO:0031072//heat shock protein binding;GO:0051082//unfolded protein binding	GO:0006457//protein folding;GO:0009416//response to light stimulus	gi|15220868|ref|NP_178207.1|/1.48144e-85/chaperone protein dnaJ 8 [Arabidopsis thaliana]	57.2506	102.486	322.136	229.968	1
	Thhalv10022948m	1.78908	0.92339	-	-	-	-	gi|312282965|dbj|BAJ34348.1|/2.5674e-36/unnamed protein product [Thellungiella halophila]	55.1767	74.3736	260.016	187.701	2
	Thhalv10014775m	1.78558	0.880302	K03098|1|5e-98|355|aly:ARALYDRAFT_918995|outer membrane lipoprotein Blc	GO:0005794//Golgi apparatus;GO:0009506//plasmodesma;GO:0005886//plasma membrane;GO:0005774//vacuolar membrane;GO:0005576//extracellular region;GO:0005829//cytosol;GO:0005783//endoplasmic reticulum;GO:0005739//mitochondrion	GO:0005215//transporter activity	GO:0042538//hyperosmotic salinity response;GO:0009409//response to cold;GO:0006810//transport;GO:0009408//response to heat;GO:0009416//response to light stimulus	gi|77744889|gb|ABB02398.1|/1.33238e-97/temperature-induced lipocalin [Brassica napus]	5.54085	7.02622	23.4526	19.8733	2
	Thhalv10026695m	1.78435	0.809283	-	GO:0005739//mitochondrion;GO:0005886//plasma membrane	-	-	gi|297798360|ref|XP_002867064.1|/2.69617e-15/predicted protein [Arabidopsis lyrata subsp. lyrata]	0.898024	4.2149	12.1397	5.4725	1
	Thhalv10005472m	1.78336	0.926255	K03644|1|3e-56|215|aly:ARALYDRAFT_325438|lipoic acid synthetase [EC:2.8.1.8]	GO:0009507//chloroplast	GO:0008937//ferredoxin-NAD(P) reductase activity;GO:0051539//4 iron, 4 sulfur cluster binding;GO:0030385//ferredoxin:thioredoxin reductase activity;GO:0016992//lipoate synthase activity	GO:0019684//photosynthesis, light reaction;GO:0009107//lipoate biosynthetic process;GO:0009965//leaf morphogenesis;GO:0030154//cell differentiation;GO:0045893//positive regulation of transcription, DNA-dependent	gi|297812495|ref|XP_002874131.1|/5.96807e-81/FTRA1 [Arabidopsis lyrata subsp. lyrata]	224.802	242.24	850.773	756.912	3
	Thhalv10014400m	1.78287	0.922789	K10144|1|4e-162|569|aly:ARALYDRAFT_909878|RING finger and CHY zinc finger domain-containing protein 1 [EC:6.3.2.19]	-	-	-	-	55.4984	58.5474	242.499	149.945	1
	Thhalv10025543m	1.77992	0.841165	-	-	-	-	-	2.72118	4.31052	12.6131	11.5343	4
	Thhalv10011811m	1.77766	0.919601	-	GO:0005634//nucleus	GO:0008270//zinc ion binding;GO:0003677//DNA binding;GO:0003700//sequence-specific DNA binding transcription factor activity	GO:0006355//regulation of transcription, DNA-dependent;GO:0010200//response to chitin;GO:0019344//cysteine biosynthetic process	gi|297847544|ref|XP_002891653.1|/2.86783e-73/hypothetical protein ARALYDRAFT_474287 [Arabidopsis lyrata subsp. lyrata]	25.5634	41.6881	119.143	111.441	1
	Thhalv10015190m	1.77689	0.894002	-	GO:0005576//extracellular region	-	GO:0042127//regulation of cell proliferation;GO:0009658//chloroplast organization	gi|297796795|ref|XP_002866282.1|/7.12491e-22/hypothetical protein ARALYDRAFT_919070 [Arabidopsis lyrata subsp. lyrata]	7.07271	9.9588	35.9646	22.4	2
	Thhalv10026288m	1.77674	0.839063	K09286|1|3e-95|346|aly:ARALYDRAFT_912628|EREBP-like factor	GO:0005634//nucleus	GO:0003700//sequence-specific DNA binding transcription factor activity;GO:0003677//DNA binding	GO:0006355//regulation of transcription, DNA-dependent	gi|2281645|gb|AAC49776.1|/1.3562e-100/AP2 domain containing protein RAP2.10 [Arabidopsis thaliana]	2.82001	4.05898	11.56	12.011	2
	Thhalv10001646m	1.77645	0.915119	K08818|1|5e-14|77.4|vvi:100246062|cell division cycle 2-like [EC:2.7.11.22];K03243|2|5e-06|50.8|mtr:MTR_1g099000|translation initiation factor 5B	-	-	-	-	20.2293	25.5278	75.4753	81.2808	1
	Thhalv10022821m	1.77527	0.819495	K08293|1|1e-75|281|ath:AT2G18170|mitogen-activated protein kinase [EC:2.7.11.24];K04371|3|3e-72|270|aly:ARALYDRAFT_353194|extracellular signal-regulated kinase 1/2 [EC:2.7.11.24]	GO:0005634//nucleus	GO:0004707//MAP kinase activity;GO:0004713//protein tyrosine kinase activity;GO:0005524//ATP binding;GO:0005515//protein binding	GO:0006468//protein phosphorylation;GO:0007623//circadian rhythm;GO:0042542//response to hydrogen peroxide;GO:0000165//MAPK cascade	gi|312283529|dbj|BAJ34630.1|/6.68229e-77/unnamed protein product [Thellungiella halophila]	3.71574	1.99313	8.27203	11.2696	2
	Thhalv10004448m	1.77078	0.912716	-	GO:0005886//plasma membrane	GO:0004842//ubiquitin-protein ligase activity;GO:0008270//zinc ion binding	GO:0042742//defense response to bacterium;GO:0009611//response to wounding;GO:0009867//jasmonic acid mediated signaling pathway;GO:0009690//cytokinin metabolic process	gi|22328041|ref|NP_201202.2|/0/Copine (Calcium-dependent phospholipid-binding protein) family [Arabidopsis thaliana]	17.1455	21.2401	70.8446	60.1416	1
	Thhalv10023320m	1.77005	0.844585	K14431|1|1e-12|73.6|aly:ARALYDRAFT_311885|transcription factor TGA;K08332|2|7e-07|54.7|vcn:VOLCADRAFT_41528|vacuolar protein 8	GO:0005634//nucleus;GO:0000151//ubiquitin ligase complex	GO:0004842//ubiquitin-protein ligase activity;GO:0008270//zinc ion binding	GO:0016567//protein ubiquitination;GO:0010029//regulation of seed germination	gi|297840531|ref|XP_002888147.1|/0/armadillo/beta-catenin repeat family protein [Arabidopsis lyrata subsp. lyrata]	2.97195	4.45533	12.0343	13.2976	2
	Thhalv10018391m	1.76921	0.880787	-	-	-	-	-	6.75209	6.18237	24.8869	19.2026	1
	Thhalv10016652m	1.76861	0.912508	K14207|1|1e-105|381|pop:POPTR_580719|solute carrier family 38 (sodium-coupled neutral amino acid transporter), member 2	GO:0016021//integral to membrane;GO:0005774//vacuolar membrane;GO:0005886//plasma membrane	GO:0005275//amine transmembrane transporter activity;GO:0015171//amino acid transmembrane transporter activity	GO:0009744//response to sucrose stimulus;GO:0009750//response to fructose stimulus;GO:0006661//phosphatidylinositol biosynthetic process;GO:0006865//amino acid transport	gi|297823973|ref|XP_002879869.1|/0/amino acid transporter family protein [Arabidopsis lyrata subsp. lyrata]	15.7721	22.1076	70.2127	58.8525	3
	Thhalv10006055m	1.76297	0.90299	K13648|1|4e-22|104|vvi:100258818|alpha-1,4-galacturonosyltransferase [EC:2.4.1.43]	GO:0016023//cytoplasmic membrane-bounded vesicle	GO:0016757//transferase activity, transferring glycosyl groups	-	gi|75161472|sp|Q8VYF4.1|GATL7_ARATH/0/RecName: Full=Probable galacturonosyltransferase-like 7	11.5099	12.3826	36.6644	44.4257	1
	Thhalv10017206m	1.76146	0.895065	-	GO:0005634//nucleus	-	GO:0010200//response to chitin	gi|297851272|ref|XP_002893517.1|/3.16765e-68/VQ motif-containing protein [Arabidopsis lyrata subsp. lyrata]	7.87886	10.0633	26.5543	34.277	1
	Thhalv10007352m	1.76046	0.913201	K00279|1|4e-07|54.7|smo:SELMODRAFT_98722|cytokinin dehydrogenase [EC:1.5.99.12];K00102|3|2e-06|52.4|olu:OSTLU_46355|D-lactate dehydrogenase (cytochrome) [EC:1.1.2.4]	GO:0005783//endoplasmic reticulum	GO:0050660//flavin adenine dinucleotide binding;GO:0008762//UDP-N-acetylmuramate dehydrogenase activity;GO:0009055//electron carrier activity	GO:0071456//cellular response to hypoxia;GO:0010200//response to chitin;GO:0002679//respiratory burst involved in defense response;GO:0009723//response to ethylene stimulus;GO:0055114//oxidation-reduction process	gi|297845556|ref|XP_002890659.1|/0/FAD-binding domain-containing protein [Arabidopsis lyrata subsp. lyrata]	8.07769	32.7567	74.0713	64.2782	3
	Thhalv10025619m	1.75725	0.891299	-	-	-	-	gi|312283413|dbj|BAJ34572.1|/0/unnamed protein product [Thellungiella halophila]	5.43717	11.0223	23.3491	32.2923	1
	Thhalv10025993m	1.75588	0.857546	K13348|1|2e-99|360|aly:ARALYDRAFT_480374|protein Mpv17	GO:0005778//peroxisomal membrane;GO:0016021//integral to membrane;GO:0005739//mitochondrion	-	GO:0009753//response to jasmonic acid stimulus;GO:0009694//jasmonic acid metabolic process	gi|297798524|ref|XP_002867146.1|/2.04508e-115/hypothetical protein ARALYDRAFT_491288 [Arabidopsis lyrata subsp. lyrata]	4.73131	4.32127	15.3655	15.208	1
	Thhalv10018664m	1.75466	0.879678	K03686|1|5e-14|77.8|vcn:VOLCADRAFT_58047|molecular chaperone DnaJ;K09503|5|8e-14|77.0|cme:CML030C|DnaJ homolog subfamily A member 2	-	-	-	-	6.38617	6.52368	19.7486	23.8154	1
	Thhalv10017532m	1.74554	0.923898	-	GO:0005783//endoplasmic reticulum	-	GO:0035556//intracellular signal transduction;GO:0009061//anaerobic respiration;GO:0009693//ethylene biosynthetic process;GO:0002679//respiratory burst involved in defense response;GO:0010200//response to chitin;GO:0010583//response to cyclopentenone;GO:0009738//abscisic acid mediated signaling pathway;GO:0009407//toxin catabolic process;GO:0009873//ethylene mediated signaling pathway	gi|18402825|ref|NP_565732.1|/2.983e-34/uncharacterized protein [Arabidopsis thaliana]	93.9251	114.338	383.228	315.122	3
	Thhalv10014910m	1.74413	0.921195	K13993|1|7e-80|294|aly:ARALYDRAFT_488044|HSP20 family protein	GO:0005829//cytosol	GO:0051082//unfolded protein binding	GO:0006457//protein folding;GO:0009644//response to high light intensity;GO:0034976//response to endoplasmic reticulum stress;GO:0006972//hyperosmotic response;GO:0010286//heat acclimation;GO:0042542//response to hydrogen peroxide	gi|297811323|ref|XP_002873545.1|/8.45965e-79/17.6 kDa class II heat shock protein [Arabidopsis lyrata subsp. lyrata]	45.2701	47.7256	206.279	105.249	2
	Thhalv10029473m	1.7439	0.923782	-	-	-	-	-	60.6504	130.083	359.563	279.277	1
	Thhalv10027817m	1.74299	0.907587	K01915|1|0.0|728|aly:ARALYDRAFT_915897|glutamine synthetase [EC:6.3.1.2]	-	-	-	-	11.8747	18.367	50.1641	51.0631	4
	Thhalv10000309m	1.74012	0.859463	K04371|1|5e-10|62.8|vvi:100254083|extracellular signal-regulated kinase 1/2 [EC:2.7.11.24];K09060|2|1e-09|61.6|mtr:MTR_8g077950|plant G-box-binding factor	GO:0005634//nucleus	GO:0043565//sequence-specific DNA binding;GO:0003700//sequence-specific DNA binding transcription factor activity	GO:0006355//regulation of transcription, DNA-dependent;GO:0009410//response to xenobiotic stimulus;GO:0030968//endoplasmic reticulum unfolded protein response	gi|297825165|ref|XP_002880465.1|/1.05832e-88/bZIP transcription factor family protein [Arabidopsis lyrata subsp. lyrata]	5.2266	4.24323	18.1675	13.4678	4
	Thhalv10002460m	1.73868	0.924245	K01177|1|0.0|1083|aly:ARALYDRAFT_479940|beta-amylase [EC:3.2.1.2]	-	-	-	-	93.4524	145.979	389.347	409.706	3
	Thhalv10000220m	1.73827	0.869675	K12126|1|2e-17|88.6|aly:ARALYDRAFT_471048|phytochrome-interacting factor 3;K10863|3|5e-11|67.4|aly:ARALYDRAFT_486946|aprataxin [EC:3.-.-.-];K13422|5|1e-07|56.2|vvi:100250607|transcription factor MYC2	GO:0005634//nucleus	GO:0003677//DNA binding;GO:0046983//protein dimerization activity;GO:0003700//sequence-specific DNA binding transcription factor activity	GO:0006355//regulation of transcription, DNA-dependent;GO:0080147//root hair cell development	gi|297825371|ref|XP_002880568.1|/6.0839e-157/basic helix-loop-helix family protein [Arabidopsis lyrata subsp. lyrata]	4.75926	6.34103	16.2859	20.7485	2
	Thhalv10021442m	1.73734	0.86108	-	GO:0005576//extracellular region;GO:0005829//cytosol;GO:0005783//endoplasmic reticulum	GO:0004869//cysteine-type endopeptidase inhibitor activity;GO:0050897//cobalt ion binding	GO:0009414//response to water deprivation;GO:0010466//negative regulation of peptidase activity;GO:0006979//response to oxidative stress;GO:0009409//response to cold;GO:0006972//hyperosmotic response	gi|312282949|dbj|BAJ34340.1|/7.49028e-132/unnamed protein product [Thellungiella halophila]	3.68543	6.0542	14.5709	17.9029	2
	Thhalv10003303m	1.73514	0.918215	-	-	GO:0004867//serine-type endopeptidase inhibitor activity	GO:0009611//response to wounding;GO:0050832//defense response to fungus;GO:0002213//defense response to insect	gi|297795059|ref|XP_002865414.1|/5.34637e-30/hypothetical protein ARALYDRAFT_917289 [Arabidopsis lyrata subsp. lyrata]	12.8413	51.3541	113.779	99.9354	1
	Thhalv10003840m	1.73505	0.906963	K00924|1|1e-56|219|aly:ARALYDRAFT_486409|[EC:2.7.1.-];K04733|4|1e-53|209|smo:SELMODRAFT_230241|interleukin-1 receptor-associated kinase 4 [EC:2.7.11.1]	-	-	-	-	13.6993	15.9405	47.3335	51.335	3
	Thhalv10010363m	1.7348	0.92302	K14489|1|3e-15|81.6|vvi:100263145|arabidopsis histidine kinase 2/3/4 (cytokinin receptor) [EC:2.7.13.3]	GO:0009506//plasmodesma;GO:0005618//cell wall;GO:0005576//extracellular region	GO:0004553//hydrolase activity, hydrolyzing O-glycosyl compounds;GO:0043169//cation binding	GO:0005975//carbohydrate metabolic process;GO:0010200//response to chitin	gi|15233271|ref|NP_191103.1|/0/O-Glycosyl hydrolases family 17 protein [Arabidopsis thaliana]	90.0253	101.661	313.609	324.386	1
	Thhalv10007206m	1.73173	0.913548	-	GO:0016020//membrane;GO:0009536//plastid;GO:0005739//mitochondrion	GO:0008233//peptidase activity	GO:0006457//protein folding;GO:0009644//response to high light intensity;GO:0042542//response to hydrogen peroxide;GO:0006508//proteolysis;GO:0009408//response to heat	gi|297850180|ref|XP_002892971.1|/0/hypothetical protein ARALYDRAFT_889199 [Arabidopsis lyrata subsp. lyrata]	20.4275	26.2194	88.8386	66.0877	3
	Thhalv10006101m	1.72567	0.844099	-	GO:0005737//cytoplasm;GO:0005886//plasma membrane	GO:0003676//nucleic acid binding;GO:0004521//endoribonuclease activity;GO:0004520//endodeoxyribonuclease activity;GO:0005524//ATP binding;GO:0004812//aminoacyl-tRNA ligase activity	GO:0090305//nucleic acid phosphodiester bond hydrolysis;GO:0006401//RNA catabolic process;GO:0006308//DNA catabolic process;GO:0006418//tRNA aminoacylation for protein translation	gi|18410440|ref|NP_567036.1|/1.64909e-152/Ca-2+ dependent nuclease [Arabidopsis thaliana]	3.21319	4.60815	13.3226	12.5452	1
	Thhalv10004559m	1.72286	0.901603	-	GO:0005829//cytosol;GO:0005739//mitochondrion	GO:0003938//IMP dehydrogenase activity;GO:0016702//oxidoreductase activity, acting on single donors with incorporation of molecular oxygen, incorporation of two atoms of oxygen;GO:0018580//nitronate monooxygenase activity	GO:0046482//para-aminobenzoic acid metabolic process;GO:0046686//response to cadmium ion;GO:0009610//response to symbiotic fungus;GO:0055114//oxidation-reduction process	gi|297797437|ref|XP_002866603.1|/2.40467e-176/2-nitropropane dioxygenase family [Arabidopsis lyrata subsp. lyrata]	8.78568	15.8007	40.1593	40.9979	1
	Thhalv10018266m	1.72211	0.919531	K10529|1|0.0|833|vvi:100254380|alpha-dioxygenase [EC:1.-.-.-]	-	-	-	-	36.1672	47.9753	138.307	139.295	3
	Thhalv10013359m	1.72168	0.87046	K00517|1|0.0|895|ath:AT5G57220|[EC:1.14.-.-]	GO:0005576//extracellular region;GO:0005783//endoplasmic reticulum	GO:0016705//oxidoreductase activity, acting on paired donors, with incorporation or reduction of molecular oxygen;GO:0009055//electron carrier activity;GO:0004497//monooxygenase activity;GO:0019825//oxygen binding;GO:0020037//heme binding;GO:0005506//iron ion binding	GO:0071456//cellular response to hypoxia;GO:0055114//oxidation-reduction process;GO:0000041//transition metal ion transport;GO:0052544//defense response by callose deposition in cell wall;GO:0010200//response to chitin;GO:0009682//induced systemic resistance;GO:0009759//indole glucosinolate biosynthetic process;GO:0002213//defense response to insect;GO:0009723//response to ethylene stimulus;GO:00…	gi|229611275|emb|CAR63886.1|/0/cytochrome P450 monooxygenase [Arabidopsis thaliana]	4.17748	7.40101	15.5762	22.612	4
	Thhalv10008639m	1.72167	0.896382	K09286|1|1e-25|115|vvi:100252531|EREBP-like factor	GO:0005634//nucleus	GO:0003677//DNA binding;GO:0003700//sequence-specific DNA binding transcription factor activity	GO:0009753//response to jasmonic acid stimulus;GO:1900030//regulation of pectin biosynthetic process;GO:0009751//response to salicylic acid stimulus;GO:0009741//response to brassinosteroid stimulus;GO:0071497//cellular response to freezing;GO:0034605//cellular response to heat;GO:0045893//positive regulation of transcription, DNA-dependent	gi|297845180|ref|XP_002890471.1|/7.56618e-99/AP2 domain-containing transcription factor family protein [Arabidopsis lyrata subsp. lyrata]	6.12431	14.111	21.4292	45.3107	1
	Thhalv10017235m	1.72079	0.814065	K09286|1|2e-24|112|ath:AT1G43160|EREBP-like factor	GO:0005730//nucleolus	GO:0003677//DNA binding;GO:0003700//sequence-specific DNA binding transcription factor activity	GO:0009414//response to water deprivation;GO:0002679//respiratory burst involved in defense response;GO:0010200//response to chitin;GO:0009651//response to salt stress;GO:0009753//response to jasmonic acid stimulus;GO:0009751//response to salicylic acid stimulus;GO:0071497//cellular response to freezing;GO:0009737//response to abscisic acid stimulus;GO:0045893//positive regulation of transcriptio…	gi|15226153|ref|NP_180927.1|/4.1835e-89/ethylene-responsive transcription factor ERF112 [Arabidopsis thaliana]	1.82997	3.93662	10.1643	8.84341	2
	Thhalv10009002m	1.72055	0.914518	-	GO:0005634//nucleus;GO:0009507//chloroplast	-	-	gi|18394231|ref|NP_563972.1|/7.85288e-72/uncharacterized protein [Arabidopsis thaliana]	25.0792	26.6926	87.8723	82.7475	1
	Thhalv10020792m	1.72002	0.884969	K05658|1|3e-95|347|vvi:100262734|ATP-binding cassette, subfamily B (MDR/TAP), member 1;K00924|2|5e-94|343|ath:AT5G47070|[EC:2.7.1.-]	-	-	-	-	6.05676	9.10647	21.298	28.6558	1
	Thhalv10011858m	1.7172	0.822937	-	GO:0005634//nucleus	-	-	gi|22330263|ref|NP_683435.1|/6.29793e-52/uncharacterized protein [Arabidopsis thaliana]	2.61841	3.68687	10.6516	10.08	2
	Thhalv10008924m	1.71298	0.915858	-	GO:0005737//cytoplasm	-	GO:0010106//cellular response to iron ion starvation;GO:0015706//nitrate transport;GO:0010167//response to nitrate;GO:0002238//response to molecule of fungal origin;GO:0006826//iron ion transport	gi|30681321|ref|NP_172445.2|/7.56962e-87/adenine nucleotide alpha hydrolases-like protein [Arabidopsis thaliana]	26.9689	33.4896	107.628	90.5772	2
	Thhalv10006349m	1.71292	0.893309	-	GO:0005739//mitochondrion	-	-	gi|186511180|ref|NP_001118857.1|/3.79104e-13/conserved peptide upstream open reading frame 18 [Arabidopsis thaliana]	5.64215	13.085	33.3378	28.0543	1
	Thhalv10010665m	1.70957	0.800781	-	GO:0005634//nucleus	GO:0008270//zinc ion binding;GO:0016874//ligase activity	-	gi|15232735|ref|NP_190300.1|/3.36688e-137/RING/U-box domain-containing protein [Arabidopsis thaliana]	2.11227	3.07676	7.52144	9.44999	4
	Thhalv10001010m	1.70442	0.904422	K01115|1|8e-06|49.7|vcn:VOLCADRAFT_99471|phospholipase D [EC:3.1.4.4]	GO:0005634//nucleus	-	GO:0010363//regulation of plant-type hypersensitive response;GO:0009963//positive regulation of flavonoid biosynthetic process;GO:0006612//protein targeting to membrane	gi|297794555|ref|XP_002865162.1|/5.05038e-110/hypothetical protein ARALYDRAFT_916750 [Arabidopsis lyrata subsp. lyrata]	13.9665	14.9834	47.5753	46.7719	4
	Thhalv10025656m	1.704	0.866833	K12126|1|2e-15|81.3|aly:ARALYDRAFT_471048|phytochrome-interacting factor 3;K10863|3|5e-12|70.1|aly:ARALYDRAFT_486946|aprataxin [EC:3.-.-.-];K13422|5|4e-08|57.4|vvi:100250607|transcription factor MYC2	GO:0005634//nucleus	GO:0003677//DNA binding;GO:0046983//protein dimerization activity;GO:0003700//sequence-specific DNA binding transcription factor activity	GO:0006355//regulation of transcription, DNA-dependent;GO:0080147//root hair cell development	gi|30688869|ref|NP_194827.2|/1.63502e-137/transcription factor bHLH69 [Arabidopsis thaliana]	4.95578	6.26599	17.375	19.1858	2
	Thhalv10009571m	1.70123	0.90232	-	-	-	-	gi|297848472|ref|XP_002892117.1|/1.4417e-82/hypothetical protein ARALYDRAFT_887407 [Arabidopsis lyrata subsp. lyrata]	8.68478	17.5191	49.6117	35.5978	4
	Thhalv10010607m	1.70029	0.907425	-	GO:0009504//cell plate;GO:0030132//clathrin coat of coated pit;GO:0030130//clathrin coat of trans-Golgi network vesicle;GO:0009941//chloroplast envelope;GO:0005634//nucleus	GO:0005198//structural molecule activity	GO:0016192//vesicle-mediated transport;GO:0030968//endoplasmic reticulum unfolded protein response;GO:0006886//intracellular protein transport	gi|240255608|ref|NP_566956.4|/1.36474e-105/Clathrin light chain protein [Arabidopsis thaliana]	14.7326	18.8585	58.1958	50.9641	2
	Thhalv10006037m	1.69833	0.908072	K01090|1|5e-110|396|osa:4337723|protein phosphatase [EC:3.1.3.16];K14497|4|4e-31|134|vcn:VOLCADRAFT_61058|protein phosphatase 2C [EC:3.1.3.16]	GO:0008287//protein serine/threonine phosphatase complex;GO:0005739//mitochondrion	GO:0046872//metal ion binding;GO:0004722//protein serine/threonine phosphatase activity	GO:0010200//response to chitin;GO:0006470//protein dephosphorylation	gi|297821124|ref|XP_002878445.1|/1.03958e-169/hypothetical protein ARALYDRAFT_486731 [Arabidopsis lyrata subsp. lyrata]	13.4957	21.3332	56.6531	56.3753	1
	Thhalv10014037m	1.69761	0.875474	K13148|1|6e-27|120|rcu:RCOM_0598050|integrator complex subunit 11 [EC:3.1.27.-];K15692|3|2e-11|68.9|ppp:PHYPADRAFT_16563|E3 ubiquitin-protein ligase RNF13 [EC:6.3.2.19]	-	-	-	-	5.40854	7.61555	24.866	17.3793	1
	Thhalv10004940m	1.69526	0.917914	K08818|1|2e-13|74.7|vvi:100246062|cell division cycle 2-like [EC:2.7.11.22];K03243|2|2e-08|58.2|pop:POPTR_823158|translation initiation factor 5B;K13118|3|1e-07|55.8|cre:CHLREDRAFT_17930|protein DGCR14	GO:0005886//plasma membrane;GO:0005634//nucleus	GO:0003677//DNA binding	GO:0048765//root hair cell differentiation;GO:0042546//cell wall biogenesis	gi|15237822|ref|NP_197764.1|/3.54416e-100/Remorin family protein [Arabidopsis thaliana]	34.3532	41.4476	104.052	141.418	3
	Thhalv10016366m	1.69522	0.912485	K13429|1|2e-66|252|ath:AT3G21630|chitin elicitor receptor kinase 1	GO:0005576//extracellular region;GO:0005886//plasma membrane	GO:0004672//protein kinase activity;GO:0008061//chitin binding;GO:0005524//ATP binding	GO:0006468//protein phosphorylation;GO:0071323//cellular response to chitin;GO:0016998//cell wall macromolecule catabolic process	gi|297826815|ref|XP_002881290.1|/0/hypothetical protein ARALYDRAFT_482304 [Arabidopsis lyrata subsp. lyrata]	21.2038	25.5415	73.5936	77.7794	1
	Thhalv10023747m	1.69489	0.924545	-	GO:0048046//apoplast;GO:0005794//Golgi apparatus	GO:0004568//chitinase activity;GO:0030247//polysaccharide binding;GO:0008289//lipid binding	GO:0009750//response to fructose stimulus;GO:0043255//regulation of carbohydrate biosynthetic process;GO:0009611//response to wounding;GO:0009805//coumarin biosynthetic process;GO:0006833//water transport;GO:0009825//multidimensional cell growth;GO:0006869//lipid transport;GO:0006816//calcium ion transport;GO:0010075//regulation of meristem growth;GO:0009651//response to salt stress;GO:0007389//p…	gi|15221484|ref|NP_176440.1|/1.22198e-73/bifunctional inhibitor/lipid-transfer protein/seed storage 2S albumin-like protein [Arabidopsis thaliana]	1228.07	1136.41	3532.14	4122.88	3
	Thhalv10018089m	1.69095	0.859787	K00454|1|0.0|1765|ath:AT1G72520|lipoxygenase [EC:1.13.11.12]	-	-	-	-	5.48513	4.7503	11.7602	21.2869	1
	Thhalv10008239m	1.69072	0.84038	K00224|1|2e-149|526|aly:ARALYDRAFT_658933|[EC:1.3.1.-];K13081|5|1e-51|202|pop:POPTR_835080|leucoanthocyanidin reductase [EC:1.17.1.3]	GO:0005737//cytoplasm;GO:0009506//plasmodesma;GO:0005634//nucleus	GO:0005515//protein binding;GO:0000166//nucleotide binding;GO:0047526;GO:0044212//transcription regulatory region DNA binding;GO:0003700//sequence-specific DNA binding transcription factor activity;GO:0000156//phosphorelay response regulator activity;GO:0010283//pinoresinol reductase activity	GO:0009611//response to wounding;GO:0009805//coumarin biosynthetic process;GO:0009639//response to red or far red light;GO:0045492//xylan biosynthetic process;GO:0010629//negative regulation of gene expression;GO:0009807//lignan biosynthetic process;GO:0006355//regulation of transcription, DNA-dependent;GO:0010106//cellular response to iron ion starvation;GO:0015706//nitrate transport;GO:0006826/…	gi|297851638|ref|XP_002893700.1|/2.32377e-166/hypothetical protein ARALYDRAFT_473393 [Arabidopsis lyrata subsp. lyrata]	2.60977	5.17182	15.335	9.78547	2
	Thhalv10000227m	1.68713	0.872193	-	GO:0009507//chloroplast	-	-	gi|297825557|ref|XP_002880661.1|/6.34379e-161/hypothetical protein ARALYDRAFT_481378 [Arabidopsis lyrata subsp. lyrata]	5.56496	6.90296	22.7626	17.386	3
	Thhalv10018925m	1.68664	0.898831	K13424|1|4e-19|94.0|vvi:100243352|WRKY transcription factor 33	-	-	-	-	10.3511	13.0644	38.8691	36.5068	2
	Thhalv10010359m	1.68591	0.913802	K07300|1|0.0|683|ath:AT2G38170|Ca2+:H+ antiporter	GO:0009705//plant-type vacuole membrane;GO:0016021//integral to membrane;GO:0009507//chloroplast	GO:0005515//protein binding;GO:0015369//calcium:hydrogen antiporter activity	GO:0009750//response to fructose stimulus;GO:0009631//cold acclimation;GO:0006833//water transport;GO:0006793//phosphorus metabolic process;GO:0006874//cellular calcium ion homeostasis;GO:0030026//cellular manganese ion homeostasis;GO:0010351//lithium ion transport;GO:0006816//calcium ion transport;GO:0009651//response to salt stress;GO:0051592//response to calcium ion;GO:0009624//response to nem…	gi|312282853|dbj|BAJ34292.1|/0/unnamed protein product [Thellungiella halophila]	12.6859	40.9001	87.9826	84.4272	3
	Thhalv10018631m	1.68276	0.910175	K01176|1|5e-114|410|ppp:PHYPADRAFT_60178|alpha-amylase [EC:3.2.1.1]	-	-	-	-	13.0442	27.0755	63.8663	64.9341	3
	Thhalv10005101m	1.68132	0.836452	-	GO:0005634//nucleus	-	-	gi|15239795|ref|NP_199723.1|/6.49464e-42/uncharacterized protein [Arabidopsis thaliana]	4.45888	3.05869	10.6256	13.4849	2
	Thhalv10022886m	1.68111	0.920848	K13993|1|4e-20|96.3|gmx:100499727|HSP20 family protein	GO:0005737//cytoplasm	-	GO:0009644//response to high light intensity;GO:0042542//response to hydrogen peroxide;GO:0009408//response to heat	gi|297832230|ref|XP_002883997.1|/8.44803e-77/hypothetical protein ARALYDRAFT_480538 [Arabidopsis lyrata subsp. lyrata]	64.4459	66.2967	221.417	197.84	1
	Thhalv10016373m	1.67696	0.890121	K13418|1|8e-51|200|vvi:100247683|somatic embryogenesis receptor kinase 1 [EC:2.7.10.1 2.7.11.1];K13417|4|2e-49|196|ath:AT2G13790|somatic embryogenesis receptor kinase 4 [EC:2.7.10.1 2.7.11.1]	GO:0009506//plasmodesma;GO:0005576//extracellular region;GO:0005886//plasma membrane	GO:0008889//glycerophosphodiester phosphodiesterase activity;GO:0004713//protein tyrosine kinase activity;GO:0005524//ATP binding;GO:0004675//transmembrane receptor protein serine/threonine kinase activity	GO:0006952//defense response;GO:0016556//mRNA modification;GO:0006468//protein phosphorylation;GO:0009620//response to fungus;GO:0006071//glycerol metabolic process;GO:0000023//maltose metabolic process;GO:0019252//starch biosynthetic process;GO:0009691//cytokinin biosynthetic process	gi|42563102|ref|NP_177182.2|/0/putative receptor serine/threonine kinase [Arabidopsis thaliana]	8.24407	9.88324	28.6259	29.3369	3
	Thhalv10020563m	1.67504	0.891507	K00818|1|2e-42|172|vvi:100264460|acetylornithine aminotransferase [EC:2.6.1.11];K00819|2|2e-42|172|osa:4333554|ornithine--oxo-acid transaminase [EC:2.6.1.13]	-	-	-	-	7.9147	10.7492	30.2471	29.3517	4
	Thhalv10013691m	1.67438	0.910845	K00451|1|0.0|771|aly:ARALYDRAFT_918517|homogentisate 1,2-dioxygenase [EC:1.13.11.5]	-	-	-	-	22.5503	27.3162	86.2345	72.9312	1
	Thhalv10013445m	1.67438	0.902828	K13065|1|1e-25|116|ath:AT5G48930|shikimate O-hydroxycinnamoyltransferase [EC:2.3.1.133]	GO:0005829//cytosol	GO:0016747//transferase activity, transferring acyl groups other than amino-acyl groups	-	gi|297806819|ref|XP_002871293.1|/0/transferase family protein [Arabidopsis lyrata subsp. lyrata]	13.0997	17.4601	40.5616	56.98	1
	Thhalv10025860m	1.67375	0.845509	K05283|1|2e-14|78.6|aly:ARALYDRAFT_354960|phosphatidylinositol glycan, class W [EC:2.3.-.-];K15692|2|2e-09|62.0|sbi:SORBI_06g034040|E3 ubiquitin-protein ligase RNF13 [EC:6.3.2.19];K11982|3|3e-09|61.2|rcu:RCOM_1031870|E3 ubiquitin-protein ligase RNF115/126 [EC:6.3.2.19]	GO:0005576//extracellular region;GO:0005634//nucleus	GO:0008270//zinc ion binding	GO:0031348//negative regulation of defense response;GO:0009595//detection of biotic stimulus;GO:0009611//response to wounding;GO:0009867//jasmonic acid mediated signaling pathway;GO:0009697//salicylic acid biosynthetic process;GO:0009862//systemic acquired resistance, salicylic acid mediated signaling pathway;GO:0010363//regulation of plant-type hypersensitive response;GO:0010310//regulation of h…	gi|297804618|ref|XP_002870193.1|/2.39852e-88/hypothetical protein ARALYDRAFT_329916 [Arabidopsis lyrata subsp. lyrata]	4.0119	4.7075	11.1418	16.6768	2
	Thhalv10020797m	1.67236	0.891831	K10143|1|8e-92|210|aly:ARALYDRAFT_897813|E3 ubiquitin-protein ligase RFWD2 [EC:6.3.2.19]	-	-	-	-	8.55561	11.4277	28.0933	35.6004	3
	Thhalv10013406m	1.67168	0.911676	K01805|1|0.0|953|aly:ARALYDRAFT_918943|xylose isomerase [EC:5.3.1.5]	GO:0005774//vacuolar membrane;GO:0016023//cytoplasmic membrane-bounded vesicle;GO:0005783//endoplasmic reticulum;GO:0005794//Golgi apparatus;GO:0005886//plasma membrane	GO:0046872//metal ion binding;GO:0009045//xylose isomerase activity	GO:0006098//pentose-phosphate shunt;GO:0042732//D-xylose metabolic process	gi|312282455|dbj|BAJ34093.1|/0/unnamed protein product [Thellungiella halophila]	17.5777	36.0374	84.5312	86.2788	1
	Thhalv10016223m	1.67101	0.850106	K13420|1|3e-77|288|ath:AT5G46330|LRR receptor-like serine/threonine-protein kinase FLS2 [EC:2.7.11.1]	GO:0009507//chloroplast;GO:0005576//extracellular region;GO:0005886//plasma membrane	GO:0016301//kinase activity	GO:0031348//negative regulation of defense response;GO:0009867//jasmonic acid mediated signaling pathway;GO:0035304//regulation of protein dephosphorylation;GO:0009862//systemic acquired resistance, salicylic acid mediated signaling pathway;GO:0010363//regulation of plant-type hypersensitive response;GO:0010310//regulation of hydrogen peroxide metabolic process;GO:0006355//regulation of transcrip…	gi|15225727|ref|NP_180827.1|/0/receptor like protein 23 [Arabidopsis thaliana]	1.44443	7.85722	13.4207	16.1993	2
	Thhalv10025461m	1.66829	0.869721	-	-	-	-	-	4.30674	8.25398	15.5825	24.3401	3
	Thhalv10013256m	1.66495	0.884091	K14297|1|1e-27|123|mtr:MTR_1g066430|nuclear pore complex protein Nup98-Nup96;K11982|2|1e-09|63.2|sbi:SORBI_03g011120|E3 ubiquitin-protein ligase RNF115/126 [EC:6.3.2.19];K15692|4|4e-09|61.6|ppp:PHYPADRAFT_16563|E3 ubiquitin-protein ligase RNF13 [EC:6.3.2.19]	GO:0005634//nucleus	GO:0008270//zinc ion binding	GO:0010260//organ senescence;GO:0009755//hormone-mediated signaling pathway;GO:0006914//autophagy	gi|22326712|ref|NP_196626.2|/0/RING/U-box domain-containing protein [Arabidopsis thaliana]	6.94634	9.96057	27.1622	26.4499	1
	Thhalv10027296m	1.66469	0.91133	K04371|1|5e-39|157|vvi:100254083|extracellular signal-regulated kinase 1/2 [EC:2.7.11.24];K09060|2|5e-09|58.2|bdi:100826051|plant G-box-binding factor	-	-	-	-	22.4958	31.6754	72.4646	99.2824	2
	Thhalv10005127m	1.66355	0.881111	K15174|1|2e-12|70.9|bdi:100838919|RNA polymerase II-associated factor 1	GO:0005634//nucleus	-	-	gi|297844182|ref|XP_002889972.1|/1.41983e-53/expressed protein [Arabidopsis lyrata subsp. lyrata]	7.67027	8.13348	24.9354	25.1302	3
	Thhalv10016641m	1.66237	0.881457	K13691|1|4e-52|204|gmx:100787483|pathogen-inducible salicylic acid glucosyltransferase [EC:2.4.1.-]	GO:0005829//cytosol;GO:0005634//nucleus	GO:0016758//transferase activity, transferring hexosyl groups;GO:0008194//UDP-glycosyltransferase activity	GO:0034976//response to endoplasmic reticulum stress;GO:0009909//regulation of flower development;GO:0009627//systemic acquired resistance;GO:0010583//response to cyclopentenone;GO:0009407//toxin catabolic process	gi|297822743|ref|XP_002879254.1|/0/UDP-glucoronosyl/UDP-glucosyl transferase family protein [Arabidopsis lyrata subsp. lyrata]	6.88632	9.03602	22.4525	27.9474	3
	Thhalv10022640m	1.66224	0.915719	-	GO:0005576//extracellular region;GO:0009506//plasmodesma;GO:0016020//membrane	-	-	gi|297835940|ref|XP_002885852.1|/0/hypothetical protein ARALYDRAFT_899530 [Arabidopsis lyrata subsp. lyrata]	37.5823	45.1902	113.351	148.631	1
	Thhalv10014660m	1.66073	0.895897	K11323|1|4e-07|53.9|vcn:VOLCADRAFT_121342|histone arginine demethylase JMJD6 [EC:1.14.11.-]	-	-	-	-	11.6243	12.0335	35.1851	39.6152	2
	Thhalv10019600m	1.66066	0.912901	-	GO:0005737//cytoplasm	-	-	gi|18399803|ref|NP_565518.1|/2.45134e-36/uncharacterized protein [Arabidopsis thaliana]	29.4249	32.4956	78.8069	116.962	2
	Thhalv10021701m	1.66053	0.829521	-	GO:0005737//cytoplasm;GO:0005634//nucleus	-	GO:0048573//photoperiodism, flowering	gi|18403823|ref|NP_566733.1|/1.25223e-49/UBX domain-containing protein [Arabidopsis thaliana]	4.06962	3.20895	10.85	12.16	2
	Thhalv10020645m	1.66042	0.898808	K08237|1|7e-58|223|ath:AT1G01420|hydroquinone glucosyltransferase [EC:2.4.1.218];K13263|3|6e-57|220|gmx:100101902|isoflavone 7-O-glucosyltransferase [EC:2.4.1.170]	-	-	-	-	12.4688	14.0006	41.2765	42.3958	3
	Thhalv10001468m	1.65985	0.904099	K02835|1|0.0|712|ath:AT2G47020|peptide chain release factor 1	-	-	-	-	13.4832	19.9988	47.4523	58.3457	3
	Thhalv10015864m	1.65968	0.91029	-	GO:0005634//nucleus	-	-	gi|21595188|gb|AAM66079.1|/1.18941e-30/unknown [Arabidopsis thaliana]	31.9358	18.1559	84.8735	73.3894	2
	Thhalv10026475m	1.65825	0.917314	-	GO:0005634//nucleus	-	-	gi|297804886|ref|XP_002870327.1|/3.68384e-56/hypothetical protein ARALYDRAFT_493483 [Arabidopsis lyrata subsp. lyrata]	43.8233	60.9217	200.632	129.979	1
	Thhalv10008061m	1.65626	0.917083	K12897|1|5e-53|206|pop:POPTR_1074064|transformer-2 protein	-	GO:0003723//RNA binding;GO:0000166//nucleotide binding	GO:0009644//response to high light intensity;GO:0043484//regulation of RNA splicing	gi|297849028|ref|XP_002892395.1|/5.43556e-171/hypothetical protein ARALYDRAFT_470756 [Arabidopsis lyrata subsp. lyrata]	45.8255	53.6967	164.512	149.181	2
	Thhalv10005461m	1.65577	0.916967	-	GO:0005829//cytosol;GO:0009506//plasmodesma;GO:0009505//plant-type cell wall;GO:0005576//extracellular region;GO:0009507//chloroplast;GO:0016020//membrane;GO:0005794//Golgi apparatus	GO:0016298//lipase activity;GO:0016746//transferase activity, transferring acyl groups;GO:0004091//carboxylesterase activity	GO:0006629//lipid metabolic process;GO:0010584//pollen exine formation;GO:0019953//sexual reproduction;GO:0046685//response to arsenic-containing substance;GO:0050832//defense response to fungus	gi|312282027|dbj|BAJ33879.1|/1.37897e-177/unnamed protein product [Thellungiella halophila]	35.866	59.8652	140.361	161.28	2
	Thhalv10028753m	1.65311	0.918538	K01363|1|0.0|695|aly:ARALYDRAFT_490415|cathepsin B [EC:3.4.22.1]	GO:0005829//cytosol;GO:0005576//extracellular region;GO:0005773//vacuole	GO:0004197//cysteine-type endopeptidase activity	GO:0010162//seed dormancy process;GO:0016049//cell growth;GO:0000902//cell morphogenesis;GO:0006508//proteolysis;GO:0006635//fatty acid beta-oxidation;GO:0048193//Golgi vesicle transport;GO:0050790//regulation of catalytic activity	gi|312283137|dbj|BAJ34434.1|/0/unnamed protein product [Thellungiella halophila]	58.2918	80.7285	217.638	219.595	1
	Thhalv10013537m	1.65306	0.892431	K01206|1|6e-95|346|ath:AT1G67830|alpha-L-fucosidase [EC:3.2.1.51];K00514|3|4e-31|134|rcu:RCOM_1428040|zeta-carotene desaturase [EC:1.3.5.6]	-	-	-	-	9.31176	11.7329	32.0328	34.1528	2
	Thhalv10018763m	1.64943	0.921426	-	-	-	-	-	143.12	366.621	922.452	676.654	3
	Thhalv10013973m	1.64895	0.911353	K07119|1|0.0|643|aly:ARALYDRAFT_909686|;K08070|2|2e-179|627|aly:ARALYDRAFT_909687|2-alkenal reductase [EC:1.3.1.74]	-	-	-	-	18.8051	37.5361	85.5773	91.1115	2
	Thhalv10018437m	1.64831	0.919231	K00130|1|0.0|975|ath:AT1G74920|betaine-aldehyde dehydrogenase [EC:1.2.1.8]	-	-	-	-	76.1251	100.827	250.176	304.509	2
	Thhalv10003619m	1.64829	0.906455	K13447|1|0.0|1737|aly:ARALYDRAFT_917612|respiratory burst oxidase [EC:1.6.3.- 1.11.1.-]	-	-	-	-	17.2551	21.3995	51.2853	69.8821	2
	Thhalv10008980m	1.64801	0.915049	K03676|1|3e-08|56.6|rcu:RCOM_1095750|glutaredoxin 3	GO:0005739//mitochondrion	GO:0015035//protein disulfide oxidoreductase activity;GO:0005515//protein binding;GO:0009055//electron carrier activity	GO:0031348//negative regulation of defense response;GO:0009611//response to wounding;GO:0009867//jasmonic acid mediated signaling pathway;GO:0035304//regulation of protein dephosphorylation;GO:0009862//systemic acquired resistance, salicylic acid mediated signaling pathway;GO:0009414//response to water deprivation;GO:0010363//regulation of plant-type hypersensitive response;GO:0009693//ethylene b…	gi|312282547|dbj|BAJ34139.1|/4.24235e-86/unnamed protein product [Thellungiella halophila]	23.5844	53.4189	153.839	87.4895	2
	Thhalv10007466m	1.64538	0.871754	K00517|1|0.0|794|ath:AT1G13090|[EC:1.14.-.-]	GO:0005576//extracellular region;GO:0009506//plasmodesma;GO:0005783//endoplasmic reticulum	GO:0020037//heme binding;GO:0009055//electron carrier activity;GO:0016705//oxidoreductase activity, acting on paired donors, with incorporation or reduction of molecular oxygen;GO:0004497//monooxygenase activity;GO:0019825//oxygen binding;GO:0005506//iron ion binding;GO:0010298//dihydrocamalexic acid decarboxylase activity	GO:0031348//negative regulation of defense response;GO:0010286//heat acclimation;GO:0009867//jasmonic acid mediated signaling pathway;GO:0009697//salicylic acid biosynthetic process;GO:0009862//systemic acquired resistance, salicylic acid mediated signaling pathway;GO:0009414//response to water deprivation;GO:0010363//regulation of plant-type hypersensitive response;GO:0030003//cellular cation ho…	gi|15222177|ref|NP_172768.1|/0/cytochrome P450 71B28 [Arabidopsis thaliana]	5.9491	7.5517	23.1643	19.0702	1
	Thhalv10027859m	1.64445	0.889405	-	-	-	-	-	8.64272	12.2949	30.8647	34.5925	4
	Thhalv10008381m	1.6428	0.897791	K15113|1|5e-155|545|aly:ARALYDRAFT_470726|solute carrier family 25 (mitochondrial iron transporter), member 28/37	GO:0005743//mitochondrial inner membrane;GO:0016021//integral to membrane	-	GO:0055085//transmembrane transport;GO:0006839//mitochondrial transport;GO:0015824//proline transport	gi|297848988|ref|XP_002892375.1|/5.7744e-154/mitochondrial substrate carrier family protein [Arabidopsis lyrata subsp. lyrata]	13.4381	15.3808	45.0387	44.9544	1
	Thhalv10005374m	1.64242	0.831462	-	GO:0005739//mitochondrion	-	GO:0009627//systemic acquired resistance;GO:0034976//response to endoplasmic reticulum stress;GO:0016998//cell wall macromolecule catabolic process	gi|15241722|ref|NP_201021.1|/1.01022e-50/peptidoglycan-binding LysM domain-containing protein [Arabidopsis thaliana]	4.19247	3.63277	13.0182	11.4113	1
	Thhalv10026225m	1.64229	0.886933	K07976|1|2e-111|400|aly:ARALYDRAFT_912477|Rab family, other;K07893|5|3e-89|326|zma:100274535|Ras-related protein Rab-6A	GO:0000139//Golgi membrane;GO:0005829//cytosol;GO:0005739//mitochondrion	GO:0005515//protein binding;GO:0005525//GTP binding;GO:0016787//hydrolase activity	GO:0031348//negative regulation of defense response;GO:0006499//N-terminal protein myristoylation;GO:0009697//salicylic acid biosynthetic process;GO:0009862//systemic acquired resistance, salicylic acid mediated signaling pathway;GO:0009827//plant-type cell wall modification;GO:0006891//intra-Golgi vesicle-mediated transport;GO:0006944//cellular membrane fusion;GO:0015031//protein transport;GO:00…	gi|312283531|dbj|BAJ34631.1|/1.2525e-116/unnamed protein product [Thellungiella halophila]	10.0796	9.4618	30.5878	30.4128	2
	Thhalv10015302m	1.64081	0.820026	K11821|1|1e-68|258|aly:ARALYDRAFT_895283|desulfoglucosinolate sulfotransferase A/B/C [EC:2.8.2.-];K01014|3|7e-10|63.2|olu:OSTLU_32551|aryl sulfotransferase [EC:2.8.2.1]	GO:0009507//chloroplast	GO:0004027//alcohol sulfotransferase activity;GO:0080131//hydroxyjasmonate sulfotransferase activity	GO:0009695//jasmonic acid biosynthetic process;GO:0009611//response to wounding;GO:0009867//jasmonic acid mediated signaling pathway	gi|18415376|ref|NP_568177.1|/5.61426e-179/sulfotransferase 2A [Arabidopsis thaliana]	1.49851	5.45081	14.8588	6.81205	4
	Thhalv10020430m	1.64036	0.906709	K13420|1|2e-21|102|pop:POPTR_1075175|LRR receptor-like serine/threonine-protein kinase FLS2 [EC:2.7.11.1];K13415|4|2e-21|102|osa:4324691|protein brassinosteroid insensitive 1 [EC:2.7.10.1 2.7.11.1]	-	-	-	-	22.7437	25.2004	75.5084	73.9539	1
	Thhalv10000804m	1.63801	0.866163	K08337|1|0.0|1307|aly:ARALYDRAFT_916858|autophagy-related protein 7	GO:0005829//cytosol	GO:0000166//nucleotide binding;GO:0019779//APG8 activating enzyme activity	GO:0019375//galactolipid biosynthetic process;GO:0042631//cellular response to water deprivation;GO:0010150//leaf senescence;GO:0006497//protein lipidation;GO:0050832//defense response to fungus;GO:0006914//autophagy;GO:0016036//cellular response to phosphate starvation	gi|297794669|ref|XP_002865219.1|/0/hypothetical protein ARALYDRAFT_916858 [Arabidopsis lyrata subsp. lyrata]	5.6545	7.21332	23.1385	16.9108	1
	Thhalv10009060m	1.63769	0.901765	K01728|1|2e-15|80.1|gmx:100803229|pectate lyase [EC:4.2.2.2]	GO:0005576//extracellular region	-	-	gi|145361231|ref|NP_683300.2|/2.4623e-62/stigma-specific stig1-like protein [Arabidopsis thaliana]	1.3622	33.6117	48.9593	59.8679	2
	Thhalv10017761m	1.63611	0.911561	K08818|1|1e-16|85.1|vvi:100246062|cell division cycle 2-like [EC:2.7.11.22]	GO:0005737//cytoplasm;GO:0005634//nucleus	GO:0003677//DNA binding	-	gi|297827847|ref|XP_002881806.1|/1.74673e-109/remorin family protein [Arabidopsis lyrata subsp. lyrata]	31.3047	39.8473	107.559	113.6	3
	Thhalv10012021m	1.63525	0.833911	-	GO:0005774//vacuolar membrane;GO:0009506//plasmodesma;GO:0005634//nucleus;GO:0005886//plasma membrane	-	GO:0055085//transmembrane transport	gi|297847744|ref|XP_002891753.1|/0/predicted protein [Arabidopsis lyrata subsp. lyrata]	3.00483	5.09182	12.4556	12.6959	2
	Thhalv10004816m	1.63479	0.877946	-	GO:0016021//integral to membrane;GO:0009507//chloroplast;GO:0005634//nucleus	-	GO:0006355//regulation of transcription, DNA-dependent	gi|15230950|ref|NP_189224.1|/5.97518e-124/TRAM, LAG1 and CLN8 (TLC) lipid-sensing domain containing protein [Arabidopsis thaliana]	7.42705	8.69089	28.6531	21.4	1
	Thhalv10004058m	1.63341	0.897237	K00517|1|0.0|954|ath:AT3G26200|[EC:1.14.-.-]	GO:0005576//extracellular region;GO:0009507//chloroplast;GO:0005783//endoplasmic reticulum	GO:0016705//oxidoreductase activity, acting on paired donors, with incorporation or reduction of molecular oxygen;GO:0009055//electron carrier activity;GO:0004497//monooxygenase activity;GO:0019825//oxygen binding;GO:0020037//heme binding;GO:0005506//iron ion binding	GO:0055114//oxidation-reduction process;GO:0071281//cellular response to iron ion;GO:0009627//systemic acquired resistance;GO:0002237//response to molecule of bacterial origin;GO:0031347//regulation of defense response;GO:0071732//cellular response to nitric oxide;GO:0009873//ethylene mediated signaling pathway	gi|297814858|ref|XP_002875312.1|/0/CYP71B22 [Arabidopsis lyrata subsp. lyrata]	11.123	17.2281	40.619	47.3388	3
	Thhalv10011464m	1.63293	0.919093	K01376|1|0.0|863|ath:AT1G47128|[EC:3.4.22.-];K01365|4|2e-123|441|smo:SELMODRAFT_183539|cathepsin L [EC:3.4.22.15]	GO:0048046//apoplast;GO:0005773//vacuole;GO:0009507//chloroplast;GO:0005829//cytosol;GO:0009506//plasmodesma;GO:0005783//endoplasmic reticulum	GO:0005515//protein binding;GO:0032440//2-alkenal reductase [NAD(P)] activity;GO:0008234//cysteine-type peptidase activity	GO:0042744//hydrogen peroxide catabolic process;GO:0006833//water transport;GO:0009414//response to water deprivation;GO:0052546//cell wall pectin metabolic process;GO:0009651//response to salt stress;GO:0050832//defense response to fungus;GO:0006972//hyperosmotic response;GO:0007030//Golgi organization;GO:0006096//glycolysis;GO:0015996//chlorophyll catabolic process;GO:0046686//response to cadmi…	gi|18401614|ref|NP_564497.1|/0/cysteine proteinase RD21a [Arabidopsis thaliana]	350.398	337.435	1058.81	1074.45	3
	Thhalv10022720m	1.62948	0.898646	K09833|1|0.0|731|aly:ARALYDRAFT_674742|homogenitisate phytyltransferase	GO:0016021//integral to membrane;GO:0009507//chloroplast;GO:0005886//plasma membrane	GO:0010176//homogentisate phytyltransferase activity	GO:0009072//aromatic amino acid family metabolic process;GO:0000096//sulfur amino acid metabolic process;GO:0006636//unsaturated fatty acid biosynthetic process;GO:0010189//vitamin E biosynthetic process;GO:0044272//sulfur compound biosynthetic process;GO:0019288//isopentenyl diphosphate biosynthetic process, mevalonate-independent pathway;GO:0006546//glycine catabolic process;GO:0019748//seconda…	gi|297836742|ref|XP_002886253.1|/0/predicted protein [Arabidopsis lyrata subsp. lyrata]	14.4348	16.071	49.8967	44.4883	3
	Thhalv10000985m	1.62809	0.907841	K01190|1|2e-60|231|ota:Ot07g03490|beta-galactosidase [EC:3.2.1.23]	GO:0005886//plasma membrane	GO:0048244//phytanoyl-CoA dioxygenase activity;GO:0016702//oxidoreductase activity, acting on single donors with incorporation of molecular oxygen, incorporation of two atoms of oxygen	-	gi|297814384|ref|XP_002875075.1|/1.28397e-153/hypothetical protein ARALYDRAFT_484067 [Arabidopsis lyrata subsp. lyrata]	21.2323	31.6277	87.7321	75.6603	1
	Thhalv10013680m	1.62575	0.842297	K00261|1|0.0|825|aly:ARALYDRAFT_487575|glutamate dehydrogenase (NAD(P)+) [EC:1.4.1.3]	-	-	-	-	2.74643	6.38664	13.8288	14.3562	4
	Thhalv10007519m	1.6223	0.821851	K08237|1|1e-59|229|aly:ARALYDRAFT_490463|hydroquinone glucosyltransferase [EC:2.4.1.218]	-	GO:0080045//quercetin 3'-O-glucosyltransferase activity;GO:0080044//quercetin 7-O-glucosyltransferase activity;GO:0080043//quercetin 3-O-glucosyltransferase activity	GO:0015706//nitrate transport;GO:0010106//cellular response to iron ion starvation;GO:0006826//iron ion transport;GO:0010167//response to nitrate;GO:0048765//root hair cell differentiation;GO:0008152//metabolic process;GO:0009873//ethylene mediated signaling pathway	gi|15222344|ref|NP_172204.1|/0/UDP-glucosyl transferase 71C5 [Arabidopsis thaliana]	3.70455	3.53544	11.2446	11.0449	1
	Thhalv10014326m	1.62186	0.917152	K14504|1|1e-161|567|aly:ARALYDRAFT_918931|xyloglucan:xyloglucosyl transferase TCH4 [EC:2.4.1.207];K08235|3|2e-145|513|aly:ARALYDRAFT_354208|xyloglucan:xyloglucosyl transferase [EC:2.4.1.207]	-	-	-	-	89.0075	173.886	403.938	405.172	1
	Thhalv10029065m	1.61758	0.90798	-	-	-	-	-	22.1067	32.9081	87.4329	81.3856	2
	Thhalv10018079m	1.6174	0.872308	K11323|1|5e-48|191|cre:CHLREDRAFT_120259|histone arginine demethylase JMJD6 [EC:1.14.11.-]	-	-	-	-	5.70309	8.99645	17.107	27.9944	2
	Thhalv10025593m	1.61427	0.879794	K14491|1|1e-11|68.9|aly:ARALYDRAFT_685456|two-component response regulator ARR-B family	GO:0005634//nucleus	GO:0003700//sequence-specific DNA binding transcription factor activity;GO:0003677//DNA binding;GO:0003682//chromatin binding	GO:0006355//regulation of transcription, DNA-dependent	gi|18419989|ref|NP_568018.1|/2.6639e-160/myb family transcription factor [Arabidopsis thaliana]	6.47906	10.7737	23.9817	28.839	2
	Thhalv10005768m	1.61037	0.832941	K14306|1|7e-06|51.6|vvi:100265039|nuclear pore complex protein Nup62	GO:0005634//nucleus	-	-	gi|297821236|ref|XP_002878501.1|/0/hypothetical protein ARALYDRAFT_486820 [Arabidopsis lyrata subsp. lyrata]	3.38768	4.85036	10.1189	15.0342	4
	Thhalv10028294m	1.60597	0.889405	-	-	-	-	gi|28393545|gb|AAO42193.1|/3.84617e-48/unknown protein [Arabidopsis thaliana]	10.8345	11.2225	28.5842	38.5573	2
	Thhalv10010404m	1.60526	0.909482	-	GO:0009505//plant-type cell wall	GO:0016301//kinase activity	GO:0016310//phosphorylation	gi|297816056|ref|XP_002875911.1|/0/CBS domain-containing protein [Arabidopsis lyrata subsp. lyrata]	24.4984	39.0823	106.734	86.7109	1
	Thhalv10017776m	1.60376	0.907033	K00924|1|2e-108|391|ath:AT1G30270|[EC:2.7.1.-];K07198|4|8e-68|256|smo:SELMODRAFT_450118|5'-AMP-activated protein kinase, catalytic alpha subunit [EC:2.7.11.11]	GO:0005886//plasma membrane	GO:0042802//identical protein binding;GO:0005524//ATP binding;GO:0004683//calmodulin-dependent protein kinase activity	GO:0010118//stomatal movement;GO:0009753//response to jasmonic acid stimulus;GO:0006468//protein phosphorylation;GO:0009620//response to fungus;GO:0009611//response to wounding;GO:0009695//jasmonic acid biosynthetic process;GO:0009268//response to pH;GO:0009738//abscisic acid mediated signaling pathway;GO:0009723//response to ethylene stimulus;GO:0019722//calcium-mediated signaling	gi|312283381|dbj|BAJ34556.1|/0/unnamed protein product [Thellungiella halophila]	25.0226	28.0421	88.1793	73.1026	2
	Thhalv10029204m	1.60331	0.865909	-	-	-	-	-	5.17951	8.19601	20.4219	20.2182	2
	Thhalv10018252m	1.60188	0.868589	K04733|1|4e-60|231|smo:SELMODRAFT_159261|interleukin-1 receptor-associated kinase 4 [EC:2.7.11.1];K13417|3|1e-54|213|ath:AT2G13790|somatic embryogenesis receptor kinase 4 [EC:2.7.10.1 2.7.11.1];K00924|5|5e-53|207|ath:AT5G25930|[EC:2.7.1.-]	-	-	-	-	5.29085	8.77424	18.2946	24.3982	2
	Thhalv10004786m	1.60156	0.894303	-	GO:0009507//chloroplast;GO:0005634//nucleus	GO:0003677//DNA binding;GO:0043424//protein histidine kinase binding;GO:0003700//sequence-specific DNA binding transcription factor activity	GO:0001666//response to hypoxia;GO:0009753//response to jasmonic acid stimulus;GO:0009744//response to sucrose stimulus;GO:0009620//response to fungus;GO:0009416//response to light stimulus;GO:0006355//regulation of transcription, DNA-dependent;GO:0009611//response to wounding;GO:0009751//response to salicylic acid stimulus;GO:0008361//regulation of cell size;GO:0030968//endoplasmic reticulum unf…	gi|30697896|ref|NP_201184.2|/9.24814e-139/NAC domain-containing protein 102 [Arabidopsis thaliana]	10.4514	16.1878	46.2363	34.6058	1
	Thhalv10019210m	1.60026	0.838739	-	GO:0005576//extracellular region	-	GO:0015996//chlorophyll catabolic process	gi|15219349|ref|NP_177447.1|/2.94616e-91/jacalin-like lectin domain-containing protein [Arabidopsis thaliana]	5.03035	3.96041	13.8623	13.3975	3
	Thhalv10016322m	1.59942	0.918677	K12657|1|0.0|1327|ath:AT2G39800|delta-1-pyrroline-5-carboxylate synthetase [EC:2.7.2.11 1.2.1.41]	GO:0005829//cytosol;GO:0005739//mitochondrion;GO:0009506//plasmodesma;GO:0009507//chloroplast;GO:0016020//membrane	GO:0004350//glutamate-5-semialdehyde dehydrogenase activity;GO:0004349//glutamate 5-kinase activity;GO:0017084//delta1-pyrroline-5-carboxylate synthetase activity	GO:0006979//response to oxidative stress;GO:0055114//oxidation-reduction process;GO:0048364//root development;GO:0009269//response to desiccation;GO:0042538//hyperosmotic salinity response;GO:0009737//response to abscisic acid stimulus;GO:0009555//pollen development;GO:0006561//proline biosynthetic process;GO:0009793//embryo development ending in seed dormancy	gi|312283107|dbj|BAJ34419.1|/0/unnamed protein product [Thellungiella halophila]	363.364	441.449	1296.15	1142.59	3
	Thhalv10018759m	1.59875	0.901372	K08242|1|0.0|693|aly:ARALYDRAFT_895486|24-methylenesterol C-methyltransferase [EC:2.1.1.143]	-	-	-	-	15.9323	20.6912	54.6717	56.2533	2
	Thhalv10007025m	1.59849	0.892293	K13416|1|1e-59|229|rcu:RCOM_1534760|brassinosteroid insensitive 1-associated receptor kinase 1 [EC:2.7.10.1 2.7.11.1];K13418|2|4e-59|228|vvi:100247683|somatic embryogenesis receptor kinase 1 [EC:2.7.10.1 2.7.11.1];K13417|5|2e-58|225|aly:ARALYDRAFT_899604|somatic embryogenesis receptor kinase 4 [EC:2.7.10.1 2.7.11.1]	GO:0005773//vacuole;GO:0005886//plasma membrane	GO:0030246//carbohydrate binding;GO:0005524//ATP binding;GO:0004674//protein serine/threonine kinase activity	GO:0006468//protein phosphorylation	gi|297849982|ref|XP_002892872.1|/0/hypothetical protein ARALYDRAFT_888945 [Arabidopsis lyrata subsp. lyrata]	12.4005	12.4853	32.0133	43.3474	2
	Thhalv10025409m	1.5887	0.902666	-	-	-	-	-	17.2123	22.9578	61.7874	59.0356	1
	Thhalv10027105m	1.58794	0.912323	-	-	-	-	-	40.8369	48.2209	138.774	128.951	1
	Thhalv10019051m	1.58693	0.91766	-	-	-	GO:0009987//cellular process	gi|297841501|ref|XP_002888632.1|/7.25752e-67/hypothetical protein ARALYDRAFT_894548 [Arabidopsis lyrata subsp. lyrata]	163.163	218.997	587.31	560.735	1
	Thhalv10011440m	1.58659	0.905046	K03070|1|4e-14|78.6|gmx:100793437|preprotein translocase subunit SecA;K14963|2|5e-13|74.7|aly:ARALYDRAFT_485324|COMPASS component SWD3	GO:0005834//heterotrimeric G-protein complex;GO:0009507//chloroplast;GO:0005634//nucleus	GO:0016740//transferase activity;GO:0000166//nucleotide binding	-	gi|15222143|ref|NP_175369.1|/0/WD40 domain-containing protein [Arabidopsis thaliana]	18.6462	27.6164	82.0278	56.9163	1
	Thhalv10021371m	1.58546	0.895273	-	GO:0005576//extracellular region;GO:0005773//vacuole;GO:0005618//cell wall	-	GO:0009737//response to abscisic acid stimulus;GO:0002237//response to molecule of bacterial origin	gi|312283493|dbj|BAJ34612.1|/1.41305e-146/unnamed protein product [Thellungiella halophila]	8.82299	19.585	44.2395	41.0137	3
	Thhalv10018523m	1.58538	0.875035	K01115|1|3e-07|55.1|vcn:VOLCADRAFT_99471|phospholipase D [EC:3.1.4.4];K01051|2|4e-06|51.6|gmx:100776781|pectinesterase [EC:3.1.1.11]	-	-	-	-	7.80445	8.35537	21.6769	26.8166	2
	Thhalv10001021m	1.58401	0.827719	K07976|1|6e-117|418|aly:ARALYDRAFT_494409|Rab family, other	GO:0005829//cytosol;GO:0031901//early endosome membrane;GO:0009506//plasmodesma;GO:0005773//vacuole;GO:0032588//trans-Golgi network membrane;GO:0005634//nucleus;GO:0005886//plasma membrane	GO:0003677//DNA binding;GO:0016787//hydrolase activity;GO:0005525//GTP binding	GO:0016192//vesicle-mediated transport;GO:0007264//small GTPase mediated signal transduction;GO:0015031//protein transport	gi|15242483|ref|NP_199387.1|/8.15148e-116/Ras-related protein RABA1c [Arabidopsis thaliana]	3.05781	4.96798	11.9239	12.1376	4
	Thhalv10018350m	1.58247	0.897491	-	-	-	-	-	13.5774	18.0556	46.6927	48.0423	2
	Thhalv10025514m	1.58167	0.876675	K11517|1|0.0|633|vvi:100232932|(S)-2-hydroxy-acid oxidase [EC:1.1.3.15]	-	-	-	-	6.38589	10.4903	25.4068	25.1066	2
	Thhalv10005281m	1.57992	0.857684	-	-	GO:0008936//nicotinamidase activity;GO:0008908//isochorismatase activity	GO:0019674//NAD metabolic process	gi|15237258|ref|NP_197714.1|/1.6855e-90/nicotinamidase 2 [Arabidopsis thaliana]	4.83421	7.29306	15.7216	20.5333	3
	Thhalv10008998m	1.57757	0.912808	K13448|1|2e-68|256|ath:AT1G21550|calcium-binding protein CML	-	GO:0005509//calcium ion binding	-	gi|297850588|ref|XP_002893175.1|/2.16149e-67/hypothetical protein ARALYDRAFT_472391 [Arabidopsis lyrata subsp. lyrata]	40.5278	57.8156	188.867	104.655	3
	Thhalv10024987m	1.57752	0.912439	K01115|1|7e-16|84.3|vcn:VOLCADRAFT_99471|phospholipase D [EC:3.1.4.4]	-	-	-	-	39.6743	54.4818	133.519	147.496	1
	Thhalv10007496m	1.5771	0.882058	-	GO:0005634//nucleus;GO:0005886//plasma membrane	-	GO:0006865//amino acid transport	gi|297849374|ref|XP_002892568.1|/0/hypothetical protein ARALYDRAFT_471155 [Arabidopsis lyrata subsp. lyrata]	8.88841	10.2975	27.8842	29.3608	2
	Thhalv10017048m	1.57027	0.894441	-	GO:0005634//nucleus	GO:0003676//nucleic acid binding;GO:0008270//zinc ion binding	-	gi|297827839|ref|XP_002881802.1|/1.80194e-152/hypothetical protein ARALYDRAFT_903524 [Arabidopsis lyrata subsp. lyrata]	13.5223	14.8278	45.6096	38.5792	1
	Thhalv10018799m	1.57024	0.902343	K14156|1|4e-143|506|rcu:RCOM_0962250|choline/ethanolamine kinase [EC:2.7.1.32 2.7.1.82]	-	-	-	-	17.4356	23.6483	61.412	60.5879	1
	Thhalv10014613m	1.56988	0.889821	K12133|1|8e-06|49.7|aly:ARALYDRAFT_470177|LATE ELONGATED HYPOCOTYL	-	-	-	-	10.146	13.7259	33.5233	37.3478	1
	Thhalv10001634m	1.56818	0.838324	-	-	-	-	-	4.01859	5.28118	11.6193	15.9573	3
	Thhalv10007603m	1.56746	0.911561	K13691|1|2e-126|451|vvi:100242294|pathogen-inducible salicylic acid glucosyltransferase [EC:2.4.1.-]	-	GO:0010294//abscisic acid glucosyltransferase activity;GO:0052638//indole-3-butyrate beta-glucosyltransferase activity	GO:0071215//cellular response to abscisic acid stimulus;GO:0070301//cellular response to hydrogen peroxide;GO:0010016//shoot system morphogenesis;GO:0071475//cellular hyperosmotic salinity response;GO:0042631//cellular response to water deprivation;GO:0010583//response to cyclopentenone;GO:0019761//glucosinolate biosynthetic process;GO:0009407//toxin catabolic process;GO:0080024//indolebutyric ac…	gi|297848854|ref|XP_002892308.1|/0/UDP-glucoronosyl/UDP-glucosyl transferase family protein [Arabidopsis lyrata subsp. lyrata]	28.5932	58.2143	116.138	141.145	3
	Thhalv10025121m	1.56626	0.882197	K03152|1|4e-92|337|pop:POPTR_568826|4-methyl-5(b-hydroxyethyl)-thiazole monophosphate biosynthesis	-	-	-	-	7.0976	12.4217	33.0326	24.7713	3
	Thhalv10014099m	1.56434	0.914749	K09753|1|7e-87|319|sbi:SORBI_07g021680|cinnamoyl-CoA reductase [EC:1.2.1.44]	-	-	-	-	56.698	100.113	216.297	247.461	1
	Thhalv10019380m	1.56375	0.867249	-	GO:0005739//mitochondrion	-	-	gi|116830719|gb|ABK28317.1|/7.99018e-25/unknown [Arabidopsis thaliana]	7.13421	7.32477	23.0222	19.7217	2
	Thhalv10004823m	1.5617	0.838901	K15382|1|1e-126|450|ath:AT3G28007|solute carrier family 50 (sugar transporter)	GO:0005887//integral to plasma membrane	GO:0051119//sugar transmembrane transporter activity	GO:0008643//carbohydrate transport	gi|18405611|ref|NP_566829.1|/1.69899e-125/nodulin MtN3-like protein [Arabidopsis thaliana]	4.72007	4.73286	11.984	15.9213	3
	Thhalv10021370m	1.55901	0.905277	-	GO:0005634//nucleus	-	-	gi|297829722|ref|XP_002882743.1|/3.06678e-124/hypothetical protein ARALYDRAFT_478514 [Arabidopsis lyrata subsp. lyrata]	21.7794	29.5548	69.0852	82.1722	1
	Thhalv10017107m	1.5587	0.911515	K07025|1|1e-134|478|aly:ARALYDRAFT_668954|putative hydrolase of the HAD superfamily	-	GO:0016787//hydrolase activity	GO:0008152//metabolic process	gi|18402886|ref|NP_565738.1|/3.95108e-134/haloacid dehalogenase-like hydrolase domain-containing protein [Arabidopsis thaliana]	39.9362	48.8186	142.587	118.874	2
	Thhalv10003253m	1.55845	0.856113	K03521|1|3e-131|466|aly:ARALYDRAFT_494654|electron transfer flavoprotein beta subunit	GO:0005759//mitochondrial matrix	GO:0009055//electron carrier activity	GO:0022900//electron transport chain;GO:0019243//methylglyoxal catabolic process to D-lactate;GO:0006552//leucine catabolic process;GO:0015996//chlorophyll catabolic process	gi|21537123|gb|AAM61464.1|/1.41962e-130/electron transfer flavoprotein beta-subunit-like [Arabidopsis thaliana]	5.39759	6.7232	17.5399	18.1603	1
	Thhalv10001585m	1.55641	0.918053	K00799|1|2e-111|400|aly:ARALYDRAFT_346572|glutathione S-transferase [EC:2.5.1.18]	-	-	-	-	481.324	588.91	1555.81	1591.98	2
	Thhalv10006422m	1.55303	0.853803	-	-	-	-	-	6.72332	5.15565	14.8456	20.0111	2
	Thhalv10018212m	1.55006	0.901257	-	-	-	-	-	16.7436	23.6137	67.9362	50.2417	1
	Thhalv10018320m	1.54864	0.913848	K00021|1|0.0|1086|ath:AT1G76490|hydroxymethylglutaryl-CoA reductase (NADPH) [EC:1.1.1.34]	-	-	-	-	63.302	74.4725	195.2	207.846	4
	Thhalv10008010m	1.54853	0.897029	K05278|1|1e-50|199|mtr:MTR_5g059130|flavonol synthase [EC:1.14.11.23];K05277|2|6e-50|196|pop:POPTR_646527|leucoanthocyanidin dioxygenase [EC:1.14.11.19]	GO:0005737//cytoplasm	GO:0016682//oxidoreductase activity, acting on diphenols and related substances as donors, oxygen as acceptor;GO:0016706//oxidoreductase activity, acting on paired donors, with incorporation or reduction of molecular oxygen, 2-oxoglutarate as one donor, and incorporation of one atom each of oxygen into both donors;GO:0005506//iron ion binding	GO:0009813//flavonoid biosynthetic process;GO:0009793//embryo development ending in seed dormancy;GO:0010260//organ senescence;GO:0009740//gibberellic acid mediated signaling pathway;GO:0009830//cell wall modification involved in abscission;GO:0009845//seed germination;GO:0009737//response to abscisic acid stimulus;GO:0055114//oxidation-reduction process;GO:0009686//gibberellin biosynthetic proce…	gi|15219988|ref|NP_173145.1|/6.95384e-180/protein SRG1 [Arabidopsis thaliana]	15.5024	17.2807	48.2072	47.6895	2
	Thhalv10026967m	1.54846	0.915003	K06689|1|5e-69|256|gmx:100499824|ubiquitin-conjugating enzyme E2 D/E [EC:6.3.2.19]	-	-	-	-	81.6781	101.168	293.478	241.355	2
	Thhalv10012973m	1.54625	0.885662	-	GO:0009507//chloroplast	GO:0033926;GO:0004575//sucrose alpha-glucosidase activity	GO:0005982//starch metabolic process;GO:0005987//sucrose catabolic process;GO:0048825//cotyledon development	gi|312282229|dbj|BAJ33980.1|/0/unnamed protein product [Thellungiella halophila]	8.97238	12.6336	29.0171	34.085	1
	Thhalv10019106m	1.54527	0.896012	-	GO:0005737//cytoplasm;GO:0005634//nucleus	GO:0051861//glycolipid binding;GO:0017089//glycolipid transporter activity	GO:0031348//negative regulation of defense response;GO:0010286//heat acclimation;GO:0009867//jasmonic acid mediated signaling pathway;GO:0009697//salicylic acid biosynthetic process;GO:0010363//regulation of plant-type hypersensitive response;GO:0002679//respiratory burst involved in defense response;GO:0010200//response to chitin;GO:0006612//protein targeting to membrane;GO:0050832//defense resp…	gi|297797982|ref|XP_002866875.1|/1.0702e-98/hypothetical protein ARALYDRAFT_912448 [Arabidopsis lyrata subsp. lyrata]	14.0946	17.0815	52.5313	38.459	1
	Thhalv10008828m	1.5405	0.877715	-	GO:0005802//trans-Golgi network;GO:0005794//Golgi apparatus;GO:0005768//endosome;GO:0005634//nucleus	GO:0005515//protein binding	-	gi|18396284|ref|NP_564275.1|/5.22828e-71/uncharacterized protein [Arabidopsis thaliana]	8.37178	9.96363	31.2962	22.0408	2
	Thhalv10003233m	1.53809	0.911653	K13229|1|3e-68|257|zma:541977|2,4-dihydroxy-1,4-benzoxazin-3-one-glucoside dioxygenase [EC:1.14.20.2];K06892|2|1e-46|185|pop:POPTR_550478|;K00475|3|3e-42|171|gmx:732548|naringenin 3-dioxygenase [EC:1.14.11.9]	GO:0005737//cytoplasm	GO:0016706//oxidoreductase activity, acting on paired donors, with incorporation or reduction of molecular oxygen, 2-oxoglutarate as one donor, and incorporation of one atom each of oxygen into both donors;GO:0016757//transferase activity, transferring glycosyl groups;GO:0009815//1-aminocyclopropane-1-carboxylate oxidase activity	GO:0009611//response to wounding;GO:0009867//jasmonic acid mediated signaling pathway;GO:0009414//response to water deprivation;GO:0009407//toxin catabolic process;GO:0015706//nitrate transport;GO:0042538//hyperosmotic salinity response;GO:0010043//response to zinc ion;GO:0010583//response to cyclopentenone;GO:0015996//chlorophyll catabolic process;GO:0010167//response to nitrate;GO:0000041//tran…	gi|312282327|dbj|BAJ34029.1|/0/unnamed protein product [Thellungiella halophila]	47.5035	51.8154	151.705	136.727	3
	Thhalv10018916m	1.53247	0.897375	K01115|1|4e-08|48.1|vcn:VOLCADRAFT_99471|phospholipase D [EC:3.1.4.4];K14007|4|2e-07|55.1|rcu:RCOM_1428540|protein transport protein SEC24	-	-	-	-	17.9705	16.6041	50.0804	49.9375	1
	Thhalv10010873m	1.53238	0.817623	-	-	-	GO:0031348//negative regulation of defense response;GO:0009862//systemic acquired resistance, salicylic acid mediated signaling pathway;GO:0030968//endoplasmic reticulum unfolded protein response;GO:0009611//response to wounding;GO:0006979//response to oxidative stress;GO:0010200//response to chitin;GO:0050832//defense response to fungus;GO:0009625//response to insect	gi|15228356|ref|NP_190401.1|/1.05476e-31/uncharacterized protein [Arabidopsis thaliana]	3.84209	3.88403	12.7626	9.58615	4
	Thhalv10010031m	1.53221	0.883167	K14431|1|1e-150|530|aly:ARALYDRAFT_311885|transcription factor TGA;K01115|2|5e-06|50.1|vcn:VOLCADRAFT_99471|phospholipase D [EC:3.1.4.4];K03006|3|7e-06|49.7|bdi:100841250|DNA-directed RNA polymerase II subunit RPB1 [EC:2.7.7.6]	-	-	-	-	9.99247	10.9598	28.2405	32.3593	2
	Thhalv10025004m	1.53082	0.871893	K06916|1|0.0|908|aly:ARALYDRAFT_491701|	-	-	-	-	7.18064	9.2466	26.7909	20.6757	1
	Thhalv10005532m	1.52843	0.911931	K04371|1|5e-11|64.7|vvi:100254083|extracellular signal-regulated kinase 1/2 [EC:2.7.11.24];K09060|2|3e-07|52.0|rcu:RCOM_0553250|plant G-box-binding factor	GO:0005634//nucleus	GO:0046982//protein heterodimerization activity;GO:0043565//sequence-specific DNA binding;GO:0003700//sequence-specific DNA binding transcription factor activity	GO:0071333//cellular response to glucose stimulus;GO:0006521//regulation of cellular amino acid metabolic process;GO:0009410//response to xenobiotic stimulus;GO:0009617//response to bacterium;GO:0009651//response to salt stress;GO:0010182//sugar mediated signaling pathway;GO:0009901//anther dehiscence;GO:0045893//positive regulation of transcription, DNA-dependent;GO:0030968//endoplasmic reticulu…	gi|312281959|dbj|BAJ33845.1|/2.48721e-73/unnamed protein product [Thellungiella halophila]	42.8513	61.4671	172.209	128.721	1
	Thhalv10026013m	1.52777	0.914264	-	GO:0005618//cell wall;GO:0009507//chloroplast;GO:0005783//endoplasmic reticulum;GO:0005794//Golgi apparatus	-	GO:0006623//protein targeting to vacuole;GO:0009651//response to salt stress;GO:0009266//response to temperature stimulus;GO:0006972//hyperosmotic response;GO:0006833//water transport;GO:0007030//Golgi organization;GO:0006096//glycolysis;GO:0046686//response to cadmium ion	gi|297789172|ref|XP_002862579.1|/1.26155e-124/cyclase family protein [Arabidopsis lyrata subsp. lyrata]	61.1607	109.129	239.492	251.519	1
	Thhalv10010299m	1.52663	0.872447	K15406|1|4e-111|400|aly:ARALYDRAFT_330267|wax-ester synthase / diacylglycerol O-acyltransferase [EC:2.3.1.75 2.3.1.20]	GO:0005634//nucleus;GO:0005886//plasma membrane	GO:0004144//diacylglycerol O-acyltransferase activity	GO:0048446//petal morphogenesis;GO:0015706//nitrate transport;GO:0045017//glycerolipid biosynthetic process;GO:0010167//response to nitrate;GO:0010583//response to cyclopentenone;GO:0010260//organ senescence;GO:0009407//toxin catabolic process;GO:0006865//amino acid transport	gi|297819548|ref|XP_002877657.1|/0/hypothetical protein ARALYDRAFT_485279 [Arabidopsis lyrata subsp. lyrata]	6.89655	9.7707	23.9187	24.1016	1
	Thhalv10004038m	1.52623	0.85706	K14297|1|4e-26|118|mtr:MTR_1g066430|nuclear pore complex protein Nup98-Nup96;K15692|2|2e-09|62.4|ppp:PHYPADRAFT_16563|E3 ubiquitin-protein ligase RNF13 [EC:6.3.2.19];K11982|3|4e-09|61.6|rcu:RCOM_1031870|E3 ubiquitin-protein ligase RNF115/126 [EC:6.3.2.19]	GO:0005634//nucleus	GO:0008270//zinc ion binding	GO:0010260//organ senescence;GO:0009755//hormone-mediated signaling pathway;GO:0006914//autophagy	gi|30689641|ref|NP_568462.2|/0/RING/U-box domain-containing protein [Arabidopsis thaliana]	5.41259	7.43406	20.5386	16.464	1
	Thhalv10028615m	1.52532	0.890006	K08900|1|5e-70|263|pop:POPTR_271862|mitochondrial chaperone BCS1	GO:0005886//plasma membrane	GO:0016887//ATPase activity;GO:0005524//ATP binding	GO:0009693//ethylene biosynthetic process	gi|30690453|ref|NP_182185.2|/0/P-loop containing nucleoside triphosphate hydrolase-like protein [Arabidopsis thaliana]	12.6944	13.13	40.7166	33.6192	2
	Thhalv10007428m	1.52522	0.897676	K13424|1|2e-81|301|pop:POPTR_663578|WRKY transcription factor 33	GO:0005634//nucleus	GO:0003700//sequence-specific DNA binding transcription factor activity;GO:0043565//sequence-specific DNA binding	GO:0006355//regulation of transcription, DNA-dependent	gi|20978796|sp|Q9XI90.2|WRKY4_ARATH/0/RecName: Full=Probable WRKY transcription factor 4; AltName: Full=WRKY DNA-binding protein 4	15.2576	20.0635	47.5631	54.1016	2
	Thhalv10026407m	1.52467	0.83033	K05283|1|2e-11|67.4|aly:ARALYDRAFT_354960|phosphatidylinositol glycan, class W [EC:2.3.-.-];K15692|2|1e-09|61.2|smo:SELMODRAFT_66937|E3 ubiquitin-protein ligase RNF13 [EC:6.3.2.19];K11982|5|1e-07|55.1|aly:ARALYDRAFT_483145|E3 ubiquitin-protein ligase RNF115/126 [EC:6.3.2.19]	GO:0005634//nucleus	GO:0008270//zinc ion binding	GO:0010200//response to chitin	gi|15234713|ref|NP_194766.1|/4.00489e-66/RING-H2 finger protein ATL14 [Arabidopsis thaliana]	3.80916	5.08847	12.9283	12.672	2
	Thhalv10019207m	1.51992	0.877345	-	GO:0005634//nucleus	-	GO:0043090//amino acid import;GO:0006888//ER to Golgi vesicle-mediated transport	gi|297839895|ref|XP_002887829.1|/4.0993e-78/VQ motif-containing protein [Arabidopsis lyrata subsp. lyrata]	7.67138	10.9913	29.3119	24.2078	2
	Thhalv10008734m	1.51573	0.907148	K00799|1|2e-73|273|gmx:547936|glutathione S-transferase [EC:2.5.1.18]	GO:0005774//vacuolar membrane;GO:0005794//Golgi apparatus;GO:0005829//cytosol;GO:0009570//chloroplast stroma;GO:0005886//plasma membrane	GO:0043295//glutathione binding;GO:0004364//glutathione transferase activity	GO:0016036//cellular response to phosphate starvation;GO:0051788//response to misfolded protein;GO:0006094//gluconeogenesis;GO:0006635//fatty acid beta-oxidation;GO:0019375//galactolipid biosynthetic process;GO:0043161//proteasomal ubiquitin-dependent protein catabolic process;GO:0042631//cellular response to water deprivation;GO:0009651//response to salt stress;GO:0009407//toxin catabolic proces…	gi|297844656|ref|XP_002890209.1|/1.74343e-112/hypothetical protein ARALYDRAFT_471922 [Arabidopsis lyrata subsp. lyrata]	29.6868	36.6365	100.172	89.4752	1
	Thhalv10020534m	1.51507	0.91327	K15638|1|1e-124|445|ath:AT1G17060|cytochrome P450, family 72, subfamily C, polypeptide 1;K15639|3|4e-112|403|aly:ARALYDRAFT_901457|cytochrome P450, family 734, subfamily A, polypeptide 1 (PHYB activation tagged suppressor 1) [EC:1.14.-.-];K10717|5|7e-87|319|aly:ARALYDRAFT_494132|cytokinin trans-hydroxylase	-	-	-	-	54.1784	89.6587	188.999	222.106	3
	Thhalv10006696m	1.5144	0.903775	K00924|1|0.0|702|aly:ARALYDRAFT_473063|[EC:2.7.1.-];K08286|3|0.0|640|ath:AT4G28490|protein-serine/threonine kinase [EC:2.7.11.-]	GO:0016021//integral to membrane;GO:0070825//micropyle;GO:0005886//plasma membrane	GO:0032440//2-alkenal reductase [NAD(P)] activity;GO:0004674//protein serine/threonine kinase activity;GO:0004714//transmembrane receptor protein tyrosine kinase activity;GO:0005524//ATP binding	GO:0010103//stomatal complex morphogenesis;GO:0006499//N-terminal protein myristoylation;GO:0006944//cellular membrane fusion;GO:0010363//regulation of plant-type hypersensitive response;GO:0006612//protein targeting to membrane;GO:0043069//negative regulation of programmed cell death;GO:0046777//protein autophosphorylation;GO:0007169//transmembrane receptor protein tyrosine kinase signaling path…	gi|312282603|dbj|BAJ34167.1|/0/unnamed protein product [Thellungiella halophila]	27.5167	34.4033	70.9682	105.925	2
	Thhalv10006664m	1.51337	0.896636	K01537|1|0.0|1615|vvi:100247373|Ca2+-transporting ATPase [EC:3.6.3.8]	GO:0016021//integral to membrane;GO:0009706//chloroplast inner membrane;GO:0009570//chloroplast stroma;GO:0005783//endoplasmic reticulum;GO:0005886//plasma membrane	GO:0008270//zinc ion binding;GO:0005262//calcium channel activity;GO:0004089//carbonate dehydratase activity;GO:0005388//calcium-transporting ATPase activity;GO:0005516//calmodulin binding;GO:0005524//ATP binding	GO:0009624//response to nematode;GO:0006730//one-carbon metabolic process;GO:0006754//ATP biosynthetic process;GO:0006882//cellular zinc ion homeostasis;GO:0070588//calcium ion transmembrane transport	gi|30690083|ref|NP_849716.1|/0/autoinhibited Ca2+-ATPase 1 [Arabidopsis thaliana]	18.0661	20.5305	42.8074	67.3766	1
	Thhalv10011796m	1.51306	0.908788	K09286|1|1e-67|254|ath:AT3G15210|EREBP-like factor	GO:0016604//nuclear body	GO:0005515//protein binding;GO:0003677//DNA binding;GO:0003700//sequence-specific DNA binding transcription factor activity	GO:0009864//induced systemic resistance, jasmonic acid mediated signaling pathway;GO:0002679//respiratory burst involved in defense response;GO:0010200//response to chitin;GO:0045892//negative regulation of transcription, DNA-dependent;GO:0009737//response to abscisic acid stimulus;GO:0010105//negative regulation of ethylene mediated signaling pathway;GO:0035556//intracellular signal transduction	gi|20340233|gb|AAM19703.1|AF499716_1/5.31054e-110/ethylene responsive element binding factor 4-like protein [Eutrema halophilum]	49.2169	52.0021	146.131	142.762	1
	Thhalv10024606m	1.5126	0.899778	K04733|1|3e-60|231|smo:SELMODRAFT_33807|interleukin-1 receptor-associated kinase 4 [EC:2.7.11.1];K13416|2|8e-60|230|ath:AT4G33430|brassinosteroid insensitive 1-associated receptor kinase 1 [EC:2.7.10.1 2.7.11.1]	-	-	-	-	20.6498	25.5991	57.417	74.5418	3
	Thhalv10011777m	1.51152	0.904607	-	GO:0005829//cytosol;GO:0005777//peroxisome;GO:0009570//chloroplast stroma;GO:0005634//nucleus	-	GO:0009753//response to jasmonic acid stimulus;GO:0009086//methionine biosynthetic process;GO:0009817//defense response to fungus, incompatible interaction;GO:0000394//RNA splicing, via endonucleolytic cleavage and ligation;GO:0019761//glucosinolate biosynthetic process;GO:0019344//cysteine biosynthetic process	gi|15225120|ref|NP_180725.1|/1.9221e-65/Stress responsive alpha-beta barrel domain protein [Arabidopsis thaliana]	34.2943	32.398	94.7316	95.4153	4
	Thhalv10019101m	1.51057	0.894557	-	GO:0009507//chloroplast	-	GO:0015996//chlorophyll catabolic process;GO:0006944//cellular membrane fusion;GO:0048193//Golgi vesicle transport	gi|297839755|ref|XP_002887759.1|/5.26291e-67/hypothetical protein ARALYDRAFT_477053 [Arabidopsis lyrata subsp. lyrata]	15.6083	19.6294	50.3445	50.0557	1
	Thhalv10013897m	1.51046	0.913132	K05279|1|0.0|696|aly:ARALYDRAFT_495497|flavonol 3-O-methyltransferase [EC:2.1.1.76];K13066|5|2e-161|566|pop:POPTR_824484|caffeic acid 3-O-methyltransferase [EC:2.1.1.68]	-	-	-	-	147.128	167.827	455.475	441.836	1
	Thhalv10008473m	1.5101	0.885339	K08488|1|4e-104|376|ath:AT5G46860|syntaxin 7	GO:0009705//plant-type vacuole membrane;GO:0005886//plasma membrane	GO:0005484//SNAP receptor activity	GO:0016192//vesicle-mediated transport;GO:0010118//stomatal movement;GO:0000903//regulation of cell shape during vegetative growth phase;GO:0009660//amyloplast organization;GO:0009959//negative gravitropism;GO:0007033//vacuole organization;GO:0006886//intracellular protein transport	gi|224138992|ref|XP_002326741.1|/1.8861e-114/predicted protein [Populus trichocarpa]	10.6916	13.6494	38.1404	31.19	1
	Thhalv10017695m	1.50959	0.844284	-	GO:0005634//nucleus	-	GO:0009062//fatty acid catabolic process;GO:0016925//protein sumoylation;GO:0048367//shoot system development	gi|18405136|ref|NP_565910.1|/5.00671e-34/protein rotundifolia like 8 [Arabidopsis thaliana]	5.99114	5.29311	16.542	15.5876	2
	Thhalv10006328m	1.50803	0.838739	-	-	-	GO:0009827//plant-type cell wall modification;GO:0009860//pollen tube growth	gi|297821170|ref|XP_002878468.1|/4.03971e-35/hypothetical protein ARALYDRAFT_907837 [Arabidopsis lyrata subsp. lyrata]	6.08916	4.36216	14.2907	15.435	1
	Thhalv10011317m	1.50796	0.890745	K07195|1|0.0|1026|aly:ARALYDRAFT_474539|exocyst complex component 7	GO:0000145//exocyst;GO:0005634//nucleus;GO:0005829//cytosol	-	GO:0035556//intracellular signal transduction;GO:0006904//vesicle docking involved in exocytosis;GO:0009738//abscisic acid mediated signaling pathway	gi|297847812|ref|XP_002891787.1|/0/ATEXO70D2 [Arabidopsis lyrata subsp. lyrata]	13.3952	16.5872	41.2923	43.9803	2
	Thhalv10007107m	1.50535	0.84336	-	GO:0005634//nucleus	-	-	gi|297851522|ref|XP_002893642.1|/0/hypothetical protein ARALYDRAFT_473306 [Arabidopsis lyrata subsp. lyrata]	4.51565	6.6392	14.5561	17.1119	4
	Thhalv10026724m	1.50254	0.897306	K15559|1|3e-06|50.1|smo:SELMODRAFT_448758|regulator of Ty1 transposition protein 103;K15174|3|4e-06|49.7|vvi:100254912|RNA polymerase II-associated factor 1	-	-	-	-	16.8122	24.3899	66.7178	50.0244	1
	Thhalv10023967m	1.50246	0.844238	-	GO:0016020//membrane;GO:0005794//Golgi apparatus;GO:0005739//mitochondrion	GO:0008375//acetylglucosaminyltransferase activity	-	gi|42571961|ref|NP_974071.1|/5.47332e-179/Core-2/I-branching beta-1,6-N-acetylglucosaminyltransferase family protein [Arabidopsis thaliana]	5.33244	6.07823	17.0737	15.2557	1
	Thhalv10009964m	1.49876	0.912	K05283|1|6e-13|72.0|aly:ARALYDRAFT_354960|phosphatidylinositol glycan, class W [EC:2.3.-.-];K15692|2|1e-10|64.7|sbi:SORBI_06g034040|E3 ubiquitin-protein ligase RNF13 [EC:6.3.2.19];K11982|5|8e-10|61.6|ath:AT2G40830|E3 ubiquitin-protein ligase RNF115/126 [EC:6.3.2.19]	-	-	-	-	104.595	123.888	360.51	285.182	1
	Thhalv10021565m	1.49861	0.890583	-	GO:0005737//cytoplasm;GO:0005634//nucleus	-	GO:0006950//response to stress;GO:0002238//response to molecule of fungal origin	gi|297829748|ref|XP_002882756.1|/4.21686e-84/universal stress protein family protein [Arabidopsis lyrata subsp. lyrata]	13.8005	16.7578	50.6332	35.7155	2
	Thhalv10020898m	1.49564	0.91163	K00514|1|2e-14|79.0|rcu:RCOM_1428040|zeta-carotene desaturase [EC:1.3.5.6];K01206|2|4e-14|77.8|aly:ARALYDRAFT_475890|alpha-L-fucosidase [EC:3.2.1.51]	-	-	-	-	101.455	103.168	239.235	337.777	2
	Thhalv10021838m	1.49471	0.907772	-	GO:0005737//cytoplasm	-	GO:0006950//response to stress;GO:0002238//response to molecule of fungal origin	gi|297829748|ref|XP_002882756.1|/7.17976e-30/universal stress protein family protein [Arabidopsis lyrata subsp. lyrata]	35.7349	60.8857	149.352	122.933	2
	Thhalv10021784m	1.49366	0.898577	K08341|1|4e-32|135|vcn:VOLCADRAFT_75248|GABA(A) receptor-associated protein (autophagy-related protein 8)	GO:0005634//nucleus	GO:0008017//microtubule binding	GO:0046482//para-aminobenzoic acid metabolic process;GO:0006914//autophagy	gi|18397569|ref|NP_566283.1|/5.82926e-59/autophagy-related protein 8h [Arabidopsis thaliana]	20.2688	24.4221	68.0169	57.8336	3
	Thhalv10006561m	1.49263	0.885154	K00921|1|0.0|799|sbi:SORBI_07g022110|1-phosphatidylinositol-3-phosphate 5-kinase [EC:2.7.1.150]	GO:0005634//nucleus	GO:0016308//1-phosphatidylinositol-4-phosphate 5-kinase activity;GO:0005524//ATP binding	GO:0046854//phosphatidylinositol phosphorylation;GO:0044267//cellular protein metabolic process	gi|15218566|ref|NP_174686.1|/0/protein FAB1D [Arabidopsis thaliana]	11.0376	14.0119	31.024	39.4657	1
	Thhalv10016620m	1.49086	0.910937	-	GO:0005739//mitochondrion;GO:0016021//integral to membrane	-	-	gi|297827147|ref|XP_002881456.1|/0/hypothetical protein ARALYDRAFT_902780 [Arabidopsis lyrata subsp. lyrata]	63.0411	103.401	267.635	200.161	3
	Thhalv10008365m	1.49055	0.824161	-	GO:0005634//nucleus	-	-	gi|297849958|ref|XP_002892860.1|/4.02998e-135/F9L1.26 [Arabidopsis lyrata subsp. lyrata]	4.32263	4.56489	13.2897	11.6839	3
	Thhalv10016592m	1.49028	0.896059	K15397|1|3e-99|360|aly:ARALYDRAFT_887345|3-ketoacyl-CoA synthase [EC:2.3.1.-]	GO:0005576//extracellular region;GO:0016020//membrane;GO:0005783//endoplasmic reticulum	GO:0016747//transferase activity, transferring acyl groups other than amino-acyl groups	GO:0006633//fatty acid biosynthetic process;GO:0009409//response to cold;GO:0000038//very long-chain fatty acid metabolic process;GO:0042335//cuticle development;GO:0009416//response to light stimulus	gi|15226916|ref|NP_180431.1|/0/3-ketoacyl-CoA synthase 12 [Arabidopsis thaliana]	14.5298	24.7491	57.5365	52.8148	3
	Thhalv10001638m	1.48972	0.886147	-	-	-	-	-	13.4743	12.6484	32.7474	40.6143	2
	Thhalv10007105m	1.48477	0.893148	-	GO:0005634//nucleus	-	GO:0031348//negative regulation of defense response;GO:0009595//detection of biotic stimulus;GO:0006984//ER-nucleus signaling pathway;GO:0009867//jasmonic acid mediated signaling pathway;GO:0009697//salicylic acid biosynthetic process;GO:0006862//nucleotide transport;GO:0009862//systemic acquired resistance, salicylic acid mediated signaling pathway;GO:0006944//cellular membrane fusion;GO:0010363…	gi|312283443|dbj|BAJ34587.1|/0/unnamed protein product [Thellungiella halophila]	19.1166	20.2085	47.7874	62.2727	1
	Thhalv10026663m	1.48473	0.842344	K03676|1|2e-22|102|bdi:100821530|glutaredoxin 3	GO:0005737//cytoplasm	GO:0009055//electron carrier activity;GO:0008794//arsenate reductase (glutaredoxin) activity;GO:0015035//protein disulfide oxidoreductase activity	GO:0045454//cell redox homeostasis;GO:0048653//anther development	gi|15234675|ref|NP_193303.1|/3.85521e-50/monothiol glutaredoxin-S4 [Arabidopsis thaliana]	1.7784	10.0164	16.695	16.3144	3
	Thhalv10012893m	1.48415	0.815267	-	GO:0000781//chromosome, telomeric region;GO:0005634//nucleus	GO:0005515//protein binding;GO:0003691//double-stranded telomeric DNA binding;GO:0003682//chromatin binding;GO:0008301//DNA binding, bending	GO:0006367//transcription initiation from RNA polymerase II promoter;GO:0009414//response to water deprivation;GO:0010260//organ senescence;GO:0006007//glucose catabolic process;GO:0006355//regulation of transcription, DNA-dependent;GO:0016926//protein desumoylation;GO:0042538//hyperosmotic salinity response;GO:0050665//hydrogen peroxide biosynthetic process;GO:0010228//vegetative to reproductive…	gi|15240725|ref|NP_196886.1|/0/Telomere repeat-binding protein 4 [Arabidopsis thaliana]	3.45061	4.95394	11.2423	12.2696	2
	Thhalv10010386m	1.48385	0.860503	K15015|1|4e-11|68.2|bdi:100822506|solute carrier family 32 (vesicular inhibitory amino acid transporter);K14209|2|9e-10|63.5|zma:100216823|solute carrier family 36 (proton-coupled amino acid transporter)	GO:0005886//plasma membrane;GO:0016021//integral to membrane	GO:0015193//L-proline transmembrane transporter activity	GO:0043090//amino acid import;GO:0035524//proline transmembrane transport	gi|15228183|ref|NP_191133.1|/0/proline transporter 2 [Arabidopsis thaliana]	6.46403	9.21842	23.3976	20.4654	1
	Thhalv10026074m	1.48351	0.898554	K01953|1|8e-07|53.1|ppp:PHYPADRAFT_173106|asparagine synthase (glutamine-hydrolysing) [EC:6.3.5.4]	GO:0009506//plasmodesma;GO:0005886//plasma membrane;GO:0005634//nucleus;GO:0005829//cytosol	GO:0005515//protein binding	GO:0009862//systemic acquired resistance, salicylic acid mediated signaling pathway;GO:0010310//regulation of hydrogen peroxide metabolic process;GO:0001666//response to hypoxia	gi|18416995|ref|NP_567775.1|/6.73735e-140/aluminum induced protein with YGL and LRDR motifs [Arabidopsis thaliana]	16.7816	38.1573	86.8221	66.8028	2
	Thhalv10028657m	1.48227	0.866925	-	GO:0009507//chloroplast	-	-	gi|22328264|ref|NP_192212.2|/0/F-box/kelch-repeat protein OR23 [Arabidopsis thaliana]	8.4092	9.1995	24.2764	24.9203	1
	Thhalv10026389m	1.48065	0.84641	-	GO:0005886//plasma membrane	GO:0005344//oxygen transporter activity;GO:0005506//iron ion binding;GO:0020037//heme binding;GO:0019825//oxygen binding	GO:0015671//oxygen transport;GO:0009733//response to auxin stimulus;GO:0001666//response to hypoxia	gi|312283077|dbj|BAJ34404.1|/7.52348e-98/unnamed protein product [Thellungiella halophila]	4.41687	8.16273	20.8616	14.2449	2
	Thhalv10028561m	1.47917	0.832016	-	GO:0043231//intracellular membrane-bounded organelle;GO:0009506//plasmodesma;GO:0005737//cytoplasm;GO:0005886//plasma membrane	GO:0005509//calcium ion binding;GO:0003924//GTPase activity;GO:0005525//GTP binding	GO:0006184//GTP catabolic process;GO:0006897//endocytosis	gi|42572841|ref|NP_974517.1|/0/EPS15 homology domain 2 protein [Arabidopsis thaliana]	4.59358	5.66579	14.742	13.86	1
	Thhalv10015846m	1.4791	0.891276	K00514|1|1e-18|92.0|rcu:RCOM_1428040|zeta-carotene desaturase [EC:1.3.5.6];K01206|2|4e-14|77.4|aly:ARALYDRAFT_475890|alpha-L-fucosidase [EC:3.2.1.51]	GO:0005576//extracellular region	GO:0004091//carboxylesterase activity;GO:0016298//lipase activity	GO:0015824//proline transport;GO:0006629//lipid metabolic process	gi|15240452|ref|NP_200316.1|/4.16362e-174/GDSL esterase/lipase [Arabidopsis thaliana]	16.39	19.957	55.3908	45.9353	3
	Thhalv10029077m	1.47732	0.877045	K08341|1|5e-55|212|bdi:100846310|GABA(A) receptor-associated protein (autophagy-related protein 8)	-	-	-	-	11.0343	11.0891	38.6316	22.9671	2
	Thhalv10024847m	1.47723	0.839895	-	-	-	-	-	4.63224	6.8252	16.5687	15.3303	1
	Thhalv10018565m	1.47722	0.909505	-	-	-	-	-	130.998	169.511	399.98	436.671	1
	Thhalv10013104m	1.47552	0.901742	K12261|1|0.0|1069|aly:ARALYDRAFT_488603|2-hydroxyacyl-CoA lyase 1 [EC:4.1.-.-]	GO:0009507//chloroplast;GO:0005829//cytosol	GO:0030976//thiamine pyrophosphate binding;GO:0004737//pyruvate decarboxylase activity;GO:0000287//magnesium ion binding;GO:0016740//transferase activity;GO:0008949//oxalyl-CoA decarboxylase activity	GO:0009407//toxin catabolic process;GO:0010583//response to cyclopentenone;GO:0046482//para-aminobenzoic acid metabolic process	gi|297811883|ref|XP_002873825.1|/0/pyruvate decarboxylase family protein [Arabidopsis lyrata subsp. lyrata]	31.4996	39.9467	98.0998	100.581	1
	Thhalv10025785m	1.47193	0.897375	K13424|1|1e-16|86.3|rcu:RCOM_0664190|WRKY transcription factor 33	GO:0005634//nucleus	GO:0042802//identical protein binding;GO:0043565//sequence-specific DNA binding;GO:0003700//sequence-specific DNA binding transcription factor activity	GO:0031348//negative regulation of defense response;GO:0009867//jasmonic acid mediated signaling pathway;GO:0009697//salicylic acid biosynthetic process;GO:0009862//systemic acquired resistance, salicylic acid mediated signaling pathway;GO:0010363//regulation of plant-type hypersensitive response;GO:0010310//regulation of hydrogen peroxide metabolic process;GO:0016045//detection of bacterium;GO:0…	gi|13506731|gb|AAK28308.1|AF224698_1/1.23357e-140/WRKY DNA-binding protein 18 [Arabidopsis thaliana]	26.0311	25.6767	72.7683	70.6655	1
	Thhalv10008939m	1.47113	0.899455	-	GO:0009507//chloroplast	-	GO:0015996//chlorophyll catabolic process;GO:0006944//cellular membrane fusion;GO:0048193//Golgi vesicle transport	gi|18394407|ref|NP_564007.1|/6.59086e-74/uncharacterized protein [Arabidopsis thaliana]	30.0533	31.3001	92.2587	77.8369	2
	Thhalv10009782m	1.47095	0.894857	K15397|1|1e-97|355|ath:AT1G01120|3-ketoacyl-CoA synthase [EC:2.3.1.-]	-	-	-	-	16.9849	27.9858	66.3359	58.3245	3
	Thhalv10020852m	1.47014	0.865562	K14431|1|5e-12|70.9|aly:ARALYDRAFT_311885|transcription factor TGA;K08332|2|2e-11|68.9|vcn:VOLCADRAFT_41528|vacuolar protein 8	-	-	-	-	7.9276	9.60654	22.9354	25.6427	1
	Thhalv10014680m	1.47012	0.869952	-	-	-	-	-	8.79037	10.4358	27.3452	25.92	2
	Thhalv10008674m	1.46909	0.875705	-	GO:0016021//integral to membrane;GO:0009507//chloroplast	-	GO:0080167//response to karrikin	gi|297851076|ref|XP_002893419.1|/2.65681e-118/hypothetical protein ARALYDRAFT_335795 [Arabidopsis lyrata subsp. lyrata]	8.42791	13.4076	32.8965	27.5543	1
	Thhalv10010882m	1.46742	0.894026	-	-	-	-	gi|297833334|ref|XP_002884549.1|/6.02897e-13/hypothetical protein ARALYDRAFT_896701 [Arabidopsis lyrata subsp. lyrata]	19.4787	23.442	61.5781	57.109	3
	Thhalv10008059m	1.46595	0.891114	K13648|1|4e-23|107|rcu:RCOM_1468040|alpha-1,4-galacturonosyltransferase [EC:2.4.1.43]	GO:0005783//endoplasmic reticulum	GO:0047262//polygalacturonate 4-alpha-galacturonosyltransferase activity	GO:0009867//jasmonic acid mediated signaling pathway;GO:0010363//regulation of plant-type hypersensitive response;GO:0032504//multicellular organism reproduction;GO:0006612//protein targeting to membrane;GO:0010051//xylem and phloem pattern formation;GO:0006569//tryptophan catabolic process;GO:0010417//glucuronoxylan biosynthetic process;GO:0009684//indoleacetic acid biosynthetic process;GO:00193…	gi|75174914|sp|Q9LN68.1|GATL1_ARATH/0/RecName: Full=Probable galacturonosyltransferase-like 1; AltName: Full=Protein GAOLAOZHUANGREN 1; AltName: Full=Protein PARVUS	20.4824	16.7568	49.606	53.2659	2
	Thhalv10003801m	1.4655	0.905207	-	-	-	-	-	36.8984	70.7949	156.672	140.735	1
	Thhalv10021240m	1.46509	0.898692	K08064|1|3e-34|144|gmx:100782085|nuclear transcription factor Y, alpha	GO:0016602//CCAAT-binding factor complex	GO:0003677//DNA binding;GO:0003700//sequence-specific DNA binding transcription factor activity	GO:0010262//somatic embryogenesis;GO:0055046//microgametogenesis;GO:0045892//negative regulation of transcription, DNA-dependent;GO:0045893//positive regulation of transcription, DNA-dependent	gi|297830790|ref|XP_002883277.1|/4.65478e-140/CCAAT-binding transcription factor (CBF-B/NF-YA) family protein [Arabidopsis lyrata subsp. lyrata]	28.2107	29.9865	76.1004	84.5708	1
	Thhalv10004237m	1.46395	0.90299	K13065|1|2e-15|82.0|osa:4336306|shikimate O-hydroxycinnamoyltransferase [EC:2.3.1.133]	-	-	-	gi|224131290|ref|XP_002328502.1|/3.93626e-115/predicted protein [Populus trichocarpa]	40.4478	44.1257	126.933	106.374	3
	Thhalv10008370m	1.46384	0.820234	K11294|1|3e-07|54.3|zma:100273020|nucleolin	-	-	-	gi|297843174|ref|XP_002889468.1|/6.90529e-78/predicted protein [Arabidopsis lyrata subsp. lyrata]	4.2731	4.83165	9.93742	15.1773	1
	Thhalv10025753m	1.46242	0.904907	-	GO:0005576//extracellular region	GO:0004629//phospholipase C activity	GO:0035556//intracellular signal transduction;GO:0006629//lipid metabolic process	gi|15234016|ref|NP_195581.1|/4.16728e-174/1-phosphatidylinositol phosphodiesterase-related protein [Arabidopsis thaliana]	49.3894	56.1987	156.166	134.804	3
	Thhalv10014773m	1.45805	0.899062	-	GO:0005739//mitochondrion	GO:0008177//succinate dehydrogenase (ubiquinone) activity	GO:0009062//fatty acid catabolic process;GO:0080022//primary root development	gi|15241359|ref|NP_199917.1|/1.48311e-88/uncharacterized protein [Arabidopsis thaliana]	24.2102	36.8165	82.0924	85.5704	3
	Thhalv10015060m	1.45622	0.864915	-	GO:0005739//mitochondrion	-	GO:0009813//flavonoid biosynthetic process;GO:0009744//response to sucrose stimulus;GO:0010224//response to UV-B;GO:0080167//response to karrikin	gi|18424024|ref|NP_568865.1|/3.01472e-31/uncharacterized protein [Arabidopsis thaliana]	8.35628	9.27029	25.8158	22.5493	3
	Thhalv10008987m	1.45455	0.858054	-	GO:0005739//mitochondrion	-	-	gi|18395081|ref|NP_564160.1|/1.45139e-56/uncharacterized protein [Arabidopsis thaliana]	8.83545	6.81284	14.6633	28.224	1
	Thhalv10016237m	1.45356	0.854935	K11294|1|2e-13|76.6|zma:100273020|nucleolin;K14787|2|1e-10|67.4|pop:POPTR_413036|multiple RNA-binding domain-containing protein 1	GO:0005634//nucleus	GO:0003723//RNA binding;GO:0000166//nucleotide binding	GO:0045927//positive regulation of growth;GO:0045836//positive regulation of meiosis	gi|18406092|ref|NP_565990.1|/0/MEI2-like 2 protein [Arabidopsis thaliana]	6.6368	8.30667	21.4355	19.4921	1
	Thhalv10017139m	1.45003	0.90597	K15414|1|1e-115|414|aly:ARALYDRAFT_903238|complement component 1 Q subcomponent-binding protein, mitochondrial	GO:0005759//mitochondrial matrix	-	GO:0009220//pyrimidine ribonucleotide biosynthetic process;GO:0010388//cullin deneddylation;GO:0009640//photomorphogenesis;GO:0009560//embryo sac egg cell differentiation;GO:0009909//regulation of flower development;GO:0034968//histone lysine methylation;GO:0006626//protein targeting to mitochondrion	gi|297823879|ref|XP_002879822.1|/1.89036e-114/mitochondrial glycoprotein family protein [Arabidopsis lyrata subsp. lyrata]	58.2822	68.8477	199.717	147.619	3
	Thhalv10022506m	1.44986	0.85914	-	-	-	-	-	8.73611	7.36869	17.1155	26.88	2
	Thhalv10029409m	1.44816	0.886425	K14156|1|2e-156|550|aly:ARALYDRAFT_681169|choline/ethanolamine kinase [EC:2.7.1.32 2.7.1.82]	-	-	-	-	15.2803	16.1826	49.7464	36.1031	2
	Thhalv10007815m	1.44768	0.812841	K03453|1|1e-11|69.3|vcn:VOLCADRAFT_102664|bile acid:Na+ symporter, BASS family;K11267|2|7e-06|50.4|gmx:100775397|sister chromatid cohesion protein PDS5	GO:0005737//cytoplasm	-	GO:0009863//salicylic acid mediated signaling pathway;GO:0031348//negative regulation of defense response;GO:0045087//innate immune response;GO:0006979//response to oxidative stress;GO:0009697//salicylic acid biosynthetic process	gi|297849724|ref|XP_002892743.1|/1.42799e-177/hypothetical protein ARALYDRAFT_471490 [Arabidopsis lyrata subsp. lyrata]	2.93442	5.65038	11.584	11.8327	2
	Thhalv10011065m	1.44693	0.897422	-	-	-	GO:0006661//phosphatidylinositol biosynthetic process	gi|297816484|ref|XP_002876125.1|/6.18359e-32/hypothetical protein ARALYDRAFT_906571 [Arabidopsis lyrata subsp. lyrata]	28.8129	25.6716	77.0196	71.5199	2
	Thhalv10028658m	1.44622	0.868959	-	GO:0005739//mitochondrion;GO:0005634//nucleus;GO:0005886//plasma membrane	-	GO:0051302//regulation of cell division;GO:0035265//organ growth	gi|30679575|ref|NP_192291.2|/0/uncharacterized protein [Arabidopsis thaliana]	9.12586	10.3038	26.5998	26.3447	2
	Thhalv10008206m	1.44603	0.900633	K05953|1|2e-165|580|ath:AT1G09240|nicotianamine synthase [EC:2.5.1.43]	GO:0005634//nucleus	GO:0030410//nicotianamine synthase activity	GO:0071281//cellular response to iron ion;GO:0071369//cellular response to ethylene stimulus;GO:0010233//phloem transport;GO:0030418//nicotianamine biosynthetic process;GO:0009860//pollen tube growth;GO:0009555//pollen development;GO:0010043//response to zinc ion;GO:0071732//cellular response to nitric oxide	gi|27528464|emb|CAC82913.1|/2.91914e-168/nicotianamine synthase [Noccaea caerulescens]	26.6969	44.6873	82.5673	111.924	3
	Thhalv10021739m	1.44568	0.907818	-	GO:0009506//plasmodesma;GO:0009505//plant-type cell wall;GO:0048046//apoplast	GO:0004871//signal transducer activity	GO:0006598//polyamine catabolic process;GO:0045926//negative regulation of growth;GO:0048767//root hair elongation;GO:0007267//cell-cell signaling;GO:0009698//phenylpropanoid metabolic process;GO:0009741//response to brassinosteroid stimulus;GO:0042398//cellular modified amino acid biosynthetic process;GO:0030003//cellular cation homeostasis;GO:0070838//divalent metal ion transport	gi|297830262|ref|XP_002883013.1|/1.11979e-66/hypothetical protein ARALYDRAFT_897975 [Arabidopsis lyrata subsp. lyrata]	100.14	102.402	256.287	295.419	3
	Thhalv10026652m	1.44528	0.879378	K03676|1|1e-22|104|bdi:100821530|glutaredoxin 3	GO:0005737//cytoplasm	GO:0009055//electron carrier activity;GO:0008794//arsenate reductase (glutaredoxin) activity;GO:0015035//protein disulfide oxidoreductase activity	GO:0045454//cell redox homeostasis;GO:0048653//anther development	gi|312282445|dbj|BAJ34088.1|/1.43507e-51/unnamed protein product [Thellungiella halophila]	9.52178	15.0923	39.5648	27.463	3
	Thhalv10016928m	1.44427	0.895296	K00847|1|2e-176|617|aly:ARALYDRAFT_482071|fructokinase [EC:2.7.1.4]	GO:0005829//cytosol;GO:0009506//plasmodesma;GO:0005794//Golgi apparatus;GO:0005886//plasma membrane	GO:0005524//ATP binding;GO:0004747//ribokinase activity;GO:0008865//fructokinase activity	GO:0009749//response to glucose stimulus;GO:0009744//response to sucrose stimulus;GO:0009750//response to fructose stimulus;GO:0000041//transition metal ion transport;GO:0019252//starch biosynthetic process;GO:0006014//D-ribose metabolic process;GO:0016310//phosphorylation	gi|297826579|ref|XP_002881172.1|/3.26997e-175/pfkB-type carbohydrate kinase family protein [Arabidopsis lyrata subsp. lyrata]	17.2717	31.2567	64.4311	67.6266	2
	Thhalv10018907m	1.44368	0.86041	K14759|1|1e-06|52.8|rcu:RCOM_1465190|isochorismate synthase / 2-succinyl-5-enolpyruvyl-6-hydroxy-3-cyclohexene-1-carboxylate synthase / 2-succinyl-6-hydroxy-2,4-cyclohexadiene-1-carboxylate synthase / O-succinylbenzoate synthase [EC:5.4.4.2 2.2.1.9 4.2.99.20 4.2.1.113]	-	-	-	-	7.51052	9.0645	26.1041	18.9824	3
	Thhalv10010733m	1.44295	0.905877	-	GO:0005774//vacuolar membrane;GO:0005739//mitochondrion;GO:0005886//plasma membrane	-	-	gi|15230325|ref|NP_190652.1|/7.94737e-102/cold-regulated 413-plasma membrane 2 [Arabidopsis thaliana]	59.2906	72.2629	179.477	178.186	3
	Thhalv10016921m	1.44265	0.898623	K00430|1|2e-178|623|aly:ARALYDRAFT_345443|peroxidase [EC:1.11.1.7]	GO:0005576//extracellular region;GO:0005829//cytosol	GO:0046872//metal ion binding;GO:0020037//heme binding;GO:0004601//peroxidase activity	GO:0006979//response to oxidative stress;GO:0050832//defense response to fungus;GO:0055114//oxidation-reduction process	gi|312283385|dbj|BAJ34558.1|/0/unnamed protein product [Thellungiella halophila]	25.8078	35.5049	93.9709	72.689	4
	Thhalv10024789m	1.44053	0.89793	K00279|1|8e-08|57.4|ath:AT2G19500|cytokinin dehydrogenase [EC:1.5.99.12];K00102|4|6e-07|54.7|olu:OSTLU_46355|D-lactate dehydrogenase (cytochrome) [EC:1.1.2.4]	-	-	-	-	21.558	36.9077	71.459	87.2287	2
	Thhalv10010716m	1.43974	0.905854	K12382|1|5e-52|203|pop:POPTR_825403|saposin	GO:0005773//vacuole	-	GO:0009651//response to salt stress;GO:0016558//protein import into peroxisome matrix;GO:0006635//fatty acid beta-oxidation;GO:0006816//calcium ion transport;GO:0007030//Golgi organization	gi|312282205|dbj|BAJ33968.1|/2.3096e-119/unnamed protein product [Thellungiella halophila]	58.3926	71.7057	171.174	181.747	2
	Thhalv10006432m	1.4386	0.892478	-	-	-	-	-	20.0084	21.7299	49.0216	64.1133	3
	Thhalv10019556m	1.43739	0.87887	K13448|1|2e-67|253|ath:AT5G37770|calcium-binding protein CML	GO:0005794//Golgi apparatus;GO:0005634//nucleus;GO:0005886//plasma membrane	GO:0005509//calcium ion binding;GO:0016491//oxidoreductase activity	GO:0009646//response to absence of light;GO:0009739//response to gibberellin stimulus;GO:0009409//response to cold;GO:0009611//response to wounding;GO:0009909//regulation of flower development;GO:0045087//innate immune response;GO:0009408//response to heat;GO:0009733//response to auxin stimulus;GO:0010200//response to chitin;GO:0048574//long-day photoperiodism, flowering;GO:0009737//response to a…	gi|15240340|ref|NP_198593.1|/2.83955e-66/calcium-binding protein CML24 [Arabidopsis thaliana]	9.14244	15.4228	39.1815	27.3488	2
	Thhalv10015063m	1.43649	0.910336	K03113|1|7e-56|214|aly:ARALYDRAFT_918633|translation initiation factor 1	-	GO:0003743//translation initiation factor activity	GO:0006413//translational initiation	gi|312282923|dbj|BAJ34327.1|/1.22442e-58/unnamed protein product [Thellungiella halophila]	309.686	407.278	1022.79	917.753	2
	Thhalv10018857m	1.43515	0.899039	-	-	-	-	-	33.0102	31.074	80.693	92.5973	4
	Thhalv10026386m	1.43483	0.888203	-	GO:0009507//chloroplast	-	-	gi|312283397|dbj|BAJ34564.1|/9.54989e-98/unnamed protein product [Thellungiella halophila]	20.1446	14.546	49.0629	44.723	3
	Thhalv10029450m	1.43464	0.809029	-	-	-	-	-	4.46301	4.01118	11.0537	11.8533	1
	Thhalv10014557m	1.42976	0.909897	K08488|1|6e-32|136|ath:AT1G32270|syntaxin 7	-	-	-	-	289.463	380.562	904.097	900.968	1
	Thhalv10018854m	1.42921	0.904561	K01757|1|9e-174|607|aly:ARALYDRAFT_476542|strictosidine synthase [EC:4.3.3.2]	-	-	-	-	46.8748	66.9077	160.038	146.378	2
	Thhalv10010373m	1.42677	0.878061	-	GO:0009507//chloroplast;GO:0005634//nucleus	-	GO:0009407//toxin catabolic process;GO:0010583//response to cyclopentenone;GO:0010200//response to chitin	gi|312282503|dbj|BAJ34117.1|/0/unnamed protein product [Thellungiella halophila]	11.519	13.0041	29.8684	36.0605	3
	Thhalv10000261m	1.42551	0.907425	-	GO:0005794//Golgi apparatus;GO:0009506//plasmodesma;GO:0005886//plasma membrane;GO:0016021//integral to membrane;GO:0005576//extracellular region	-	GO:0009693//ethylene biosynthetic process;GO:0009611//response to wounding;GO:0009612//response to mechanical stimulus;GO:0010200//response to chitin;GO:0050832//defense response to fungus;GO:0007568//aging	gi|312281535|dbj|BAJ33633.1|/1.80103e-134/unnamed protein product [Thellungiella halophila]	92.0282	122.17	280.424	294.936	1
	Thhalv10009213m	1.42235	0.878754	-	-	-	GO:0031348//negative regulation of defense response;GO:0009862//systemic acquired resistance, salicylic acid mediated signaling pathway;GO:0030968//endoplasmic reticulum unfolded protein response;GO:0009611//response to wounding;GO:0006979//response to oxidative stress;GO:0010200//response to chitin;GO:0050832//defense response to fungus;GO:0009625//response to insect	gi|18394683|ref|NP_564069.1|/1.00411e-34/uncharacterized protein [Arabidopsis thaliana]	11.8185	13.4203	43.6635	23.9821	2
	Thhalv10026387m	1.42174	0.806372	K02936|1|1e-16|84.7|rcu:RCOM_0790270|large subunit ribosomal protein L7Ae;K15692|2|1e-07|54.7|smo:SELMODRAFT_67002|E3 ubiquitin-protein ligase RNF13 [EC:6.3.2.19];K14297|3|4e-07|52.8|mtr:MTR_1g066430|nuclear pore complex protein Nup98-Nup96;K10601|4|1e-06|51.2|olu:OSTLU_3177|E3 ubiquitin-protein ligase synoviolin [EC:6.3.2.19]	GO:0005737//cytoplasm;GO:0005634//nucleus	GO:0008270//zinc ion binding;GO:0004842//ubiquitin-protein ligase activity;GO:0005515//protein binding	GO:0009789//positive regulation of abscisic acid mediated signaling pathway;GO:0009414//response to water deprivation;GO:0010286//heat acclimation;GO:0010729//positive regulation of hydrogen peroxide biosynthetic process;GO:0006914//autophagy	gi|297799648|ref|XP_002867708.1|/1.83176e-59/zinc finger family protein [Arabidopsis lyrata subsp. lyrata]	3.95657	4.45687	10.2514	12.2889	2
	Thhalv10021013m	1.42101	0.905115	K00540|1|0.0|646|ath:AT3G22370|[EC:1.-.-.-]	GO:0070469//respiratory chain;GO:0005740//mitochondrial envelope;GO:0016021//integral to membrane	GO:0046872//metal ion binding;GO:0009916//alternative oxidase activity	GO:0045333//cellular respiration;GO:0009409//response to cold;GO:0007585//respiratory gaseous exchange;GO:0031930//mitochondria-nucleus signaling pathway;GO:0022900//electron transport chain	gi|312282139|dbj|BAJ33935.1|/0/unnamed protein product [Thellungiella halophila]	55.9088	71.9083	175.465	166.794	3
	Thhalv10029014m	1.42047	0.906686	-	-	-	-	-	83.6554	94.79	260.298	217.353	1
	Thhalv10010045m	1.42035	0.834419	-	-	-	-	-	5.39759	6.13344	14.6679	16.195	2
	Thhalv10025976m	1.4203	0.896729	-	GO:0009505//plant-type cell wall;GO:0005794//Golgi apparatus;GO:0009506//plasmodesma;GO:0005576//extracellular region;GO:0016020//membrane;GO:0005829//cytosol	-	GO:0009828//plant-type cell wall loosening;GO:0009826//unidimensional cell growth;GO:0019953//sexual reproduction	gi|312283259|dbj|BAJ34495.1|/2.97264e-156/unnamed protein product [Thellungiella halophila]	22.5394	33.6763	41.3486	109.108	1
	Thhalv10025664m	1.41952	0.870414	K11498|1|5e-06|50.4|smo:SELMODRAFT_97410|centromeric protein E	GO:0005737//cytoplasm;GO:0005634//nucleus	GO:0008270//zinc ion binding;GO:0004842//ubiquitin-protein ligase activity	GO:0009739//response to gibberellin stimulus;GO:0042742//defense response to bacterium;GO:2000117//negative regulation of cysteine-type endopeptidase activity;GO:0043069//negative regulation of programmed cell death;GO:0050832//defense response to fungus	gi|297800080|ref|XP_002867924.1|/2.29377e-134/hypothetical protein ARALYDRAFT_914691 [Arabidopsis lyrata subsp. lyrata]	7.9568	12.9096	24.4375	31.3793	1
	Thhalv10004938m	1.4187	0.89927	K07304|1|1e-106|384|aly:ARALYDRAFT_908693|peptide-methionine (S)-S-oxide reductase [EC:1.8.4.11]	GO:0005829//cytosol;GO:0009507//chloroplast	GO:0008113//peptide-methionine-(S)-S-oxide reductase activity	GO:0006979//response to oxidative stress;GO:0055114//oxidation-reduction process;GO:0016049//cell growth;GO:0009416//response to light stimulus;GO:0000902//cell morphogenesis;GO:0006464//cellular protein modification process;GO:0006944//cellular membrane fusion;GO:0048193//Golgi vesicle transport;GO:0045892//negative regulation of transcription, DNA-dependent	gi|297793721|ref|XP_002864745.1|/6.48947e-111/hypothetical protein ARALYDRAFT_919411 [Arabidopsis lyrata subsp. lyrata]	32.3561	37.0991	88.0764	97.6086	1
	Thhalv10007242m	1.41787	0.833749	K08286|1|0.0|761|osa:4339288|protein-serine/threonine kinase [EC:2.7.11.-];K08790|2|0.0|731|pop:POPTR_768862|serine/threonine kinase 38 [EC:2.7.11.1]	GO:0005737//cytoplasm	GO:0004713//protein tyrosine kinase activity;GO:0005524//ATP binding;GO:0004674//protein serine/threonine kinase activity	GO:0006468//protein phosphorylation	gi|297846006|ref|XP_002890884.1|/0/hypothetical protein ARALYDRAFT_313702 [Arabidopsis lyrata subsp. lyrata]	4.81595	6.61458	14.8957	15.6457	1
	Thhalv10019399m	1.41583	0.910013	-	GO:0005576//extracellular region;GO:0005618//cell wall	-	GO:0009625//response to insect;GO:0009751//response to salicylic acid stimulus;GO:0009861//jasmonic acid and ethylene-dependent systemic resistance;GO:0009753//response to jasmonic acid stimulus;GO:0009723//response to ethylene stimulus	gi|11386640|sp|Q39313.1|DEF3_BRANA/7.38056e-39/RecName: Full=Defensin-like protein 3; AltName: Full=Cysteine-rich antifungal protein 3; Short=AFP3; Flags: Precursor	510.55	592.033	1565.94	1375.9	3
	Thhalv10010353m	1.41582	0.81254	-	GO:0005634//nucleus	GO:0005515//protein binding;GO:0008270//zinc ion binding;GO:0003676//nucleic acid binding;GO:0003700//sequence-specific DNA binding transcription factor activity	GO:0031348//negative regulation of defense response;GO:0009867//jasmonic acid mediated signaling pathway;GO:0035304//regulation of protein dephosphorylation;GO:0009862//systemic acquired resistance, salicylic acid mediated signaling pathway;GO:0010431//seed maturation;GO:0010363//regulation of plant-type hypersensitive response;GO:0010310//regulation of hydrogen peroxide metabolic process;GO:0009…	gi|312282861|dbj|BAJ34296.1|/0/unnamed protein product [Thellungiella halophila]	3.65292	5.27147	9.87824	13.933	4
	Thhalv10007991m	1.41417	0.872355	-	GO:0005886//plasma membrane	GO:0016787//hydrolase activity	GO:0006629//lipid metabolic process	gi|42562483|ref|NP_174597.2|/5.30135e-176/patatin-like phospholipase domain-containing protein [Arabidopsis thaliana]	10.299	11.8673	29.6701	29.4044	3
	Thhalv10027843m	1.41188	0.881896	K12386|1|9e-150|528|aly:ARALYDRAFT_493915|cystinosin	-	-	-	-	13.8498	14.7808	42.7972	33.3839	1
	Thhalv10006073m	1.41181	0.85177	-	GO:0005886//plasma membrane	GO:0047372//acylglycerol lipase activity	-	gi|30695682|ref|NP_191845.2|/0/esterase/lipase/thioesterase family protein [Arabidopsis thaliana]	6.39466	8.70392	19.51	20.6628	2
	Thhalv10016622m	1.4095	0.90761	K07513|1|0.0|884|ath:AT2G33150|acetyl-CoA acyltransferase 1 [EC:2.3.1.16]	GO:0005774//vacuolar membrane;GO:0009507//chloroplast;GO:0005777//peroxisome;GO:0005730//nucleolus;GO:0005829//cytosol;GO:0005886//plasma membrane;GO:0005739//mitochondrion	GO:0003988//acetyl-CoA C-acyltransferase activity	GO:0051788//response to misfolded protein;GO:0009611//response to wounding;GO:0006635//fatty acid beta-oxidation;GO:0043161//proteasomal ubiquitin-dependent protein catabolic process;GO:0009407//toxin catabolic process;GO:0080129//proteasome core complex assembly;GO:0009695//jasmonic acid biosynthetic process;GO:0010111//glyoxysome organization;GO:0009789//positive regulation of abscisic acid med…	gi|312283157|dbj|BAJ34444.1|/0/unnamed protein product [Thellungiella halophila]	116.283	178.879	369.489	414.597	3
	Thhalv10003420m	1.40944	0.880025	K14499|1|6e-149|525|aly:ARALYDRAFT_494760|BRI1 kinase inhibitor 1	GO:0005829//cytosol;GO:0005634//nucleus;GO:0005886//plasma membrane	GO:0046982//protein heterodimerization activity	GO:0010423//negative regulation of brassinosteroid biosynthetic process	gi|297791715|ref|XP_002863742.1|/7.71299e-148/hypothetical protein ARALYDRAFT_494760 [Arabidopsis lyrata subsp. lyrata]	10.9187	15.901	29.2176	42.025	3
	Thhalv10026096m	1.40918	0.833125	K11323|1|4e-09|60.1|vcn:VOLCADRAFT_121342|histone arginine demethylase JMJD6 [EC:1.14.11.-]	GO:0009507//chloroplast	-	-	gi|15234492|ref|NP_193881.1|/2.86502e-69/uncharacterized protein [Arabidopsis thaliana]	5.42479	6.06224	18.0666	12.4413	3
	Thhalv10024630m	1.40684	0.892755	K04733|1|7e-62|237|smo:SELMODRAFT_33807|interleukin-1 receptor-associated kinase 4 [EC:2.7.11.1];K13418|2|2e-61|235|vvi:100247683|somatic embryogenesis receptor kinase 1 [EC:2.7.10.1 2.7.11.1];K13430|4|1e-60|233|sbi:SORBI_04g020990|serine/threonine-protein kinase PBS1 [EC:2.7.11.1]	-	-	-	-	21.5011	24.1424	52.8498	68.1762	3
	Thhalv10028070m	1.40472	0.906432	-	-	-	-	gi|357488203|ref|XP_003614389.1|/3.27463e-48/RRNA intron-encoded homing endonuclease [Medicago truncatula]	112.321	120.077	286.901	328.412	2
	Thhalv10005182m	1.40357	0.881873	-	GO:0005634//nucleus	-	GO:0071456//cellular response to hypoxia;GO:0006952//defense response	gi|297794091|ref|XP_002864930.1|/4.40432e-27/hypothetical protein ARALYDRAFT_919817 [Arabidopsis lyrata subsp. lyrata]	11.5134	18.2129	47.837	30.8058	2
	Thhalv10021967m	1.40222	0.894049	K11982|1|9e-39|157|pop:POPTR_652517|E3 ubiquitin-protein ligase RNF115/126 [EC:6.3.2.19]	GO:0005739//mitochondrion	GO:0008270//zinc ion binding	-	gi|42572357|ref|NP_974274.1|/1.36346e-87/RING/U-box domain-containing protein [Arabidopsis thaliana]	25.6811	26.5017	74.4012	63.5223	3
	Thhalv10025906m	1.39941	0.87351	-	GO:0005634//nucleus	GO:0043565//sequence-specific DNA binding;GO:0003700//sequence-specific DNA binding transcription factor activity	GO:0009414//response to water deprivation;GO:0042538//hyperosmotic salinity response;GO:0009408//response to heat;GO:0009737//response to abscisic acid stimulus;GO:0030968//endoplasmic reticulum unfolded protein response;GO:0010583//response to cyclopentenone;GO:0045892//negative regulation of transcription, DNA-dependent;GO:0009407//toxin catabolic process	gi|297798168|ref|XP_002866968.1|/2.12487e-139/hypothetical protein ARALYDRAFT_490909 [Arabidopsis lyrata subsp. lyrata]	10.8256	12.6687	29.133	32.8433	2
	Thhalv10014514m	1.39406	0.848212	-	-	-	-	-	6.88106	7.82569	18.8822	19.7698	2
	Thhalv10007440m	1.39403	0.890999	K08237|1|3e-68|258|vvi:100246482|hydroquinone glucosyltransferase [EC:2.4.1.218]	-	GO:0080045//quercetin 3'-O-glucosyltransferase activity;GO:0080044//quercetin 7-O-glucosyltransferase activity;GO:0080043//quercetin 3-O-glucosyltransferase activity	GO:0015706//nitrate transport;GO:0010106//cellular response to iron ion starvation;GO:0006826//iron ion transport;GO:0010167//response to nitrate;GO:0048765//root hair cell differentiation;GO:0008152//metabolic process;GO:0009873//ethylene mediated signaling pathway	gi|297843514|ref|XP_002889638.1|/0/UDP-glucoronosyl/UDP-glucosyl transferase family protein [Arabidopsis lyrata subsp. lyrata]	19.4388	24.7533	57.4394	58.7024	3
	Thhalv10020628m	1.39366	0.90091	K08237|1|6e-66|250|ath:AT1G01420|hydroquinone glucosyltransferase [EC:2.4.1.218]	-	-	-	-	37.9963	52.7184	123.558	114.79	3
	Thhalv10005075m	1.39271	0.824785	-	GO:0005634//nucleus	-	-	gi|297794207|ref|XP_002864988.1|/4.55389e-41/hypothetical protein ARALYDRAFT_332808 [Arabidopsis lyrata subsp. lyrata]	4.10964	6.48803	17.361	10.4656	2
	Thhalv10017319m	1.39144	0.905207	K00432|1|8e-92|335|aly:ARALYDRAFT_920949|glutathione peroxidase [EC:1.11.1.9]	GO:0005829//cytosol;GO:0005739//mitochondrion;GO:0005886//plasma membrane	GO:0004602//glutathione peroxidase activity	GO:0055114//oxidation-reduction process;GO:0042631//cellular response to water deprivation;GO:0009738//abscisic acid mediated signaling pathway;GO:0009407//toxin catabolic process;GO:0042542//response to hydrogen peroxide	gi|227434079|gb|ACP28874.1|/4.36677e-94/glutathionine peroxidase 2 [Eutrema halophilum]	73.3318	99.9949	257.767	196.939	3
	Thhalv10019263m	1.39124	0.890837	K03263|1|3e-85|312|ath:AT1G69410|translation initiation factor 5A	GO:0005737//cytoplasm	GO:0003743//translation initiation factor activity;GO:0003746//translation elongation factor activity;GO:0043022//ribosome binding	GO:0006413//translational initiation;GO:0006452//translational frameshifting;GO:0008612//peptidyl-lysine modification to hypusine;GO:0045905//positive regulation of translational termination;GO:0010089//xylem development;GO:0045901//positive regulation of translational elongation	gi|15222317|ref|NP_177100.1|/3.97293e-84/translation initiation factor eIF-5A [Arabidopsis thaliana]	21.9853	22.1207	60.3106	55.3817	2
	Thhalv10022432m	1.39107	0.89823	K14709|1|4e-09|59.3|vcn:VOLCADRAFT_104214|solute carrier family 39 (zinc transporter), member 1/2/3	-	-	-	gi|312281949|dbj|BAJ33840.1|/5.80161e-115/unnamed protein product [Thellungiella halophila]	34.8685	37.5447	98.3604	91.5599	3
	Thhalv10027021m	1.39099	0.891415	K15104|1|4e-153|538|aly:ARALYDRAFT_914130|solute carrier family 25 (mitochondrial oxoglutarate transporter), member 11;K13577|2|4e-153|538|ath:AT4G24570|solute carrier family 25 (mitochondrial dicarboxylate transporter), member 10	-	-	-	-	20.9794	24.192	65.0827	53.3831	1
	Thhalv10023131m	1.39063	0.860295	-	-	-	-	gi|145329959|ref|NP_001077965.1|/1.90185e-12/uncharacterized protein [Arabidopsis thaliana]	8.87916	9.16842	23.756	23.5636	3
	Thhalv10026968m	1.39014	0.889659	-	-	-	-	-	17.5306	24.2728	60.8915	48.6769	2
	Thhalv10015980m	1.389	0.901834	K13456|1|2e-11|65.5|pop:POPTR_709976|RPM1-interacting protein 4	GO:0005886//plasma membrane;GO:0005634//nucleus	-	GO:0006944//cellular membrane fusion;GO:0048193//Golgi vesicle transport;GO:0010167//response to nitrate	gi|79537400|ref|NP_200396.2|/1.21233e-43/RPM1-interacting protein 4 (RIN4) family protein [Arabidopsis thaliana]	48.596	50.9656	136.232	124.517	2
	Thhalv10021014m	1.38847	0.904653	K13379|1|0.0|734|aly:ARALYDRAFT_477458|reversibly glycosylated polypeptide / UDP-arabinopyranose mutase [EC:2.4.1.- 5.4.99.30]	GO:0030054//cell junction;GO:0005618//cell wall;GO:0000138//Golgi trans cisterna;GO:0005774//vacuolar membrane;GO:0022626//cytosolic ribosome;GO:0005634//nucleus	GO:0052691//UDP-arabinopyranose mutase activity;GO:0008466//glycogenin glucosyltransferase activity;GO:0016760//cellulose synthase (UDP-forming) activity;GO:0005515//protein binding	GO:0033356//UDP-L-arabinose metabolic process;GO:0009651//response to salt stress;GO:0030244//cellulose biosynthetic process;GO:0071555//cell wall organization;GO:0009555//pollen development;GO:0009832//plant-type cell wall biogenesis;GO:0046686//response to cadmium ion	gi|15232865|ref|NP_186872.1|/0/reversibly glycosylated polypeptide 1 [Arabidopsis thaliana]	71.1494	87.241	172.377	242.289	2
	Thhalv10004736m	1.38787	0.908835	-	GO:0005768//endosome;GO:0005794//Golgi apparatus;GO:0005576//extracellular region;GO:0005802//trans-Golgi network	GO:0045735//nutrient reservoir activity	GO:0009269//response to desiccation;GO:0009409//response to cold;GO:0009737//response to abscisic acid stimulus;GO:0009651//response to salt stress	gi|34100944|gb|AAQ57584.1|/1.52865e-147/BURP domain-containing protein [Brassica napus]	737.967	1029.72	2187.76	2438.13	3
	Thhalv10009221m	1.38527	0.890213	-	GO:0005739//mitochondrion	-	GO:0010075//regulation of meristem growth;GO:0009061//anaerobic respiration;GO:0010014//meristem initiation;GO:0009944//polarity specification of adaxial/abaxial axis;GO:0009855//determination of bilateral symmetry	gi|25084163|gb|AAN72189.1|/5.98274e-27/Unknown protein [Arabidopsis thaliana]	17.7761	25.4148	64.4397	48.3839	2
	Thhalv10014669m	1.38511	0.903937	-	-	-	-	-	49.5441	84.3066	185.18	164.426	4
	Thhalv10011352m	1.38507	0.889174	K14487|1|0.0|851|aly:ARALYDRAFT_474007|auxin responsive GH3 gene family	GO:0005737//cytoplasm;GO:0005634//nucleus	GO:0010279//indole-3-acetic acid amido synthetase activity;GO:0052626//benzoate amino acid synthetase activity;GO:0052627//vanillate amino acid synthetase activity;GO:0052628//4-hydroxybenzoate amino acid synthetase activity;GO:0052625//4-aminobenzoate amino acid synthetase activity	GO:0031348//negative regulation of defense response;GO:0009867//jasmonic acid mediated signaling pathway;GO:0009697//salicylic acid biosynthetic process;GO:0035304//regulation of protein dephosphorylation;GO:0009862//systemic acquired resistance, salicylic acid mediated signaling pathway;GO:0010252//auxin homeostasis;GO:0016046//detection of fungus;GO:0006944//cellular membrane fusion;GO:0009816/…	gi|297852488|ref|XP_002894125.1|/0/auxin-responsive GH3 family protein [Arabidopsis lyrata subsp. lyrata]	18.9876	22.1432	55.8581	51.5696	3
	Thhalv10008203m	1.38444	0.890398	K12890|1|6e-132|468|aly:ARALYDRAFT_470995|splicing factor, arginine/serine-rich 1/9	GO:0005681//spliceosomal complex;GO:0016607//nuclear speck;GO:0035061//interchromatin granule	GO:0003729//mRNA binding;GO:0005515//protein binding;GO:0000166//nucleotide binding	GO:0006376//mRNA splice site selection;GO:0048024//regulation of mRNA splicing, via spliceosome	gi|297849206|ref|XP_002892484.1|/8.15939e-131/hypothetical protein ARALYDRAFT_470995 [Arabidopsis lyrata subsp. lyrata]	21.8783	25.3754	63.1955	60.1698	2
	Thhalv10000281m	1.3835	0.825617	K09338|1|8e-143|504|aly:ARALYDRAFT_481142|homeobox-leucine zipper protein	GO:0005634//nucleus	GO:0043565//sequence-specific DNA binding;GO:0003700//sequence-specific DNA binding transcription factor activity	GO:0009735//response to cytokinin stimulus;GO:0006473//protein acetylation;GO:0006355//regulation of transcription, DNA-dependent	gi|297825155|ref|XP_002880460.1|/9.74845e-142/homeobox-leucine zipper protein 9 [Arabidopsis lyrata subsp. lyrata]	4.89909	6.13174	16.0457	12.7337	2
	Thhalv10005237m	1.38189	0.870645	-	-	-	GO:0009862//systemic acquired resistance, salicylic acid mediated signaling pathway;GO:0009061//anaerobic respiration;GO:0010310//regulation of hydrogen peroxide metabolic process;GO:0001666//response to hypoxia	gi|22328067|ref|NP_680466.1|/1.578e-23/uncharacterized protein [Arabidopsis thaliana]	9.20359	14.1934	36.2058	24.7692	2
	Thhalv10005954m	1.38109	0.874111	K13367|1|0.0|890|aly:ARALYDRAFT_486367|non-specific polyamine oxidase [EC:1.5.3.17];K11450|3|3e-56|218|smo:SELMODRAFT_449015|lysine-specific histone demethylase 1 [EC:1.-.-.-]	GO:0005777//peroxisome;GO:0005634//nucleus	GO:0046592//polyamine oxidase activity;GO:0008131//primary amine oxidase activity;GO:0000166//nucleotide binding	GO:0006598//polyamine catabolic process;GO:0009805//coumarin biosynthetic process;GO:0055114//oxidation-reduction process;GO:0009414//response to water deprivation;GO:0009409//response to cold;GO:0009611//response to wounding;GO:0042398//cellular modified amino acid biosynthetic process;GO:0009737//response to abscisic acid stimulus	gi|297820748|ref|XP_002878257.1|/0/ATPAO3 [Arabidopsis lyrata subsp. lyrata]	12.4592	12.642	30.6942	34.6853	3
	Thhalv10020868m	1.38049	0.878777	K05283|1|9e-14|76.6|aly:ARALYDRAFT_354960|phosphatidylinositol glycan, class W [EC:2.3.-.-];K11982|2|5e-09|60.8|ppp:PHYPADRAFT_169900|E3 ubiquitin-protein ligase RNF115/126 [EC:6.3.2.19];K15692|3|7e-09|60.5|ppp:PHYPADRAFT_16563|E3 ubiquitin-protein ligase RNF13 [EC:6.3.2.19]	-	-	-	-	12.6849	16.2129	40.2994	34.9383	2
	Thhalv10010120m	1.37923	0.876536	-	GO:0005829//cytosol	GO:0043015//gamma-tubulin binding;GO:0043621//protein self-association;GO:0008017//microtubule binding;GO:0004356//glutamate-ammonia ligase activity;GO:0005524//ATP binding	GO:0010311//lateral root formation;GO:0002679//respiratory burst involved in defense response;GO:0010200//response to chitin;GO:0009617//response to bacterium;GO:0048829//root cap development;GO:0006542//glutamine biosynthetic process;GO:0006569//tryptophan catabolic process;GO:0009684//indoleacetic acid biosynthetic process;GO:0009737//response to abscisic acid stimulus;GO:0009399//nitrogen fixa…	gi|145339441|ref|NP_190886.4|/0/glutamate-ammonia ligase-like protein [Arabidopsis thaliana]	12.0102	14.971	43.0124	27.1738	1
	Thhalv10028484m	1.37726	0.810438	K13418|1|2e-53|209|rcu:RCOM_0186340|somatic embryogenesis receptor kinase 1 [EC:2.7.10.1 2.7.11.1];K13416|5|4e-53|207|aly:ARALYDRAFT_491347|brassinosteroid insensitive 1-associated receptor kinase 1 [EC:2.7.10.1 2.7.11.1]	GO:0005886//plasma membrane	GO:0030246//carbohydrate binding;GO:0005524//ATP binding;GO:0004674//protein serine/threonine kinase activity	GO:0006468//protein phosphorylation	gi|18412759|ref|NP_567277.1|/0/concanavalin A-like lectin kinase-like protein [Arabidopsis thaliana]	4.37413	4.99864	8.9267	15.4214	1
	Thhalv10021790m	1.37705	0.886609	-	GO:0005634//nucleus	-	GO:0080167//response to karrikin	gi|18399295|ref|NP_566393.1|/1.36366e-48/uncharacterized protein [Arabidopsis thaliana]	20.6533	18.8526	50.8115	51.7999	2
	Thhalv10027546m	1.37631	0.891623	-	-	-	-	-	19.5785	31.2143	73.5187	58.3417	2
	Thhalv10026602m	1.37593	0.835967	-	GO:0005634//nucleus	-	-	gi|297799854|ref|XP_002867811.1|/1.14641e-38/hypothetical protein ARALYDRAFT_492676 [Arabidopsis lyrata subsp. lyrata]	6.02248	6.78401	19.7072	13.5302	3
	Thhalv10023644m	1.37515	0.830099	-	GO:0005634//nucleus	-	-	gi|12323473|gb|AAG51712.1|AC066689_11/1.90121e-86/hypothetical protein; 65549-64619 [Arabidopsis thaliana]	4.59759	7.22233	14.7979	15.8624	2
	Thhalv10016642m	1.37469	0.884276	K06694|1|1e-12|73.6|cre:CHLREDRAFT_140415|26S proteasome non-ATPase regulatory subunit 10;K13118|2|7e-12|70.9|cre:CHLREDRAFT_17930|protein DGCR14	GO:0005737//cytoplasm	GO:0004842//ubiquitin-protein ligase activity;GO:0008270//zinc ion binding	GO:0042742//defense response to bacterium;GO:0051865//protein autoubiquitination;GO:0051049//regulation of transport	gi|70905107|gb|AAZ14079.1|/0/At2g28840 [Arabidopsis thaliana]	19.4836	16.5076	42.1889	51.1407	4
	Thhalv10024659m	1.37316	0.883583	K14510|1|6e-17|87.8|ppp:PHYPADRAFT_30352|serine/threonine-protein kinase CTR1 [EC:2.7.11.1];K07359|5|8e-14|77.4|smo:SELMODRAFT_119400|calcium/calmodulin-dependent protein kinase kinase [EC:2.7.11.17]	-	-	-	-	15.8001	19.4551	47.6108	43.7135	3
	Thhalv10017151m	1.37027	0.876906	-	GO:0005829//cytosol;GO:0009295//nucleoid;GO:0009507//chloroplast;GO:0005773//vacuole;GO:0005794//Golgi apparatus;GO:0005886//plasma membrane	-	GO:0009744//response to sucrose stimulus;GO:0010224//response to UV-B;GO:0009813//flavonoid biosynthetic process;GO:0010017//red or far-red light signaling pathway	gi|297823673|ref|XP_002879719.1|/7.44193e-113/soul heme-binding family protein [Arabidopsis lyrata subsp. lyrata]	10.9932	16.6219	33.2459	38.1444	3
	Thhalv10027530m	1.36736	0.86919	K01115|1|1e-18|89.7|vcn:VOLCADRAFT_99471|phospholipase D [EC:3.1.4.4]	-	-	-	-	9.421	13.6443	28.5538	30.9543	2
	Thhalv10001354m	1.36466	0.897352	K01237|1|0.0|1095|ath:AT2G44490|myrosinase [EC:3.2.1.147];K01238|2|0.0|659|ath:AT3G60120|[EC:3.2.1.-];K15748|3|1e-153|541|aly:ARALYDRAFT_474364|beta-D-glucopyranosyl abscisate beta-glucosidase [EC:3.2.1.175]	-	-	-	-	33.7569	48.3149	113.786	97.5618	2
	Thhalv10014154m	1.36438	0.809329	K14759|1|4e-06|50.4|aly:ARALYDRAFT_894670|isochorismate synthase / 2-succinyl-5-enolpyruvyl-6-hydroxy-3-cyclohexene-1-carboxylate synthase / 2-succinyl-6-hydroxy-2,4-cyclohexadiene-1-carboxylate synthase / O-succinylbenzoate synthase [EC:5.4.4.2 2.2.1.9 4.2.99.20 4.2.1.113]	-	-	-	-	4.76515	4.66756	11.8641	12.4218	4
	Thhalv10028914m	1.36425	0.821481	K10666|1|1e-24|112|rcu:RCOM_1593560|E3 ubiquitin-protein ligase RNF5 [EC:6.3.2.19]	-	-	-	-	3.89554	6.83656	16.059	11.5699	2
	Thhalv10004326m	1.36373	0.884345	K08282|1|4e-49|194|ota:Ot16g02900|non-specific serine/threonine protein kinase [EC:2.7.11.1]	GO:0005886//plasma membrane	GO:0000155//phosphorelay sensor kinase activity	GO:0000160//two-component signal transduction system (phosphorelay);GO:0046777//protein autophosphorylation;GO:0006355//regulation of transcription, DNA-dependent;GO:0023014//signal transduction by phosphorylation;GO:0010155//regulation of proton transport	gi|18395411|ref|NP_565288.1|/0/protein TWIN LOV 1 [Arabidopsis thaliana]	15.3398	21.6575	47.7308	47.4817	3
	Thhalv10017775m	1.36326	0.851654	K08081|1|1e-87|319|aly:ARALYDRAFT_481846|tropine dehydrogenase [EC:1.1.1.206]	-	GO:0016491//oxidoreductase activity;GO:0000166//nucleotide binding	GO:0010264//myo-inositol hexakisphosphate biosynthetic process;GO:0055114//oxidation-reduction process	gi|297822653|ref|XP_002879209.1|/1.52469e-86/hypothetical protein ARALYDRAFT_481846 [Arabidopsis lyrata subsp. lyrata]	7.02687	9.62684	21.7509	21.0933	2
	Thhalv10013941m	1.36131	0.874573	K01058|1|4e-11|68.2|pop:POPTR_755075|phospholipase A1 [EC:3.1.1.32]	-	-	-	-	11.3735	14.8384	38.6063	28.7368	1
	Thhalv10000876m	1.36027	0.869513	K09843|1|0.0|871|aly:ARALYDRAFT_683506|(+)-abscisic acid 8'-hydroxylase [EC:1.14.13.93]	GO:0005576//extracellular region	GO:0010295//(+)-abscisic acid 8'-hydroxylase activity;GO:0009055//electron carrier activity;GO:0019825//oxygen binding;GO:0020037//heme binding;GO:0005506//iron ion binding	GO:0022900//electron transport chain;GO:0009414//response to water deprivation;GO:0046345//abscisic acid catabolic process;GO:0032940//secretion by cell;GO:0010200//response to chitin;GO:0030912;GO:0009737//response to abscisic acid stimulus;GO:0048838//release of seed from dormancy;GO:0050832//defense response to fungus;GO:0009639//response to red or far red light	gi|30694740|ref|NP_851136.1|/0/abscisic acid 8'-hydroxylase 3 [Arabidopsis thaliana]	11.2492	12.3117	32.7229	27.7658	4
	Thhalv10007142m	1.35955	0.877599	K14494|1|8e-53|207|ath:AT3G03450|DELLA protein	GO:0005737//cytoplasm	GO:0003700//sequence-specific DNA binding transcription factor activity	GO:0006355//regulation of transcription, DNA-dependent	gi|312281583|dbj|BAJ33657.1|/0/unnamed protein product [Thellungiella halophila]	11.7179	17.0964	35.8151	38.1236	2
	Thhalv10008557m	1.35933	0.894834	-	GO:0009507//chloroplast	GO:0005515//protein binding	GO:0006623//protein targeting to vacuole;GO:0006944//cellular membrane fusion;GO:0016197//endosomal transport;GO:0016192//vesicle-mediated transport	gi|297851258|ref|XP_002893510.1|/1.28425e-129/hypothetical protein ARALYDRAFT_890356 [Arabidopsis lyrata subsp. lyrata]	30.4784	36.8112	78.3803	94.262	1
	Thhalv10006039m	1.35917	0.896798	K01757|1|8e-40|163|ath:AT1G74000|strictosidine synthase [EC:4.3.3.2]	GO:0009506//plasmodesma;GO:0009505//plant-type cell wall;GO:0005576//extracellular region;GO:0009507//chloroplast;GO:0005773//vacuole;GO:0005783//endoplasmic reticulum;GO:0005886//plasma membrane	GO:0016844//strictosidine synthase activity	GO:0016132//brassinosteroid biosynthetic process;GO:0009744//response to sucrose stimulus;GO:0010224//response to UV-B;GO:0009813//flavonoid biosynthetic process;GO:0009821//alkaloid biosynthetic process	gi|15230182|ref|NP_191260.1|/0/strictosidine synthase family protein [Arabidopsis thaliana]	40.2991	39.6553	103.971	101.141	2
	Thhalv10002509m	1.3584	0.886632	K00921|1|8e-10|63.9|mtr:MTR_8g023080|1-phosphatidylinositol-3-phosphate 5-kinase [EC:2.7.1.150]	-	-	-	-	17.4881	23.9176	55.3945	50.7699	1
	Thhalv10021149m	1.35581	0.855905	K01183|1|1e-177|620|ath:AT3G12500|chitinase [EC:3.2.1.14]	GO:0005829//cytosol;GO:0005774//vacuolar membrane;GO:0005576//extracellular region	GO:0008061//chitin binding;GO:0004568//chitinase activity	GO:0015706//nitrate transport;GO:0006032//chitin catabolic process;GO:0016998//cell wall macromolecule catabolic process;GO:0005975//carbohydrate metabolic process;GO:0010167//response to nitrate;GO:0009871//jasmonic acid and ethylene-dependent systemic resistance, ethylene mediated signaling pathway;GO:0046686//response to cadmium ion;GO:0050832//defense response to fungus	gi|312282993|dbj|BAJ34362.1|/0/unnamed protein product [Thellungiella halophila]	6.1258	11.8972	30.1415	15.9868	2
	Thhalv10014325m	1.35541	0.903775	-	-	-	-	-	77.5767	137.937	313.317	238.117	1
	Thhalv10006216m	1.35318	0.890676	-	GO:0005779//integral to peroxisomal membrane;GO:0005739//mitochondrion;GO:0009506//plasmodesma;GO:0009507//chloroplast	GO:0042802//identical protein binding	GO:0016559//peroxisome fission;GO:0009627//systemic acquired resistance;GO:0007623//circadian rhythm;GO:0006635//fatty acid beta-oxidation;GO:0009686//gibberellin biosynthetic process;GO:0031347//regulation of defense response;GO:0009740//gibberellic acid mediated signaling pathway	gi|297820950|ref|XP_002878358.1|/5.16009e-120/peroxisomal biogenesis factor 11 family protein [Arabidopsis lyrata subsp. lyrata]	24.6377	26.9821	66.5922	65.2828	1
	Thhalv10014727m	1.35177	0.890006	K08234|1|7e-102|369|aly:ARALYDRAFT_495796|glyoxylase I family protein	GO:0009507//chloroplast	GO:0016702//oxidoreductase activity, acting on single donors with incorporation of molecular oxygen, incorporation of two atoms of oxygen;GO:0016829//lyase activity	GO:0008152//metabolic process	gi|297796591|ref|XP_002866180.1|/9.25459e-101/lactoylglutathione lyase family protein [Arabidopsis lyrata subsp. lyrata]	24.0559	25.9885	66.0847	61.6414	3
	Thhalv10016536m	1.35155	0.897214	K01647|1|0.0|914|aly:ARALYDRAFT_483376|citrate synthase [EC:2.3.3.1]	GO:0005829//cytosol;GO:0005777//peroxisome;GO:0009506//plasmodesma	GO:0004108//citrate (Si)-synthase activity	GO:0043161//proteasomal ubiquitin-dependent protein catabolic process;GO:0007031//peroxisome organization;GO:0051788//response to misfolded protein;GO:0019243//methylglyoxal catabolic process to D-lactate;GO:0080129//proteasome core complex assembly;GO:0006099//tricarboxylic acid cycle;GO:0044262//cellular carbohydrate metabolic process;GO:0006635//fatty acid beta-oxidation;GO:0009407//toxin cata…	gi|312282161|dbj|BAJ33946.1|/0/unnamed protein product [Thellungiella halophila]	39.4605	44.1167	100.52	112.758	3
	Thhalv10014105m	1.3494	0.847288	K00430|1|2e-168|590|ath:AT5G05340|peroxidase [EC:1.11.1.7]	-	-	-	-	4.85784	10.9297	24.5391	15.6884	2
	Thhalv10027966m	1.34831	0.830469	-	GO:0009507//chloroplast;GO:0005829//cytosol;GO:0005886//plasma membrane;GO:0005634//nucleus	-	GO:0019684//photosynthesis, light reaction;GO:0031348//negative regulation of defense response;GO:0009595//detection of biotic stimulus;GO:0042744//hydrogen peroxide catabolic process;GO:0009867//jasmonic acid mediated signaling pathway;GO:0009697//salicylic acid biosynthetic process;GO:0006833//water transport;GO:0009862//systemic acquired resistance, salicylic acid mediated signaling pathway;GO…	gi|157849710|gb|ABV89638.1|/1.01747e-78/avirulence-responsive protein-related protein [Brassica rapa]	3.75199	8.60937	16.1762	15.2975	2
	Thhalv10016962m	1.34644	0.891692	K00011|1|1e-152|537|ath:AT2G37790|aldehyde reductase [EC:1.1.1.21];K00002|2|8e-130|461|osa:4338987|alcohol dehydrogenase (NADP+) [EC:1.1.1.2];K08243|4|9e-62|235|gmx:547911|6'-deoxychalcone synthase [EC:2.3.1.170]	GO:0009507//chloroplast;GO:0005634//nucleus;GO:0005829//cytosol	GO:0070401//NADP+ binding;GO:0004032//alditol:NADP+ 1-oxidoreductase activity;GO:0016229//steroid dehydrogenase activity	GO:0009414//response to water deprivation;GO:0009409//response to cold;GO:0046686//response to cadmium ion;GO:0009651//response to salt stress;GO:0055114//oxidation-reduction process	gi|312281947|dbj|BAJ33839.1|/0/unnamed protein product [Thellungiella halophila]	23.6459	31.7569	67.6748	73.2061	3
	Thhalv10021729m	1.3458	0.896821	K02882|1|6e-23|106|rcu:RCOM_0632990|large subunit ribosomal protein L18Ae	GO:0005840//ribosome	GO:0003735//structural constituent of ribosome;GO:0005515//protein binding	GO:0006810//transport;GO:0006412//translation	gi|18400450|ref|NP_566490.1|/2.16615e-55/ribosomal protein L18ae family protein [Arabidopsis thaliana]	40.5367	41.5212	117.416	91.1512	1
	Thhalv10003724m	1.34462	0.852578	K11228|1|3e-63|242|ota:Ot13g01170|mitogen-activated protein kinase kinase kinase [EC:2.7.11.1];K13414|2|4e-62|238|pop:POPTR_1071643|mitogen-activated protein kinase kinase kinase 1, plant [EC:2.7.11.25]	-	-	-	-	9.09079	8.39649	17.8565	26.5546	1
	Thhalv10006258m	1.34419	0.904306	K05283|1|6e-08|55.8|aly:ARALYDRAFT_354960|phosphatidylinositol glycan, class W [EC:2.3.-.-];K15692|2|5e-07|52.8|smo:SELMODRAFT_66937|E3 ubiquitin-protein ligase RNF13 [EC:6.3.2.19];K14297|3|1e-06|51.6|mtr:MTR_1g066430|nuclear pore complex protein Nup98-Nup96;K10601|5|6e-06|49.3|zma:100217233|E3 ubiquitin-protein ligase synoviolin [EC:6.3.2.19]	GO:0005634//nucleus	GO:0008270//zinc ion binding	GO:0070838//divalent metal ion transport;GO:0010200//response to chitin;GO:0030003//cellular cation homeostasis;GO:0009741//response to brassinosteroid stimulus	gi|15233117|ref|NP_191705.1|/6.79322e-91/brassinosteroid-responsive RING-H2 [Arabidopsis thaliana]	185.515	212.886	474.85	536.643	1
	Thhalv10017002m	1.34216	0.891623	K09753|1|7e-65|246|smo:SELMODRAFT_450552|cinnamoyl-CoA reductase [EC:1.2.1.44]	-	GO:0016621//cinnamoyl-CoA reductase activity;GO:0050662//coenzyme binding;GO:0000166//nucleotide binding	GO:0009414//response to water deprivation;GO:0046686//response to cadmium ion;GO:0009737//response to abscisic acid stimulus;GO:0009809//lignin biosynthetic process;GO:0009408//response to heat	gi|15226134|ref|NP_180917.1|/4.7981e-142/Rossmann-fold NAD(P)-binding domain-containing protein [Arabidopsis thaliana]	28.6574	28.657	68.4139	76.8954	3
	Thhalv10007041m	1.34191	0.891138	K13416|1|2e-62|239|rcu:RCOM_1534760|brassinosteroid insensitive 1-associated receptor kinase 1 [EC:2.7.10.1 2.7.11.1];K13417|4|2e-60|232|aly:ARALYDRAFT_899604|somatic embryogenesis receptor kinase 4 [EC:2.7.10.1 2.7.11.1];K04733|5|2e-59|229|smo:SELMODRAFT_159261|interleukin-1 receptor-associated kinase 4 [EC:2.7.11.1]	GO:0005886//plasma membrane	GO:0004674//protein serine/threonine kinase activity;GO:0005524//ATP binding	GO:0006468//protein phosphorylation;GO:0035556//intracellular signal transduction;GO:0009693//ethylene biosynthetic process;GO:0009738//abscisic acid mediated signaling pathway;GO:0009723//response to ethylene stimulus	gi|297843928|ref|XP_002889845.1|/0/kinase family protein [Arabidopsis lyrata subsp. lyrata]	24.6685	31.4824	68.8232	73.5113	1
	Thhalv10004654m	1.34151	0.892131	K10144|1|1e-143|509|pop:POPTR_654056|RING finger and CHY zinc finger domain-containing protein 1 [EC:6.3.2.19]	GO:0005634//nucleus	GO:0008270//zinc ion binding	-	gi|297808579|ref|XP_002872173.1|/7.04419e-170/zinc finger family protein [Arabidopsis lyrata subsp. lyrata]	27.8089	31.447	77.4051	72.7586	2
	Thhalv10014934m	1.34125	0.876906	-	GO:0009507//chloroplast	-	-	gi|15237944|ref|NP_197230.1|/3.94201e-40/uncharacterized protein [Arabidopsis thaliana]	10.8471	18.8603	37.9544	37.3153	1
	Thhalv10014920m	1.34107	0.873995	K11251|1|9e-75|278|ath:AT5G02560|histone H2A	GO:0000786//nucleosome;GO:0005634//nucleus	GO:0003677//DNA binding;GO:0046982//protein heterodimerization activity	GO:0006334//nucleosome assembly	gi|15241857|ref|NP_195876.1|/1.12402e-73/histone H2A 12 [Arabidopsis thaliana]	13.8377	13.3537	35.329	33.5576	1
	Thhalv10008621m	1.33871	0.837561	-	GO:0005634//nucleus;GO:0009507//chloroplast	-	-	gi|297848458|ref|XP_002892110.1|/4.90426e-98/hypothetical protein ARALYDRAFT_470207 [Arabidopsis lyrata subsp. lyrata]	6.10442	7.91818	20.6302	14.8363	3
	Thhalv10025914m	1.33478	0.860664	-	GO:0005618//cell wall;GO:0005634//nucleus	GO:0042802//identical protein binding;GO:0004252//serine-type endopeptidase activity;GO:0043817	GO:0010608//posttranscriptional regulation of gene expression;GO:0006457//protein folding;GO:0010286//heat acclimation;GO:0006508//proteolysis;GO:0019295;GO:0043086//negative regulation of catalytic activity;GO:0009644//response to high light intensity;GO:0042542//response to hydrogen peroxide	gi|30685384|ref|NP_567623.2|/4.31797e-156/Aldolase-type TIM barrel family protein [Arabidopsis thaliana]	10.6958	9.74496	27.957	23.6024	2
	Thhalv10020858m	1.33468	0.823607	-	-	-	-	-	4.48416	7.09346	12.5508	16.6503	1
	Thhalv10026281m	1.33288	0.874781	K07976|1|1e-106|384|aly:ARALYDRAFT_492904|Rab family, other;K07887|5|8e-84|308|osa:4333662|Ras-related protein Rab-5A	GO:0005774//vacuolar membrane;GO:0005769//early endosome;GO:0005783//endoplasmic reticulum;GO:0005886//plasma membrane;GO:0005634//nucleus	GO:0005515//protein binding;GO:0005525//GTP binding;GO:0043565//sequence-specific DNA binding;GO:0003700//sequence-specific DNA binding transcription factor activity	GO:0009414//response to water deprivation;GO:0006944//cellular membrane fusion;GO:0007034//vacuolar transport;GO:0009958//positive gravitropism;GO:0010200//response to chitin;GO:0006355//regulation of transcription, DNA-dependent;GO:0009407//toxin catabolic process;GO:0009753//response to jasmonic acid stimulus;GO:0015031//protein transport;GO:0042538//hyperosmotic salinity response;GO:0007264//s…	gi|297800092|ref|XP_002867930.1|/1.40806e-105/hypothetical protein ARALYDRAFT_492904 [Arabidopsis lyrata subsp. lyrata]	11.4198	16.7103	39.9392	30.9222	2
	Thhalv10005095m	1.33267	0.902042	-	GO:0005634//nucleus;GO:0005886//plasma membrane	-	-	gi|297797599|ref|XP_002866684.1|/4.74418e-71/hypothetical protein ARALYDRAFT_919902 [Arabidopsis lyrata subsp. lyrata]	80.2327	108.577	210.28	265.271	4
	Thhalv10001093m	1.33227	0.899986	-	GO:0005739//mitochondrion	-	-	gi|297791051|ref|XP_002863410.1|/4.13235e-28/hypothetical protein ARALYDRAFT_494342 [Arabidopsis lyrata subsp. lyrata]	54.3145	73.1237	167.055	153.834	1
	Thhalv10016977m	1.33161	0.893402	K06889|1|2e-06|52.4|ath:AT3G47590|	GO:0005737//cytoplasm;GO:0005634//nucleus	GO:0016787//hydrolase activity	GO:0000041//transition metal ion transport	gi|18405038|ref|NP_565903.1|/4.56665e-162/alpha/beta-hydrolase domain-containing protein [Arabidopsis thaliana]	31.378	36.5387	94.261	76.6735	3
	Thhalv10028737m	1.33098	0.871431	K04371|1|0.0|724|aly:ARALYDRAFT_911474|extracellular signal-regulated kinase 1/2 [EC:2.7.11.24]	GO:0005634//nucleus	GO:0004707//MAP kinase activity;GO:0005524//ATP binding	GO:0031348//negative regulation of defense response;GO:0009867//jasmonic acid mediated signaling pathway;GO:0035304//regulation of protein dephosphorylation;GO:0009862//systemic acquired resistance, salicylic acid mediated signaling pathway;GO:0010363//regulation of plant-type hypersensitive response;GO:0010310//regulation of hydrogen peroxide metabolic process;GO:0006355//regulation of transcrip…	gi|297809387|ref|XP_002872577.1|/0/mitogen-activated protein kinase 5 [Arabidopsis lyrata subsp. lyrata]	11.4761	14.5466	36.3688	29.0976	1
	Thhalv10004560m	1.33094	0.901834	K08235|1|0.0|645|aly:ARALYDRAFT_484102|xyloglucan:xyloglucosyl transferase [EC:2.4.1.207]	GO:0005618//cell wall;GO:0048046//apoplast	GO:0016762//xyloglucan:xyloglucosyl transferase activity;GO:0004553//hydrolase activity, hydrolyzing O-glycosyl compounds	GO:0010154//fruit development;GO:0080086//stamen filament development;GO:0010087//phloem or xylem histogenesis;GO:0006073//cellular glucan metabolic process	gi|297814424|ref|XP_002875095.1|/0/endoxyloglucan transferase [Arabidopsis lyrata subsp. lyrata]	64.0001	118.509	195.247	263.885	1
	Thhalv10004073m	1.3304	0.87113	K00517|1|0.0|870|ath:AT5G25180|[EC:1.14.-.-]	GO:0005886//plasma membrane;GO:0009507//chloroplast	GO:0009055//electron carrier activity;GO:0004497//monooxygenase activity;GO:0005506//iron ion binding;GO:0020037//heme binding;GO:0016705//oxidoreductase activity, acting on paired donors, with incorporation or reduction of molecular oxygen;GO:0019825//oxygen binding	GO:0055114//oxidation-reduction process	gi|297808513|ref|XP_002872140.1|/0/CYP71B11 [Arabidopsis lyrata subsp. lyrata]	11.2029	14.6556	37.0889	27.9381	3
	Thhalv10023265m	1.32991	0.892524	K16055|1|0.0|1679|ath:AT1G60140|trehalose 6-phosphate synthase/phosphatase [EC:2.4.1.15 3.1.3.12]	GO:0009507//chloroplast;GO:0005634//nucleus	GO:0003825//alpha,alpha-trehalose-phosphate synthase (UDP-forming) activity;GO:0004805//trehalose-phosphatase activity;GO:0000287//magnesium ion binding;GO:0034768//(E)-beta-ocimene synthase activity;GO:0050551//myrcene synthase activity	GO:0009753//response to jasmonic acid stimulus;GO:0009744//response to sucrose stimulus;GO:0048440//carpel development;GO:0009750//response to fructose stimulus;GO:0048507//meristem development;GO:0016099//monoterpenoid biosynthetic process;GO:0009611//response to wounding;GO:0080027//response to herbivore;GO:0010093//specification of floral organ identity;GO:0005992//trehalose biosynthetic proce…	gi|75099896|sp|O80738.1|TPS10_ARATH/0/RecName: Full=Probable alpha,alpha-trehalose-phosphate synthase [UDP-forming] 10; AltName: Full=Trehalose-6-phosphate synthase 10; Short=AtTPS10	21.7729	41.9832	82.4419	77.8319	1
	Thhalv10006509m	1.32882	0.89421	K14488|1|1e-84|309|ath:AT3G60690|SAUR family protein	-	-	-	-	36.3584	36.1702	94.7905	87.3987	1
	Thhalv10021433m	1.32704	0.827095	-	GO:0005634//nucleus	-	-	gi|297834366|ref|XP_002885065.1|/1.34129e-110/hypothetical protein ARALYDRAFT_897774 [Arabidopsis lyrata subsp. lyrata]	5.51493	6.71896	16.8535	13.8398	2
	Thhalv10025563m	1.32663	0.876559	K00083|1|0.0|691|aly:ARALYDRAFT_912973|cinnamyl-alcohol dehydrogenase [EC:1.1.1.195]	GO:0005829//cytosol	GO:0016747//transferase activity, transferring acyl groups other than amino-acyl groups;GO:0008270//zinc ion binding;GO:0045551//cinnamyl-alcohol dehydrogenase activity;GO:0052747;GO:0000166//nucleotide binding	GO:0010363//regulation of plant-type hypersensitive response;GO:0009805//coumarin biosynthetic process;GO:0055114//oxidation-reduction process;GO:0009611//response to wounding;GO:0009963//positive regulation of flavonoid biosynthetic process;GO:0006612//protein targeting to membrane;GO:0015824//proline transport;GO:0009809//lignin biosynthetic process	gi|15235295|ref|NP_195149.1|/0/cinnamyl alcohol dehydrogenase 5 [Arabidopsis thaliana]	8.58631	21.393	39.7	35.4929	2
	Thhalv10011124m	1.32263	0.878315	-	GO:0005634//nucleus	-	-	gi|51971637|dbj|BAD44483.1|/4.28489e-77/hypothetical protein [Arabidopsis thaliana]	17.6321	14.8625	42.9012	38.3747	4
	Thhalv10009596m	1.32195	0.902527	K13229|1|1e-89|328|zma:541977|2,4-dihydroxy-1,4-benzoxazin-3-one-glucoside dioxygenase [EC:1.14.20.2];K06892|2|1e-43|176|pop:POPTR_550478|;K05278|3|5e-38|157|pop:POPTR_665178|flavonol synthase [EC:1.14.11.23]	GO:0005829//cytosol	GO:0009815//1-aminocyclopropane-1-carboxylate oxidase activity;GO:0016706//oxidoreductase activity, acting on paired donors, with incorporation or reduction of molecular oxygen, 2-oxoglutarate as one donor, and incorporation of one atom each of oxygen into both donors	GO:0055114//oxidation-reduction process;GO:0009414//response to water deprivation;GO:0009867//jasmonic acid mediated signaling pathway;GO:0009611//response to wounding;GO:0000041//transition metal ion transport;GO:0042538//hyperosmotic salinity response;GO:0009691//cytokinin biosynthetic process;GO:0019761//glucosinolate biosynthetic process;GO:0016126//sterol biosynthetic process	gi|297843462|ref|XP_002889612.1|/0/hypothetical protein ARALYDRAFT_470684 [Arabidopsis lyrata subsp. lyrata]	99.7242	142.69	298.961	307.085	3
	Thhalv10024970m	1.32185	0.898785	K13606|1|0.0|909|aly:ARALYDRAFT_497065|chlorophyll(ide) b reductase [EC:1.1.1.294]	-	-	-	-	54.1641	61.1678	134.062	154.254	3
	Thhalv10014992m	1.3214	0.840172	-	GO:0005840//ribosome;GO:0016021//integral to membrane;GO:0005739//mitochondrion	GO:0003735//structural constituent of ribosome	GO:0019835//cytolysis;GO:0050829//defense response to Gram-negative bacterium;GO:0006412//translation	gi|18423932|ref|NP_568847.1|/2.42968e-63/uncharacterized protein [Arabidopsis thaliana]	7.33579	7.57476	20.2466	17.0163	1
	Thhalv10014443m	1.32107	0.883675	-	-	-	-	-	17.3132	22.6367	50.5006	49.3147	2
	Thhalv10009108m	1.31986	0.889659	K01115|1|8e-11|65.5|osa:4349161|phospholipase D [EC:3.1.4.4];K15174|2|1e-09|61.6|sbi:SORBI_07g003820|RNA polymerase II-associated factor 1	GO:0005634//nucleus	-	-	gi|297844182|ref|XP_002889972.1|/5.32523e-69/expressed protein [Arabidopsis lyrata subsp. lyrata]	27.1006	27.0462	65.0756	70.0973	2
	Thhalv10025918m	1.31813	0.882358	K14503|1|4e-58|223|vvi:100249673|brassinosteroid resistant 1/2	GO:0005634//nucleus	-	GO:0009414//response to water deprivation;GO:0006355//regulation of transcription, DNA-dependent;GO:0042538//hyperosmotic salinity response;GO:0009737//response to abscisic acid stimulus	gi|297804264|ref|XP_002870016.1|/4.33619e-163/hypothetical protein ARALYDRAFT_492971 [Arabidopsis lyrata subsp. lyrata]	17.8489	20.4381	47.5233	47.9423	2
	Thhalv10008720m	1.31765	0.819402	K07976|1|3e-112|404|ath:AT1G06400|Rab family, other	GO:0005773//vacuole;GO:0005886//plasma membrane	GO:0003924//GTPase activity;GO:0005525//GTP binding	GO:0016192//vesicle-mediated transport;GO:0007264//small GTPase mediated signal transduction;GO:0048573//photoperiodism, flowering;GO:0009733//response to auxin stimulus;GO:0015031//protein transport	gi|15221477|ref|NP_172128.1|/3.5041e-111/Ras-related protein RABA1a [Arabidopsis thaliana]	6.27883	4.94334	13.3732	14.5991	1
	Thhalv10014629m	1.31568	0.901488	-	-	-	-	-	87.1976	97.0968	230.081	228.665	2
	Thhalv10018450m	1.31377	0.884854	K08145|1|3e-52|204|pop:POPTR_764739|MFS transporter, SP family, solute carrier family 2 (facilitated glucose transporter), member 8	-	-	-	-	21.0972	23.1948	54.8946	55.211	2
	Thhalv10010670m	1.31249	0.879771	-	GO:0005634//nucleus	GO:0003677//DNA binding;GO:0046983//protein dimerization activity;GO:0003700//sequence-specific DNA binding transcription factor activity	GO:0006355//regulation of transcription, DNA-dependent;GO:0010106//cellular response to iron ion starvation;GO:0055072//iron ion homeostasis	gi|312283211|dbj|BAJ34471.1|/1.09456e-134/unnamed protein product [Thellungiella halophila]	16.888	18.7754	44.993	43.5841	1
	Thhalv10024827m	1.31238	0.890237	K01115|1|2e-12|72.8|vcn:VOLCADRAFT_99471|phospholipase D [EC:3.1.4.4];K14709|3|3e-09|62.4|vcn:VOLCADRAFT_104214|solute carrier family 39 (zinc transporter), member 1/2/3	-	-	-	-	28.919	29.8031	62.9914	82.845	2
	Thhalv10026083m	1.31216	0.858747	K05391|1|2e-47|188|aly:ARALYDRAFT_328660|cyclic nucleotide gated channel, other eukaryote	GO:0005829//cytosol	GO:0016746//transferase activity, transferring acyl groups;GO:0034722//gamma-glutamyl-peptidase activity	GO:0019760//glucosinolate metabolic process;GO:0006541//glutamine metabolic process;GO:0006944//cellular membrane fusion;GO:0006623//protein targeting to vacuole;GO:0019281//L-methionine biosynthetic process from homoserine via O-succinyl-L-homoserine and cystathionine;GO:0048193//Golgi vesicle transport;GO:0006569//tryptophan catabolic process;GO:0006749//glutathione metabolic process;GO:0009684…	gi|297802974|ref|XP_002869371.1|/4.40431e-131/glutamine amidotransferase class-I domain-containing protein [Arabidopsis lyrata subsp. lyrata]	9.56663	11.0637	23.9968	27.231	4
	Thhalv10013854m	1.3121	0.874342	K12183|1|9e-175|611|aly:ARALYDRAFT_488210|ESCRT-I complex subunit TSG101	-	-	-	-	15.6702	13.763	34.8831	38.2003	1
	Thhalv10020674m	1.31204	0.899848	K13263|1|3e-102|370|gmx:100101902|isoflavone 7-O-glucosyltransferase [EC:2.4.1.170];K08237|2|6e-81|300|aly:ARALYDRAFT_490463|hydroquinone glucosyltransferase [EC:2.4.1.218]	-	-	-	-	69.4544	83.9898	186.15	194.84	3
	Thhalv10026489m	1.30812	0.903891	-	GO:0005829//cytosol;GO:0005773//vacuole;GO:0005634//nucleus	GO:0005507//copper ion binding	GO:0015706//nitrate transport;GO:0009750//response to fructose stimulus;GO:0009651//response to salt stress;GO:0042742//defense response to bacterium;GO:0010106//cellular response to iron ion starvation;GO:0010228//vegetative to reproductive phase transition of meristem;GO:0016114//terpenoid biosynthetic process;GO:0006826//iron ion transport;GO:0006833//water transport;GO:0010167//response to ni…	gi|297799620|ref|XP_002867694.1|/8.74973e-77/hypothetical protein ARALYDRAFT_492500 [Arabidopsis lyrata subsp. lyrata]	350.383	311.319	876.907	761.585	2
	Thhalv10014242m	1.30803	0.894626	K12126|1|5e-13|73.6|ath:AT1G09530|phytochrome-interacting factor 3	-	-	-	-	29.1862	55.3614	83.6142	125.728	3
	Thhalv10000932m	1.30783	0.889336	-	GO:0005634//nucleus	GO:0008270//zinc ion binding;GO:0003677//DNA binding;GO:0003700//sequence-specific DNA binding transcription factor activity;GO:0003682//chromatin binding	GO:0009753//response to jasmonic acid stimulus;GO:0009739//response to gibberellin stimulus;GO:0009651//response to salt stress;GO:0006355//regulation of transcription, DNA-dependent;GO:0009751//response to salicylic acid stimulus;GO:0009737//response to abscisic acid stimulus;GO:0009723//response to ethylene stimulus;GO:0046686//response to cadmium ion	gi|312282297|dbj|BAJ34014.1|/0/unnamed protein product [Thellungiella halophila]	25.9059	30.3396	67.7087	71.538	3
	Thhalv10021267m	1.30732	0.874942	K06883|1|2e-73|275|ath:AT5G54840|;K07890|4|7e-14|77.0|osa:4338469|Ras-related protein Rab-21;K07910|5|1e-12|73.2|vvi:100267442|Ras-related protein Rab-18	GO:0005622//intracellular;GO:0090404//pollen tube tip	GO:0005525//GTP binding	GO:0016192//vesicle-mediated transport;GO:0015824//proline transport;GO:0007264//small GTPase mediated signal transduction	gi|30686351|ref|NP_850622.1|/1.64678e-147/Ras-related small GTP-binding family protein [Arabidopsis thaliana]	14.7935	15.2956	38.7111	35.7541	2
	Thhalv10024838m	1.30485	0.887187	K13420|1|2e-25|115|rcu:RCOM_0633880|LRR receptor-like serine/threonine-protein kinase FLS2 [EC:2.7.11.1]	-	-	-	-	21.2534	31.0119	63.4421	65.6839	3
	Thhalv10010967m	1.30418	0.889913	K10661|1|2e-09|61.2|ath:AT4G34100|E3 ubiquitin-protein ligase MARCH6 [EC:6.3.2.19]	GO:0005737//cytoplasm;GO:0005634//nucleus	GO:0008270//zinc ion binding	GO:0006623//protein targeting to vacuole;GO:0016192//vesicle-mediated transport	gi|297815926|ref|XP_002875846.1|/6.1587e-148/zinc finger family protein [Arabidopsis lyrata subsp. lyrata]	30.0732	30.5456	72.5643	77.1298	1
	Thhalv10014621m	1.30219	0.892223	-	-	-	-	-	31.4331	41.9051	98.7782	82.0754	2
	Thhalv10006176m	1.30208	0.895874	K00522|1|2e-126|450|ath:AT3G56090|ferritin heavy chain [EC:1.16.3.1]	GO:0005739//mitochondrion;GO:0009941//chloroplast envelope;GO:0009570//chloroplast stroma;GO:0016020//membrane	GO:0008199//ferric iron binding;GO:0004322//ferroxidase activity	GO:0055114//oxidation-reduction process;GO:0000302//response to reactive oxygen species;GO:0016226//iron-sulfur cluster assembly;GO:0010039//response to iron ion;GO:0006879//cellular iron ion homeostasis;GO:0010027//thylakoid membrane organization;GO:0010228//vegetative to reproductive phase transition of meristem;GO:0048481//ovule development;GO:0009737//response to abscisic acid stimulus;GO:000…	gi|312282281|dbj|BAJ34006.1|/8.47906e-145/unnamed protein product [Thellungiella halophila]	45.2761	54.5918	88.4882	157.77	1
	Thhalv10021716m	1.29572	0.857892	-	GO:0005634//nucleus	-	-	gi|297834296|ref|XP_002885030.1|/1.69096e-60/hypothetical protein ARALYDRAFT_478845 [Arabidopsis lyrata subsp. lyrata]	11.2593	9.67777	21.267	30.1333	4
	Thhalv10007088m	1.29542	0.868057	K14638|1|1e-135|481|sbi:SORBI_01g009890|solute carrier family 15 (peptide/histidine transporter), member 3/4	GO:0005886//plasma membrane	GO:0015112//nitrate transmembrane transporter activity	GO:0006598//polyamine catabolic process;GO:0015706//nitrate transport;GO:0006857//oligopeptide transport;GO:0009698//phenylpropanoid metabolic process;GO:0010106//cellular response to iron ion starvation;GO:0042128//nitrate assimilation;GO:0042398//cellular modified amino acid biosynthetic process;GO:0006826//iron ion transport;GO:0010167//response to nitrate;GO:0009734//auxin mediated signaling …	gi|297851686|ref|XP_002893724.1|/0/proton-dependent oligopeptide transport family protein [Arabidopsis lyrata subsp. lyrata]	12.7225	13.4867	31.38	32.9501	4
	Thhalv10025464m	1.29541	0.900633	K01183|1|0.0|703|ath:AT4G19810|chitinase [EC:3.2.1.14]	-	-	-	-	75.0266	146.007	275.311	267.208	2
	Thhalv10018310m	1.29468	0.893078	K14638|1|8e-142|502|ppp:PHYPADRAFT_134814|solute carrier family 15 (peptide/histidine transporter), member 3/4	-	-	-	-	33.7735	46.7589	89.084	108.48	2
	Thhalv10018987m	1.29454	0.890468	K09422|1|4e-110|396|ath:AT1G74430|myb proto-oncogene protein, plant	GO:0005737//cytoplasm;GO:0005634//nucleus	GO:0003677//DNA binding;GO:0003700//sequence-specific DNA binding transcription factor activity;GO:0003682//chromatin binding	GO:0009753//response to jasmonic acid stimulus;GO:0009694//jasmonic acid metabolic process;GO:0009651//response to salt stress;GO:0006355//regulation of transcription, DNA-dependent;GO:0009751//response to salicylic acid stimulus;GO:0000902//cell morphogenesis	gi|15221257|ref|NP_177583.1|/5.23711e-109/myb domain protein 95 [Arabidopsis thaliana]	30.0412	34.9256	82.6599	76.7029	3
	Thhalv10017482m	1.2912	0.88423	-	GO:0005737//cytoplasm;GO:0005634//nucleus	-	GO:0010200//response to chitin	gi|145330330|ref|NP_001077990.1|/5.76628e-21/uncharacterized protein [Arabidopsis thaliana]	16.9438	29.1316	55.0857	57.6751	2
	Thhalv10010032m	1.28946	0.90292	-	-	-	-	-	294.647	356.341	933.876	657.378	2
	Thhalv10022397m	1.28516	0.901742	-	-	-	GO:0009620//response to fungus;GO:0007568//aging	gi|6016696|gb|AAF01523.1|AC009991_19/1.10398e-72/unknown protein [Arabidopsis thaliana]	194.59	180.812	445.784	469.107	2
	Thhalv10027652m	1.28215	0.860272	K13416|1|5e-47|187|aly:ARALYDRAFT_491347|brassinosteroid insensitive 1-associated receptor kinase 1 [EC:2.7.10.1 2.7.11.1];K13418|4|3e-46|185|vvi:100247683|somatic embryogenesis receptor kinase 1 [EC:2.7.10.1 2.7.11.1]	-	-	-	-	9.87154	12.9097	26.2963	29.108	3
	Thhalv10002419m	1.28176	0.867295	K01897|1|0.0|1274|ath:AT3G23790|long-chain acyl-CoA synthetase [EC:6.2.1.3]	-	-	-	-	12.2949	14.4656	28.933	36.1312	3
	Thhalv10008899m	1.27908	0.821967	K08311|1|6e-09|59.7|ota:Ot10g03540|putative (di)nucleoside polyphosphate hydrolase [EC:3.6.1.-]	GO:0009507//chloroplast	GO:0004081//bis(5'-nucleosyl)-tetraphosphatase (asymmetrical) activity;GO:0008893//guanosine-3',5'-bis(diphosphate) 3'-diphosphatase activity	GO:0006857//oligopeptide transport;GO:0019243//methylglyoxal catabolic process to D-lactate;GO:0015967//diadenosine tetraphosphate catabolic process	gi|15220667|ref|NP_174303.1|/9.33192e-96/nudix hydrolase 25 [Arabidopsis thaliana]	4.91699	7.58278	15.6061	14.7287	4
	Thhalv10009378m	1.27865	0.854034	K01634|1|0.0|954|aly:ARALYDRAFT_473000|sphinganine-1-phosphate aldolase [EC:4.1.2.27]	GO:0044425//membrane part;GO:0005783//endoplasmic reticulum	GO:0008117//sphinganine-1-phosphate aldolase activity;GO:0030170//pyridoxal phosphate binding;GO:0016831//carboxy-lyase activity	GO:0043161//proteasomal ubiquitin-dependent protein catabolic process;GO:0051788//response to misfolded protein;GO:0080129//proteasome core complex assembly;GO:0006520//cellular amino acid metabolic process;GO:0006635//fatty acid beta-oxidation;GO:0006888//ER to Golgi vesicle-mediated transport;GO:0030149//sphingolipid catabolic process;GO:0009407//toxin catabolic process	gi|297845746|ref|XP_002890754.1|/0/pyridoxal-dependent decarboxylase family protein [Arabidopsis lyrata subsp. lyrata]	7.20723	13.1585	24.5186	24.8913	2
	Thhalv10013105m	1.27576	0.879078	K12132|1|4e-131|467|osa:4343678|serine/threonine-protein kinase WNK1 [EC:2.7.11.1];K08867|2|7e-130|462|smo:SELMODRAFT_136322|WNK lysine deficient protein kinase [EC:2.7.11.1]	GO:0005737//cytoplasm;GO:0005634//nucleus	GO:0004674//protein serine/threonine kinase activity;GO:0005524//ATP binding	GO:0016036//cellular response to phosphate starvation;GO:0019375//galactolipid biosynthetic process;GO:0010260//organ senescence;GO:0042631//cellular response to water deprivation;GO:0046777//protein autophosphorylation;GO:0000165//MAPK cascade	gi|297793361|ref|XP_002864565.1|/0/hypothetical protein ARALYDRAFT_495950 [Arabidopsis lyrata subsp. lyrata]	18.2849	20.6622	47.8574	46.4441	1
	Thhalv10004701m	1.2743	0.820973	K09060|1|1e-10|65.5|mtr:MTR_8g077950|plant G-box-binding factor;K04371|4|7e-09|59.7|vvi:100254083|extracellular signal-regulated kinase 1/2 [EC:2.7.11.24]	GO:0005634//nucleus	GO:0043565//sequence-specific DNA binding;GO:0003700//sequence-specific DNA binding transcription factor activity;GO:0046982//protein heterodimerization activity;GO:0042803//protein homodimerization activity	GO:0006355//regulation of transcription, DNA-dependent;GO:0071333//cellular response to glucose stimulus	gi|18420842|ref|NP_568457.1|/6.59573e-126/basic leucine zipper 9 [Arabidopsis thaliana]	6.27274	6.16865	15.6095	14.4839	2
	Thhalv10018797m	1.27196	0.872262	K11498|1|1e-08|59.3|ath:AT2G21380|centromeric protein E	-	-	-	-	13.6535	17.0648	32.1875	41.9937	5
	Thhalv10023733m	1.26997	0.902551	-	GO:0005737//cytoplasm	-	GO:0010363//regulation of plant-type hypersensitive response;GO:0009963//positive regulation of flavonoid biosynthetic process;GO:0006612//protein targeting to membrane	gi|297840021|ref|XP_002887892.1|/1.19389e-62/hypothetical protein ARALYDRAFT_474913 [Arabidopsis lyrata subsp. lyrata]	977.879	1263.51	2795.41	2609.83	1
	Thhalv10009289m	1.26592	0.824623	K08237|1|2e-63|241|pop:POPTR_731288|hydroquinone glucosyltransferase [EC:2.4.1.218];K12356|5|3e-57|221|vvi:100265092|coniferyl-alcohol glucosyltransferase [EC:2.4.1.111]	-	GO:0080045//quercetin 3'-O-glucosyltransferase activity;GO:0080044//quercetin 7-O-glucosyltransferase activity;GO:0080043//quercetin 3-O-glucosyltransferase activity	GO:0015706//nitrate transport;GO:0010106//cellular response to iron ion starvation;GO:0006826//iron ion transport;GO:0010167//response to nitrate;GO:0048765//root hair cell differentiation;GO:0008152//metabolic process;GO:0009873//ethylene mediated signaling pathway	gi|15222348|ref|NP_172206.1|/0/UDP-glucosyl transferase 71C3 [Arabidopsis thaliana]	6.60714	6.60665	14.7648	17.0117	4
	Thhalv10001478m	1.26468	0.887164	K14689|1|0.0|722|aly:ARALYDRAFT_483845|solute carrier family 30 (zinc transporter), member 2	-	-	-	-	25.1925	34.5682	77.5823	66.0074	3
	Thhalv10014767m	1.26446	0.805979	K11323|1|1e-06|51.2|vcn:VOLCADRAFT_121342|histone arginine demethylase JMJD6 [EC:1.14.11.-]	GO:0005634//nucleus	-	-	gi|297811499|ref|XP_002873633.1|/1.77245e-77/hypothetical protein ARALYDRAFT_488212 [Arabidopsis lyrata subsp. lyrata]	3.98269	6.69828	12.7743	12.8854	2
	Thhalv10027724m	1.26424	0.888873	-	-	-	-	-	29.8855	35.8496	82.5125	75.3835	1
	Thhalv10005977m	1.26354	0.884576	-	GO:0005829//cytosol;GO:0031090//organelle membrane;GO:0005634//nucleus	GO:0005515//protein binding;GO:0080025//phosphatidylinositol-3,5-bisphosphate binding	GO:0006979//response to oxidative stress;GO:0042594//response to starvation;GO:0009414//response to water deprivation;GO:0009651//response to salt stress;GO:0016558//protein import into peroxisome matrix;GO:0044265//cellular macromolecule catabolic process;GO:0006635//fatty acid beta-oxidation;GO:0010150//leaf senescence;GO:0048102//autophagic cell death;GO:0050832//defense response to fungus;GO:…	gi|240255690|ref|NP_567132.4|/0/transducin/WD40 domain-containing protein [Arabidopsis thaliana]	21.4992	30.001	60.1866	63.4572	1
	Thhalv10022018m	1.26046	0.890121	K12183|1|0.0|754|aly:ARALYDRAFT_897451|ESCRT-I complex subunit TSG101	GO:0005770//late endosome;GO:0005769//early endosome;GO:0000813//ESCRT I complex;GO:0005634//nucleus	GO:0043130//ubiquitin binding;GO:0016881//acid-amino acid ligase activity	GO:0006464//cellular protein modification process;GO:0051301//cell division;GO:0010200//response to chitin;GO:0010091//trichome branching;GO:0015031//protein transport	gi|297834038|ref|XP_002884901.1|/0/ATELC [Arabidopsis lyrata subsp. lyrata]	33.3259	40.5553	85.1473	91.8511	1
	Thhalv10025033m	1.26031	0.895989	-	-	-	-	-	61.1215	66.5145	162.895	142.853	3
	Thhalv10005715m	1.25977	0.863067	-	GO:0005634//nucleus	-	-	gi|15241966|ref|NP_201083.1|/7.28075e-111/uncharacterized protein [Arabidopsis thaliana]	11.107	14.0174	33.5976	26.5646	2
	Thhalv10008539m	1.25905	0.878177	-	GO:0005634//nucleus	GO:0008270//zinc ion binding	GO:0031348//negative regulation of defense response;GO:0010286//heat acclimation;GO:0009611//response to wounding;GO:0009867//jasmonic acid mediated signaling pathway;GO:0009862//systemic acquired resistance, salicylic acid mediated signaling pathway;GO:0009414//response to water deprivation;GO:0006944//cellular membrane fusion;GO:0010363//regulation of plant-type hypersensitive response;GO:00102…	gi|18394245|ref|NP_563977.1|/2.86504e-128/uncharacterized protein [Arabidopsis thaliana]	20.1934	18.7074	51.2415	41.8627	2
	Thhalv10008043m	1.25776	0.890398	K15174|1|5e-13|74.3|sbi:SORBI_07g003820|RNA polymerase II-associated factor 1;K01115|2|1e-11|69.7|vcn:VOLCADRAFT_99471|phospholipase D [EC:3.1.4.4]	GO:0005634//nucleus	-	-	gi|297849026|ref|XP_002892394.1|/5.92901e-180/C2 domain-containing protein [Arabidopsis lyrata subsp. lyrata]	37.3174	38.1854	85.0049	95.5407	1
	Thhalv10019176m	1.25766	0.900818	-	GO:0009507//chloroplast	-	GO:0006623//protein targeting to vacuole;GO:0016192//vesicle-mediated transport	gi|18408349|ref|NP_564863.1|/1.88784e-69/uncharacterized protein [Arabidopsis thaliana]	215.984	228.697	492.536	570.733	1
	Thhalv10013332m	1.25567	0.891738	K14005|1|5e-09|61.2|cre:CHLREDRAFT_195444|protein transport protein SEC31;K04498|2|5e-09|61.2|cre:CHLREDRAFT_145462|E1A/CREB-binding protein [EC:2.3.1.48];K14559|3|3e-08|58.5|vcn:VOLCADRAFT_88196|U3 small nucleolar RNA-associated protein MPP10;K03126|4|3e-08|58.5|osa:4325055|transcription initiation factor TFIID subunit 12	GO:0005634//nucleus;GO:0009941//chloroplast envelope	-	-	gi|15242462|ref|NP_196524.1|/0/octicosapeptide/Phox/Bem1p domain-containing protein [Arabidopsis thaliana]	40.922	43.4559	89.4645	112.012	4
	Thhalv10018432m	1.25492	0.872262	K09291|1|9e-73|273|ath:AT1G79280|nucleoprotein TPR	-	-	-	-	14.8851	18.9044	37.5371	43.1026	2
	Thhalv10014518m	1.25483	0.870091	K10666|1|2e-25|114|aly:ARALYDRAFT_889362|E3 ubiquitin-protein ligase RNF5 [EC:6.3.2.19]	-	-	-	-	12.8321	18.5984	37.8737	37.1315	1
	Thhalv10007558m	1.25384	0.848004	-	GO:0016021//integral to membrane	-	GO:0055085//transmembrane transport	gi|18394560|ref|NP_564043.1|/0/transmembrane transporter-like protein [Arabidopsis thaliana]	8.97524	10.6457	21.4887	25.3025	3
	Thhalv10007569m	1.25378	0.868011	-	GO:0005576//extracellular region;GO:0016023//cytoplasmic membrane-bounded vesicle	-	-	gi|15220707|ref|NP_173747.1|/0/alpha/beta-hydrolase-like protein [Arabidopsis thaliana]	13.5269	16.0102	40.3041	30.1316	1
	Thhalv10005384m	1.25202	0.844562	-	GO:0005634//nucleus	-	-	gi|297794249|ref|XP_002865009.1|/1.54706e-123/hypothetical protein ARALYDRAFT_919973 [Arabidopsis lyrata subsp. lyrata]	9.56294	9.07997	23.0109	21.3916	2
	Thhalv10020730m	1.25181	0.84909	K06129|1|3e-11|68.6|aly:ARALYDRAFT_890273|lysophospholipase III [EC:3.1.1.5];K06129|1|3e-11|68.6|aly:ARALYDRAFT_890273|lysophospholipase III [EC:3.1.1.5]	-	-	-	-	10.3961	9.70146	25.2598	22.6003	1
	Thhalv10017334m	1.25003	0.898877	-	-	-	-	gi|297822431|ref|XP_002879098.1|/7.60481e-71/hypothetical protein ARALYDRAFT_481665 [Arabidopsis lyrata subsp. lyrata]	197.982	261.024	585.471	506.255	3
	Thhalv10020496m	1.24976	0.878569	K15748|1|3e-165|580|aly:ARALYDRAFT_474364|beta-D-glucopyranosyl abscisate beta-glucosidase [EC:3.2.1.175];K01238|2|5e-156|549|ath:AT3G60120|[EC:3.2.1.-];K01237|5|2e-152|538|ath:AT2G44490|myrosinase [EC:3.2.1.147]	-	-	-	-	17.5886	25.4128	54.2967	47.9612	2
	Thhalv10019398m	1.24799	0.835182	-	GO:0005618//cell wall;GO:0005576//extracellular region	-	GO:0006952//defense response;GO:0009686//gibberellin biosynthetic process;GO:0009740//gibberellic acid mediated signaling pathway	gi|11386640|sp|Q39313.1|DEF3_BRANA/4.43127e-38/RecName: Full=Defensin-like protein 3; AltName: Full=Cysteine-rich antifungal protein 3; Short=AFP3; Flags: Precursor	3.83381	12.3709	22.9439	15.5439	2
	Thhalv10002676m	1.24789	0.89324	-	GO:0031225//anchored to membrane;GO:0005886//plasma membrane	GO:0008289//lipid binding	GO:0000038//very long-chain fatty acid metabolic process;GO:0042335//cuticle development;GO:0006869//lipid transport;GO:0042546//cell wall biogenesis	gi|79314090|ref|NP_001030803.1|/9.15911e-81/bifunctional inhibitor/lipid-transfer protein/seed storage 2S albumin-like protein [Arabidopsis thaliana]	47.1302	69.4516	132.856	144.018	3
	Thhalv10014659m	1.24757	0.806025	-	-	-	-	-	4.69037	6.42582	13.6855	12.709	4
	Thhalv10008551m	1.24713	0.889035	K03006|1|4e-07|53.9|vvi:100264310|DNA-directed RNA polymerase II subunit RPB1 [EC:2.7.7.6]	GO:0005634//nucleus	-	GO:0010200//response to chitin	gi|297851272|ref|XP_002893517.1|/3.49933e-125/VQ motif-containing protein [Arabidopsis lyrata subsp. lyrata]	36.965	43.3297	87.4656	103.129	1
	Thhalv10008456m	1.24478	0.874318	K09422|1|9e-117|418|ath:AT1G22640|myb proto-oncogene protein, plant	GO:0005634//nucleus	GO:0003677//DNA binding;GO:0003700//sequence-specific DNA binding transcription factor activity;GO:0003682//chromatin binding	GO:0009753//response to jasmonic acid stimulus;GO:0009739//response to gibberellin stimulus;GO:0009651//response to salt stress;GO:0009800//cinnamic acid biosynthetic process;GO:0006355//regulation of transcription, DNA-dependent;GO:0009611//response to wounding;GO:0009751//response to salicylic acid stimulus;GO:0009892//negative regulation of metabolic process;GO:0009733//response to auxin stimu…	gi|312283019|dbj|BAJ34375.1|/9.621e-163/unnamed protein product [Thellungiella halophila]	18.7907	18.4288	50.9895	37.2142	1
	Thhalv10017178m	1.24409	0.897029	-	GO:0005773//vacuole;GO:0016021//integral to membrane;GO:0009570//chloroplast stroma;GO:0031969//chloroplast membrane	GO:0005509//calcium ion binding;GO:0071614//linoleic acid epoxygenase activity;GO:0016165//lipoxygenase activity;GO:0004392//heme oxygenase (decyclizing) activity;GO:0004366//glycerol-3-phosphate O-acyltransferase activity	GO:0050826//response to freezing;GO:0016117//carotenoid biosynthetic process;GO:0006655//phosphatidylglycerol biosynthetic process;GO:0009620//response to fungus;GO:0006636//unsaturated fatty acid biosynthetic process;GO:0019288//isopentenyl diphosphate biosynthetic process, mevalonate-independent pathway;GO:0010118//stomatal movement;GO:0048825//cotyledon development;GO:0034389//lipid particle o…	gi|297826793|ref|XP_002881279.1|/1.22678e-128/hypothetical protein ARALYDRAFT_482279 [Arabidopsis lyrata subsp. lyrata]	104.293	138.005	346.88	227.047	3
	Thhalv10025802m	1.24161	0.852393	-	GO:0009507//chloroplast	GO:0016787//hydrolase activity	GO:0008152//metabolic process	gi|297802672|ref|XP_002869220.1|/1.04592e-161/hypothetical protein ARALYDRAFT_491367 [Arabidopsis lyrata subsp. lyrata]	9.56416	12.0891	25.5132	25.6886	4
	Thhalv10028808m	1.24133	0.899871	-	GO:0031977//thylakoid lumen;GO:0009535//chloroplast thylakoid membrane;GO:0010287//plastoglobule;GO:0005634//nucleus;GO:0010319//stromule	GO:0016491//oxidoreductase activity;GO:0005515//protein binding;GO:0005198//structural molecule activity	GO:0009409//response to cold;GO:0009737//response to abscisic acid stimulus;GO:0010205//photoinhibition	gi|297809587|ref|XP_002872677.1|/1.06562e-154/plastid lipid-associated protein 1, chloroplast precursor [Arabidopsis lyrata subsp. lyrata]	546.801	491.154	1157.31	1296.59	3
	Thhalv10017380m	1.24108	0.887372	K05765|1|7e-75|278|aly:ARALYDRAFT_902145|cofilin	GO:0005737//cytoplasm;GO:0015629//actin cytoskeleton	GO:0003779//actin binding	GO:0030042//actin filament depolymerization	gi|297822855|ref|XP_002879310.1|/8.19365e-74/hypothetical protein ARALYDRAFT_902145 [Arabidopsis lyrata subsp. lyrata]	30.3823	41.8789	92.9876	77.8202	2
	Thhalv10008027m	1.24106	0.880048	-	GO:0005634//nucleus	-	-	gi|297844472|ref|XP_002890117.1|/0/kelch repeat-containing F-box family protein [Arabidopsis lyrata subsp. lyrata]	17.7741	29.4599	63.1125	48.536	2
	Thhalv10004611m	1.24091	0.804986	K04371|1|7e-12|70.1|vvi:100254083|extracellular signal-regulated kinase 1/2 [EC:2.7.11.24];K14432|2|1e-10|65.9|mtr:MTR_7g104480|ABA responsive element binding factor;K09060|3|1e-10|65.9|gmx:778124|plant G-box-binding factor	GO:0005634//nucleus	GO:0042802//identical protein binding;GO:0043565//sequence-specific DNA binding;GO:0003700//sequence-specific DNA binding transcription factor activity;GO:0046982//protein heterodimerization activity	GO:0071215//cellular response to abscisic acid stimulus;GO:0006355//regulation of transcription, DNA-dependent;GO:0071333//cellular response to glucose stimulus;GO:0009410//response to xenobiotic stimulus;GO:0030968//endoplasmic reticulum unfolded protein response	gi|312282971|dbj|BAJ34351.1|/4.39378e-175/unnamed protein product [Thellungiella halophila]	3.94117	7.16306	15.0355	11.2091	4
	Thhalv10005054m	1.23981	0.882566	-	GO:0005634//nucleus	-	GO:0009750//response to fructose stimulus;GO:0009651//response to salt stress;GO:0006833//water transport	gi|15241996|ref|NP_201095.1|/4.05098e-72/uncharacterized protein [Arabidopsis thaliana]	23.0929	30.0412	64.183	61.302	2
	Thhalv10025570m	1.23962	0.883352	-	GO:0009536//plastid	GO:0016787//hydrolase activity	GO:0008152//metabolic process;GO:0046685//response to arsenic-containing substance	gi|22329127|ref|NP_195080.2|/1.63227e-176/metallo-beta-lactamase family protein [Arabidopsis thaliana]	22.6017	33.1722	63.0311	68.6713	3
	Thhalv10018674m	1.23842	0.873787	K15849|1|8e-29|126|aly:ARALYDRAFT_320067|bifunctional aspartate aminotransferase and glutamate/aspartate-prephenate aminotransferase [EC:2.6.1.1 2.6.1.78 2.6.1.79]	-	-	-	-	17.9522	18.8534	41.0022	45.8366	2
	Thhalv10013321m	1.2384	0.855489	K13124|1|2e-32|138|pop:POPTR_815667|mitogen-activated protein kinase organizer 1	GO:0005737//cytoplasm;GO:0005834//heterotrimeric G-protein complex	GO:0016905//myosin heavy chain kinase activity;GO:0000166//nucleotide binding	GO:0007275//multicellular organismal development	gi|297795789|ref|XP_002865779.1|/0/nucleotide binding protein [Arabidopsis lyrata subsp. lyrata]	12.1853	10.7997	28.4526	25.7775	1
	Thhalv10008725m	1.23808	0.895481	-	GO:0005618//cell wall;GO:0009506//plasmodesma;GO:0005634//nucleus;GO:0048046//apoplast	GO:0045735//nutrient reservoir activity;GO:0030145//manganese ion binding;GO:0004784//superoxide dismutase activity	GO:0010497//plasmodesmata-mediated intercellular transport;GO:0055114//oxidation-reduction process;GO:0015706//nitrate transport;GO:0034976//response to endoplasmic reticulum stress;GO:0009409//response to cold;GO:0043090//amino acid import;GO:0009627//systemic acquired resistance;GO:0006499//N-terminal protein myristoylation;GO:0010167//response to nitrate;GO:0006888//ER to Golgi vesicle-mediate…	gi|297843754|ref|XP_002889758.1|/1.24682e-111/predicted protein [Arabidopsis lyrata subsp. lyrata]	78.0304	92.9017	188.454	214.748	4
	Thhalv10009965m	1.23751	0.88587	-	-	-	-	-	24.2865	39.8484	81.6177	69.6071	3
	Thhalv10019348m	1.2352	0.83197	-	GO:0005739//mitochondrion	-	GO:0006661//phosphatidylinositol biosynthetic process	gi|134304910|gb|ABO71663.1|/1.41529e-49/unknown [Brassica juncea]	7.42169	8.33904	19.5294	17.5737	2
	Thhalv10011634m	1.23433	0.865447	K01590|1|1e-100|365|aly:ARALYDRAFT_891351|histidine decarboxylase [EC:4.1.1.22]	GO:0005829//cytosol;GO:0005886//plasma membrane;GO:0005634//nucleus	GO:0051019//mitogen-activated protein kinase binding;GO:0046983//protein dimerization activity;GO:0043565//sequence-specific DNA binding;GO:0030170//pyridoxal phosphate binding;GO:0003700//sequence-specific DNA binding transcription factor activity;GO:0004398//histidine decarboxylase activity	GO:0045596//negative regulation of cell differentiation;GO:0009793//embryo development ending in seed dormancy;GO:0051170//nuclear import;GO:0009410//response to xenobiotic stimulus;GO:0006580//ethanolamine metabolic process;GO:0045892//negative regulation of transcription, DNA-dependent;GO:0009294//DNA mediated transformation;GO:0006520//cellular amino acid metabolic process;GO:0009970//cellular…	gi|297846772|ref|XP_002891267.1|/1.57418e-146/vire2-interacting protein VIP1 [Arabidopsis lyrata subsp. lyrata]	12.4451	16.6609	32.0915	36.387	1
	Thhalv10015155m	1.23418	0.886517	-	GO:0005739//mitochondrion;GO:0009507//chloroplast	-	-	gi|186531766|ref|NP_001119428.1|/1.97098e-30/uncharacterized protein [Arabidopsis thaliana]	27.9907	43.0558	79.051	88.0843	2
	Thhalv10006243m	1.23408	0.85743	-	GO:0005634//nucleus;GO:0005739//mitochondrion	-	-	gi|334186016|ref|NP_001190104.1|/2.84147e-63/uncharacterized protein [Arabidopsis thaliana]	12.5184	11.8415	31.3683	25.9335	3
	Thhalv10001282m	1.23407	0.876606	K00517|1|2e-119|429|osa:4348172|[EC:1.14.-.-]	-	-	-	-	18.2597	23.8537	51.3325	47.7308	3
	Thhalv10015333m	1.23402	0.835759	-	GO:0005840//ribosome	GO:0003735//structural constituent of ribosome	GO:0006412//translation	gi|297811667|ref|XP_002873717.1|/1.1031e-108/structural constituent of ribosome [Arabidopsis lyrata subsp. lyrata]	8.39884	8.43731	20.1955	19.4069	2
	Thhalv10014665m	1.23398	0.883051	-	-	-	-	-	26.3508	30.7524	72.5401	61.7749	1
	Thhalv10028473m	1.23357	0.825201	K05391|1|0.0|1291|aly:ARALYDRAFT_327678|cyclic nucleotide gated channel, other eukaryote	GO:0016021//integral to membrane;GO:0005886//plasma membrane	GO:0030551//cyclic nucleotide binding;GO:0005242//inward rectifier potassium channel activity;GO:0005221//intracellular cyclic nucleotide activated cation channel activity;GO:0005516//calmodulin binding	GO:0031348//negative regulation of defense response;GO:0009697//salicylic acid biosynthetic process;GO:0010363//regulation of plant-type hypersensitive response;GO:0009693//ethylene biosynthetic process;GO:0010200//response to chitin;GO:0006816//calcium ion transport;GO:0006612//protein targeting to membrane;GO:0050832//defense response to fungus;GO:0043069//negative regulation of programmed cell…	gi|297810063|ref|XP_002872915.1|/0/ATCNGC13 [Arabidopsis lyrata subsp. lyrata]	5.71929	8.68833	14.1399	19.7394	1
	Thhalv10000375m	1.23246	0.834119	-	GO:0005886//plasma membrane;GO:0005739//mitochondrion	-	GO:0035556//intracellular signal transduction;GO:0030968//endoplasmic reticulum unfolded protein response;GO:0002237//response to molecule of bacterial origin;GO:0009611//response to wounding;GO:0006979//response to oxidative stress;GO:0010200//response to chitin;GO:0002679//respiratory burst involved in defense response;GO:0050832//defense response to fungus	gi|297825641|ref|XP_002880703.1|/2.25915e-50/hypothetical protein ARALYDRAFT_901230 [Arabidopsis lyrata subsp. lyrata]	7.36157	9.05494	23.3537	15.2198	2
	Thhalv10020827m	1.23241	0.896844	K14497|1|0.0|672|aly:ARALYDRAFT_478478|protein phosphatase 2C [EC:3.1.3.16]	-	-	-	-	122.173	157.483	351.132	305.944	1
	Thhalv10004033m	1.23142	0.882682	K12347|1|0.0|959|aly:ARALYDRAFT_496866|natural resistance-associated macrophage protein	GO:0009506//plasmodesma;GO:0005774//vacuolar membrane;GO:0005794//Golgi apparatus	GO:0015103//inorganic anion transmembrane transporter activity;GO:0005384//manganese ion transmembrane transporter activity	GO:0006828//manganese ion transport;GO:0042742//defense response to bacterium;GO:0015691//cadmium ion transport;GO:0010039//response to iron ion;GO:0015692//lead ion transport;GO:2000379//positive regulation of reactive oxygen species metabolic process;GO:0006879//cellular iron ion homeostasis;GO:0010043//response to zinc ion;GO:0009624//response to nematode	gi|300379523|gb|ACF22090.2|/0/natural resistance associated macrophage protein [Brassica juncea]	26.9626	28.8755	65.5892	65.5173	3
	Thhalv10019542m	1.23106	0.893402	-	-	-	-	gi|312283477|dbj|BAJ34604.1|/1.84028e-76/unnamed protein product [Thellungiella halophila]	52.7216	81.8055	163.169	152.62	2
	Thhalv10015538m	1.23062	0.893078	K03676|1|2e-23|105|bdi:100821530|glutaredoxin 3	-	GO:0009055//electron carrier activity;GO:0008794//arsenate reductase (glutaredoxin) activity;GO:0015035//protein disulfide oxidoreductase activity	GO:0019243//methylglyoxal catabolic process to D-lactate;GO:0045454//cell redox homeostasis	gi|15238885|ref|NP_197361.1|/4.5808e-51/monothiol glutaredoxin-S2 [Arabidopsis thaliana]	55.0939	74.46	159.834	144.186	3
	Thhalv10020509m	1.22902	0.883537	K13289|1|0.0|898|ath:AT3G10410|cathepsin A (carboxypeptidase C) [EC:3.4.16.5]	-	-	-	-	26.8873	32.1227	69.4872	68.8364	2
	Thhalv10016777m	1.22817	0.803184	K00942|1|0.0|667|ath:AT2G41880|guanylate kinase [EC:2.7.4.8]	GO:0005737//cytoplasm	GO:0004385//guanylate kinase activity	GO:0010200//response to chitin;GO:0030968//endoplasmic reticulum unfolded protein response;GO:0016310//phosphorylation;GO:0050832//defense response to fungus;GO:0006163//purine nucleotide metabolic process	gi|7861795|gb|AAF70408.1|AF204675_1/0/guanylate kinase [Arabidopsis thaliana]	5.36059	5.77445	14.6845	11.4015	1
	Thhalv10017502m	1.2278	0.892039	-	GO:0005618//cell wall;GO:0005576//extracellular region	GO:0004867//serine-type endopeptidase inhibitor activity	GO:0009611//response to wounding;GO:0050832//defense response to fungus;GO:0015824//proline transport	gi|297827477|ref|XP_002881621.1|/2.89816e-24/hypothetical protein ARALYDRAFT_482903 [Arabidopsis lyrata subsp. lyrata]	32.7345	79.7374	140.425	122.996	4
	Thhalv10003581m	1.22647	0.801959	K13415|1|2e-142|505|pop:POPTR_650846|protein brassinosteroid insensitive 1 [EC:2.7.10.1 2.7.11.1]	-	-	-	-	4.68802	6.32777	12.8865	12.8899	2
	Thhalv10025139m	1.2262	0.877784	K12199|1|0.0|796|aly:ARALYDRAFT_492127|vacuolar protein sorting-associated protein VTA1	-	-	-	-	20.699	23.4678	45.9922	57.3357	2
	Thhalv10003661m	1.22565	0.879286	K15168|1|4e-14|79.0|ath:AT1G25540|mediator of RNA polymerase II transcription subunit 25	-	-	-	-	20.8039	26.8864	52.057	59.4719	1
	Thhalv10008430m	1.22543	0.870391	K10666|1|4e-121|432|aly:ARALYDRAFT_889362|E3 ubiquitin-protein ligase RNF5 [EC:6.3.2.19]	GO:0005634//nucleus	GO:0008270//zinc ion binding	-	gi|18394721|ref|NP_564078.1|/2.6779e-122/RING/U-box domain-containing protein [Arabidopsis thaliana]	16.106	17.3046	40.1675	37.9549	2
	Thhalv10003944m	1.22542	0.841905	K02183|1|1e-84|312|vvi:100264980|calmodulin	-	GO:0005516//calmodulin binding	GO:0030968//endoplasmic reticulum unfolded protein response;GO:0052542//defense response by callose deposition	gi|334188577|ref|NP_001190597.1|/0/calmodulin binding protein-like protein [Arabidopsis thaliana]	8.61181	10.0703	22.4979	21.1854	1
	Thhalv10025758m	1.22476	0.895365	-	GO:0031977//thylakoid lumen;GO:0009535//chloroplast thylakoid membrane;GO:0010287//plastoglobule;GO:0005634//nucleus;GO:0010319//stromule	GO:0005515//protein binding;GO:0032440//2-alkenal reductase [NAD(P)] activity;GO:0005198//structural molecule activity	GO:0009409//response to cold;GO:0009737//response to abscisic acid stimulus;GO:0010205//photoinhibition	gi|312281475|dbj|BAJ33603.1|/1.0513e-173/unnamed protein product [Thellungiella halophila]	129.2	130.851	311.022	296.758	3
	Thhalv10008371m	1.22379	0.895804	-	GO:0005634//nucleus	GO:0003677//DNA binding;GO:0003700//sequence-specific DNA binding transcription factor activity	GO:0009788//negative regulation of abscisic acid mediated signaling pathway;GO:0009753//response to jasmonic acid stimulus;GO:0009620//response to fungus;GO:0009414//response to water deprivation;GO:0006355//regulation of transcription, DNA-dependent;GO:0009611//response to wounding;GO:0009695//jasmonic acid biosynthetic process;GO:0042538//hyperosmotic salinity response;GO:0010200//response to c…	gi|312282805|dbj|BAJ34268.1|/1.03282e-175/unnamed protein product [Thellungiella halophila]	113.999	179.546	345.633	339.97	3
	Thhalv10025203m	1.22378	0.883167	K14432|1|0.0|771|aly:ARALYDRAFT_491272|ABA responsive element binding factor	-	-	-	-	26.1438	35.5671	73.8065	70.324	2
	Thhalv10021705m	1.22337	0.889775	K06689|1|2e-82|303|aly:ARALYDRAFT_478172|ubiquitin-conjugating enzyme E2 D/E [EC:6.3.2.19]	GO:0005737//cytoplasm	GO:0004842//ubiquitin-protein ligase activity	GO:0043161//proteasomal ubiquitin-dependent protein catabolic process;GO:0006301//postreplication repair;GO:0051510//regulation of unidimensional cell growth;GO:0010286//heat acclimation;GO:0051788//response to misfolded protein;GO:0080129//proteasome core complex assembly;GO:0016567//protein ubiquitination;GO:0006635//fatty acid beta-oxidation;GO:0042023//DNA endoreduplication;GO:0009407//toxin …	gi|18398206|ref|NP_566331.1|/2.87221e-81/ubiquitin-conjugating enzyme E2 11 [Arabidopsis thaliana]	51.2771	53.0644	128.971	114.656	2
	Thhalv10028621m	1.22214	0.870853	-	GO:0005634//nucleus;GO:0005886//plasma membrane	-	-	gi|297809517|ref|XP_002872642.1|/0/hypothetical protein ARALYDRAFT_490026 [Arabidopsis lyrata subsp. lyrata]	15.1049	20.8381	42.138	41.7144	2
	Thhalv10007312m	1.22191	0.86048	K09597|1|0.0|788|mtr:MTR_7g077800|signal peptide peptidase-like 2B [EC:3.4.23.-]	GO:0016021//integral to membrane;GO:0005886//plasma membrane	GO:0004190//aspartic-type endopeptidase activity	GO:0006508//proteolysis	gi|79333554|ref|NP_171671.2|/0/signal peptide peptidase-like 4 [Arabidopsis thaliana]	13.3387	13.8214	31.7865	31.5661	2
	Thhalv10000914m	1.22116	0.891831	-	GO:0009505//plant-type cell wall;GO:0009506//plasmodesma;GO:0005886//plasma membrane;GO:0005576//extracellular region;GO:0005829//cytosol;GO:0015629//actin cytoskeleton	GO:0004091//carboxylesterase activity;GO:0003779//actin binding	GO:0007010//cytoskeleton organization;GO:0016126//sterol biosynthetic process	gi|297794737|ref|XP_002865253.1|/0/pectin acetylesterase [Arabidopsis lyrata subsp. lyrata]	54.1783	77.0692	148.225	157.758	3
[truncated: 1,036 more rows]

## Sheet: Supplementary Table 2-Roots
	Supplementary Table 2. DEGs in roots responding to salt stress
[truncated: 965 more rows]
