# Supplementary material for: Transcriptome Profiling of the Salt Stress Response in the Leaves and Roots of Halophytic Eutrema salsugineum
Source: Front Genet. 2021 Nov 18;12:770742. doi: 10.3389/fgene.2021.770742 (PMC8637539; doi:10.3389/fgene.2021.770742)
Supplement: Supplementary file 2 [file Table14.XLSX]

## Sheet: Supplementary Table 14
	Supplementary Table 14. Constitutive higher expression genes of Eutrema in absence of salt stress
	GeneID	Gene Name	Blast2At	CKL-1_RPKM	CKL-2_RPKM	NaCIL-1_RPKM	NaCIL-2_RPKM	CKR-1_RPKM	CKR-2_RPKM	NaCIR-1_RPKM	NaCIR-2_RPKM
	Thhalv10016322m	P5CS1	AT2G39800	363.364	441.449	1296.15	1142.59	71.6441	65.8527	250.224	228.522
	Thhalv10010150m	P5CS2	AT3G55610	85.324	81.6833	61.0986	67.8162	29.5637	34.6341	25.7764	33.7825
	Thhalv10020337m	NCED3	AT3G14440	28.9037	45.4689	60.9312	52.9116	1.40503	1.31839	7.56371	11.7893
	Thhalv10024257m	P-protein 1	AT4G33010	693.517	715.144	628.492	708.01	31.4238	34.3011	32.5167	37.8985
	Thhalv10001891m	P-protein 2	AT2G26080	528.01	516.783	454.484	482.42	61.995	58.2127	47.8314	54.5114
	Thhalv10003547m	SOS1	AT2G01980	29.8405	50.9276	80.4184	87.6379	119.252	137.511	219.288	184.221
	Thhalv10003949m	NHX1	AT5G27150	57.0304	67.6746	90.0683	98.8258	68.4946	69.7753	55.1837	67.6817
	Thhalv10012922m	Hsp70-1	AT5G02500.1	2768.79	2933.93	2798.8	2313.14	2634.82	3109.28	2496.16	2878.64
	Thhalv10021661m	TCTP1	AT3G16640.1	2902.56	2620.43	4826.02	4177.17	2732.11	2978	4343.37	4951.15
	Thhalv10001573m	PIP1A	AT3G61430.1	651.426	690.442	1335.76	1264.25	743.98	753.811	1079.45	1105.6
	Thhalv10010598m	PIP2A	AT3G53420.1	1042.34	999.687	1271.17	1150.52	1280.25	1027.79	647.823	570.853
