# Supplementary material for: Transcriptome Profiling of the Salt Stress Response in the Leaves and Roots of Halophytic Eutrema salsugineum
Source: Front Genet. 2021 Nov 18;12:770742. doi: 10.3389/fgene.2021.770742 (PMC8637539; doi:10.3389/fgene.2021.770742)
Supplement: Supplementary file 3 [file Table3.XLSX]

## Sheet: Supplementary Table 3
	Supplementary Table 3. DEGs in GO terms in leaves responding to salt stress
	Ontology	Class	Numbers_of_CKL-VS-NaCIL	Genes_of_CKL-VS-NaCIL
	biological_process	cellular process	1468	Thhalv10005977m;Thhalv10024242m;Thhalv10007187m;Thhalv10009187m;Thhalv10007393m;Thhalv10009072m;Thhalv10007502m;Thhalv10016756m;Thhalv10021268m;Thhalv10005884m;Thhalv10011497m;Thhalv10008059m;Thhalv10021568m;Thhalv10004635m;Thhalv10017001m;Thhalv10021828m;Thhalv10007472m;Thhalv10016938m;Thhalv10002582m;Thhalv10023487m;Thhalv10010353m;Thhalv10004672m;Thhalv10008980m;Thhalv10007105m;Thhalv10001010m…
	biological_process	metabolic process	1395	Thhalv10024242m;Thhalv10007187m;Thhalv10024313m;Thhalv10004880m;Thhalv10007724m;Thhalv10007502m;Thhalv10005595m;Thhalv10004556m;Thhalv10022671m;Thhalv10004982m;Thhalv10014727m;Thhalv10016589m;Thhalv10017107m;Thhalv10007440m;Thhalv10015476m;Thhalv10012821m;Thhalv10011983m;Thhalv10020968m;Thhalv10009289m;Thhalv10017180m;Thhalv10000245m;Thhalv10025570m;Thhalv10022504m;Thhalv10025802m;Thhalv10025707m…
	biological_process	single-organism process	1159	Thhalv10005977m;Thhalv10009187m;Thhalv10007393m;Thhalv10009072m;Thhalv10007502m;Thhalv10016756m;Thhalv10021268m;Thhalv10005884m;Thhalv10011497m;Thhalv10008059m;Thhalv10021568m;Thhalv10004635m;Thhalv10017001m;Thhalv10021828m;Thhalv10007472m;Thhalv10016938m;Thhalv10002582m;Thhalv10023487m;Thhalv10010353m;Thhalv10004672m;Thhalv10008980m;Thhalv10007105m;Thhalv10001010m;Thhalv10012840m;Thhalv10007422m…
	biological_process	response to stimulus	1054	Thhalv10014706m;Thhalv10004333m;Thhalv10007349m;Thhalv10015740m;Thhalv10015228m;Thhalv10015167m;Thhalv10013057m;Thhalv10017485m;Thhalv10003358m;Thhalv10014897m;Thhalv10012719m;Thhalv10022195m;Thhalv10000901m;Thhalv10010648m;Thhalv10007187m;Thhalv10007411m;Thhalv10016246m;Thhalv10017178m;Thhalv10016668m;Thhalv10007937m;Thhalv10004312m;Thhalv10021740m;Thhalv10000134m;Thhalv10004105m;Thhalv10013128m…
	biological_process	biological regulation	787	Thhalv10004806m;Thhalv10007187m;Thhalv10007472m;Thhalv10021666m;Thhalv10010514m;Thhalv10004672m;Thhalv10007105m;Thhalv10008221m;Thhalv10021072m;Thhalv10016571m;Thhalv10024168m;Thhalv10004796m;Thhalv10007028m;Thhalv10023782m;Thhalv10018992m;Thhalv10012455m;Thhalv10013476m;Thhalv10021794m;Thhalv10022880m;Thhalv10007122m;Thhalv10022615m;Thhalv10000893m;Thhalv10006185m;Thhalv10012698m;Thhalv10012649m…
	biological_process	regulation of biological process	710	Thhalv10007187m;Thhalv10007472m;Thhalv10021666m;Thhalv10010514m;Thhalv10004672m;Thhalv10007105m;Thhalv10008221m;Thhalv10021072m;Thhalv10016571m;Thhalv10024168m;Thhalv10004796m;Thhalv10007028m;Thhalv10023782m;Thhalv10018992m;Thhalv10012455m;Thhalv10013476m;Thhalv10021794m;Thhalv10022880m;Thhalv10007122m;Thhalv10022615m;Thhalv10000893m;Thhalv10006185m;Thhalv10012698m;Thhalv10012649m;Thhalv10022092m…
	biological_process	localization	561	Thhalv10009187m;Thhalv10007393m;Thhalv10009072m;Thhalv10007502m;Thhalv10016756m;Thhalv10021268m;Thhalv10005884m;Thhalv10011497m;Thhalv10008059m;Thhalv10021568m;Thhalv10004635m;Thhalv10017001m;Thhalv10021828m;Thhalv10007472m;Thhalv10016938m;Thhalv10002582m;Thhalv10023487m;Thhalv10010353m;Thhalv10004672m;Thhalv10008980m;Thhalv10007105m;Thhalv10001010m;Thhalv10012840m;Thhalv10007422m;Thhalv10016764m…
	biological_process	establishment of localization	543	Thhalv10009187m;Thhalv10007393m;Thhalv10009072m;Thhalv10007502m;Thhalv10016756m;Thhalv10021268m;Thhalv10005884m;Thhalv10011497m;Thhalv10008059m;Thhalv10021568m;Thhalv10004635m;Thhalv10017001m;Thhalv10021828m;Thhalv10007472m;Thhalv10016938m;Thhalv10002582m;Thhalv10023487m;Thhalv10010353m;Thhalv10004672m;Thhalv10008980m;Thhalv10007105m;Thhalv10001010m;Thhalv10012840m;Thhalv10007422m;Thhalv10016764m…
	biological_process	cellular component organization or biogenesis	524	Thhalv10007234m;Thhalv10013359m;Thhalv10004064m;Thhalv10007574m;Thhalv10011252m;Thhalv10008203m;Thhalv10025959m;Thhalv10000386m;Thhalv10005179m;Thhalv10008780m;Thhalv10014920m;Thhalv10022882m;Thhalv10014731m;Thhalv10002735m;Thhalv10014985m;Thhalv10005111m;Thhalv10022727m;Thhalv10017468m;Thhalv10008524m;Thhalv10021747m;Thhalv10014958m;Thhalv10014932m;Thhalv10016102m;Thhalv10010813m;Thhalv10011856m…
	biological_process	developmental process	514	Thhalv10010092m;Thhalv10015065m;Thhalv10012960m;Thhalv10006654m;Thhalv10004560m;Thhalv10000381m;Thhalv10010875m;Thhalv10015909m;Thhalv10011520m;Thhalv10005224m;Thhalv10016405m;Thhalv10016626m;Thhalv10021240m;Thhalv10017139m;Thhalv10011387m;Thhalv10024168m;Thhalv10005532m;Thhalv10027958m;Thhalv10002739m;Thhalv10023265m;Thhalv10021048m;Thhalv10023292m;Thhalv10008371m;Thhalv10013321m;Thhalv10021125m…
	biological_process	multicellular organismal process	469	Thhalv10010092m;Thhalv10015065m;Thhalv10012960m;Thhalv10000381m;Thhalv10010875m;Thhalv10015909m;Thhalv10011520m;Thhalv10005224m;Thhalv10016405m;Thhalv10016626m;Thhalv10021240m;Thhalv10017139m;Thhalv10011387m;Thhalv10024168m;Thhalv10005532m;Thhalv10027958m;Thhalv10002739m;Thhalv10023265m;Thhalv10021048m;Thhalv10008371m;Thhalv10013321m;Thhalv10021125m;Thhalv10025818m;Thhalv10018998m;Thhalv10021499m…
	biological_process	multi-organism process	352	Thhalv10021740m;Thhalv10000134m;Thhalv10004105m;Thhalv10013128m;Thhalv10015635m;Thhalv10026152m;Thhalv10001011m;Thhalv10012948m;Thhalv10026094m;Thhalv10012817m;Thhalv10011352m;Thhalv10000861m;Thhalv10017972m;Thhalv10017346m;Thhalv10010400m;Thhalv10004360m;Thhalv10025724m;Thhalv10006291m;Thhalv10002991m;Thhalv10012840m;Thhalv10000170m;Thhalv10016373m;Thhalv10010472m;Thhalv10008371m;Thhalv10017776m…
	biological_process	signaling	350	Thhalv10023782m;Thhalv10018992m;Thhalv10012455m;Thhalv10013476m;Thhalv10021794m;Thhalv10022880m;Thhalv10007122m;Thhalv10022615m;Thhalv10000893m;Thhalv10006185m;Thhalv10012698m;Thhalv10012649m;Thhalv10022092m;Thhalv10002739m;Thhalv10004447m;Thhalv10016246m;Thhalv10005532m;Thhalv10017178m;Thhalv10016668m;Thhalv10007937m;Thhalv10020994m;Thhalv10006024m;Thhalv10010092m;Thhalv10011404m;Thhalv10028599m…
	biological_process	immune system process	251	Thhalv10021740m;Thhalv10000134m;Thhalv10004105m;Thhalv10013128m;Thhalv10015635m;Thhalv10026152m;Thhalv10001011m;Thhalv10012948m;Thhalv10000861m;Thhalv10006853m;Thhalv10020994m;Thhalv10010706m;Thhalv10012817m;Thhalv10011352m;Thhalv10017972m;Thhalv10017346m;Thhalv10010400m;Thhalv10004360m;Thhalv10025724m;Thhalv10006291m;Thhalv10002991m;Thhalv10012840m;Thhalv10008989m;Thhalv10013359m;Thhalv10004064m…
	biological_process	reproduction	229	Thhalv10010092m;Thhalv10017139m;Thhalv10011387m;Thhalv10019260m;Thhalv10005532m;Thhalv10026094m;Thhalv10004560m;Thhalv10009531m;Thhalv10009049m;Thhalv10009028m;Thhalv10009036m;Thhalv10008048m;Thhalv10024311m;Thhalv10006696m;Thhalv10007195m;Thhalv10016246m;Thhalv10000848m;Thhalv10013181m;Thhalv10002989m;Thhalv10010813m;Thhalv10021701m;Thhalv10011463m;Thhalv10023348m;Thhalv10008720m;Thhalv10008404m…
	biological_process	reproductive process	221	Thhalv10010092m;Thhalv10017139m;Thhalv10011387m;Thhalv10005532m;Thhalv10026094m;Thhalv10004560m;Thhalv10009531m;Thhalv10009049m;Thhalv10009028m;Thhalv10009036m;Thhalv10008048m;Thhalv10024311m;Thhalv10006696m;Thhalv10007195m;Thhalv10016246m;Thhalv10000848m;Thhalv10013181m;Thhalv10002989m;Thhalv10010813m;Thhalv10021701m;Thhalv10011463m;Thhalv10023348m;Thhalv10008720m;Thhalv10008404m;Thhalv10028806m…
	biological_process	negative regulation of biological process	177	Thhalv10007000m;Thhalv10012719m;Thhalv10007054m;Thhalv10011584m;Thhalv10021739m;Thhalv10026579m;Thhalv10011520m;Thhalv10012412m;Thhalv10022684m;Thhalv10016202m;Thhalv10009072m;Thhalv10021268m;Thhalv10005884m;Thhalv10021568m;Thhalv10004635m;Thhalv10017001m;Thhalv10007472m;Thhalv10002582m;Thhalv10010514m;Thhalv10004672m;Thhalv10008980m;Thhalv10007105m;Thhalv10025664m;Thhalv10012840m;Thhalv10016764m…
	biological_process	positive regulation of biological process	151	Thhalv10020994m;Thhalv10006024m;Thhalv10010092m;Thhalv10011404m;Thhalv10028599m;Thhalv10012840m;Thhalv10016237m;Thhalv10004555m;Thhalv10004860m;Thhalv10008148m;Thhalv10007623m;Thhalv10002582m;Thhalv10011352m;Thhalv10008989m;Thhalv10026387m;Thhalv10016622m;Thhalv10004469m;Thhalv10006644m;Thhalv10004433m;Thhalv10010426m;Thhalv10019263m;Thhalv10004295m;Thhalv10010472m;Thhalv10000990m;Thhalv10003233m…
	biological_process	growth	132	Thhalv10008578m;Thhalv10004799m;Thhalv10017120m;Thhalv10017116m;Thhalv10008566m;Thhalv10017095m;Thhalv10008234m;Thhalv10019043m;Thhalv10016237m;Thhalv10000170m;Thhalv10001981m;Thhalv10021739m;Thhalv10026579m;Thhalv10002989m;Thhalv10016130m;Thhalv10012414m;Thhalv10011163m;Thhalv10026397m;Thhalv10021705m;Thhalv10019260m;Thhalv10014935m;Thhalv10007623m;Thhalv10011404m;Thhalv10016759m;Thhalv10000990m…
	biological_process	rhythmic process	29	Thhalv10006654m;Thhalv10004447m;Thhalv10006216m;Thhalv10001073m;Thhalv10022880m;Thhalv10000152m;Thhalv10004555m;Thhalv10006119m;Thhalv10026218m;Thhalv10022821m;Thhalv10007937m;Thhalv10010456m;Thhalv10026110m;Thhalv10028599m;Thhalv10016526m;Thhalv10008148m;Thhalv10017430m;Thhalv10006323m;Thhalv10000386m;Thhalv10007028m;Thhalv10008239m;Thhalv10026397m;Thhalv10019260m;Thhalv10000087m;Thhalv10008575m…
	biological_process	biological adhesion	6	Thhalv10001898m;Thhalv10002989m;Thhalv10016566m;Thhalv10016325m;Thhalv10016130m;Thhalv10011210m
	biological_process	locomotion	3	Thhalv10017042m;Thhalv10008048m;Thhalv10011451m
	cellular_component	cell	1800	Thhalv10008355m;Thhalv10010649m;Thhalv10008975m;Thhalv10006664m;Thhalv10028516m;Thhalv10007472m;Thhalv10019237m;Thhalv10026144m;Thhalv10012040m;Thhalv10000127m;Thhalv10003293m;Thhalv10010297m;Thhalv10008630m;Thhalv10025928m;Thhalv10016987m;Thhalv10019118m;Thhalv10001073m;Thhalv10023348m;Thhalv10004824m;Thhalv10002105m;Thhalv10006176m;Thhalv10011777m;Thhalv10004770m;Thhalv10027982m;Thhalv10012591m…
	cellular_component	cell part	1800	Thhalv10008355m;Thhalv10010649m;Thhalv10008975m;Thhalv10006664m;Thhalv10028516m;Thhalv10007472m;Thhalv10019237m;Thhalv10026144m;Thhalv10012040m;Thhalv10000127m;Thhalv10003293m;Thhalv10010297m;Thhalv10008630m;Thhalv10025928m;Thhalv10016987m;Thhalv10019118m;Thhalv10001073m;Thhalv10023348m;Thhalv10004824m;Thhalv10002105m;Thhalv10006176m;Thhalv10011777m;Thhalv10004770m;Thhalv10027982m;Thhalv10012591m…
	cellular_component	organelle	1510	Thhalv10008975m;Thhalv10006664m;Thhalv10028516m;Thhalv10007472m;Thhalv10019237m;Thhalv10026144m;Thhalv10012040m;Thhalv10000127m;Thhalv10003293m;Thhalv10010297m;Thhalv10008630m;Thhalv10025928m;Thhalv10016987m;Thhalv10019118m;Thhalv10001073m;Thhalv10023348m;Thhalv10004824m;Thhalv10002105m;Thhalv10006176m;Thhalv10011777m;Thhalv10004770m;Thhalv10027982m;Thhalv10012591m;Thhalv10019250m;Thhalv10002638m…
	cellular_component	membrane	705	Thhalv10028516m;Thhalv10000822m;Thhalv10007111m;Thhalv10001021m;Thhalv10022685m;Thhalv10007169m;Thhalv10008065m;Thhalv10007769m;Thhalv10022677m;Thhalv10012540m;Thhalv10016504m;Thhalv10008975m;Thhalv10016366m;Thhalv10025784m;Thhalv10000303m;Thhalv10007496m;Thhalv10028381m;Thhalv10004863m;Thhalv10019071m;Thhalv10006664m;Thhalv10006654m;Thhalv10016373m;Thhalv10000375m;Thhalv10017776m;Thhalv10007332m…
	cellular_component	organelle part	491	Thhalv10008975m;Thhalv10006664m;Thhalv10028516m;Thhalv10007472m;Thhalv10019237m;Thhalv10026144m;Thhalv10012040m;Thhalv10000127m;Thhalv10003293m;Thhalv10010297m;Thhalv10008630m;Thhalv10025928m;Thhalv10016987m;Thhalv10019118m;Thhalv10001073m;Thhalv10023348m;Thhalv10004824m;Thhalv10002105m;Thhalv10006176m;Thhalv10011777m;Thhalv10004770m;Thhalv10027982m;Thhalv10012591m;Thhalv10019250m;Thhalv10002638m…
	cellular_component	extracellular region	302	Thhalv10004863m;Thhalv10011584m;Thhalv10012970m;Thhalv10028715m;Thhalv10015064m;Thhalv10008818m;Thhalv10026106m;Thhalv10016439m;Thhalv10008725m;Thhalv10004560m;Thhalv10007472m;Thhalv10011558m;Thhalv10017438m;Thhalv10006877m;Thhalv10016856m;Thhalv10011464m;Thhalv10021427m;Thhalv10023747m;Thhalv10003293m;Thhalv10023782m;Thhalv10010297m;Thhalv10026397m;Thhalv10019118m;Thhalv10013057m;Thhalv10023348m…
	cellular_component	macromolecular complex	228	Thhalv10008355m;Thhalv10010649m;Thhalv10026337m;Thhalv10008763m;Thhalv10006175m;Thhalv10017341m;Thhalv10006355m;Thhalv10002667m;Thhalv10002308m;Thhalv10021900m;Thhalv10004865m;Thhalv10009127m;Thhalv10008951m;Thhalv10017398m;Thhalv10008955m;Thhalv10001069m;Thhalv10017417m;Thhalv10004670m;Thhalv10010772m;Thhalv10008713m;Thhalv10026044m;Thhalv10006337m;Thhalv10008650m;Thhalv10022865m;Thhalv10026507m…
	cellular_component	membrane part	219	Thhalv10028516m;Thhalv10000822m;Thhalv10007111m;Thhalv10010607m;Thhalv10013321m;Thhalv10011440m;Thhalv10026347m;Thhalv10008868m;Thhalv10003227m;Thhalv10017187m;Thhalv10004765m;Thhalv10025711m;Thhalv10025982m;Thhalv10026172m;Thhalv10017176m;Thhalv10022842m;Thhalv10008853m;Thhalv10008504m;Thhalv10004563m;Thhalv10010685m;Thhalv10008533m;Thhalv10007557m;Thhalv10013394m;Thhalv10010669m;Thhalv10022677m…
	cellular_component	cell junction	187	Thhalv10021014m;Thhalv10023300m;Thhalv10001021m;Thhalv10022685m;Thhalv10012540m;Thhalv10016109m;Thhalv10008423m;Thhalv10028381m;Thhalv10008313m;Thhalv10016373m;Thhalv10010363m;Thhalv10021268m;Thhalv10016928m;Thhalv10005884m;Thhalv10017628m;Thhalv10006018m;Thhalv10000914m;Thhalv10014706m;Thhalv10008725m;Thhalv10008706m;Thhalv10003980m;Thhalv10025976m;Thhalv10008034m;Thhalv10017438m;Thhalv10025959m…
	cellular_component	symplast	185	Thhalv10001021m;Thhalv10022685m;Thhalv10012540m;Thhalv10016109m;Thhalv10008423m;Thhalv10028381m;Thhalv10008313m;Thhalv10016373m;Thhalv10010363m;Thhalv10021268m;Thhalv10016928m;Thhalv10005884m;Thhalv10017628m;Thhalv10006018m;Thhalv10000914m;Thhalv10014706m;Thhalv10008725m;Thhalv10008706m;Thhalv10003980m;Thhalv10025976m;Thhalv10008034m;Thhalv10017438m;Thhalv10025959m;Thhalv10010514m;Thhalv10006216m…
	cellular_component	membrane-enclosed lumen	88	Thhalv10011796m;Thhalv10021240m;Thhalv10008649m;Thhalv10023684m;Thhalv10021244m;Thhalv10008203m;Thhalv10012719m;Thhalv10008780m;Thhalv10016856m;Thhalv10017235m;Thhalv10008766m;Thhalv10023692m;Thhalv10016622m;Thhalv10006302m;Thhalv10008763m;Thhalv10006175m;Thhalv10028715m;Thhalv10009531m;Thhalv10000386m;Thhalv10017341m;Thhalv10017372m;Thhalv10016830m;Thhalv10011387m;Thhalv10002667m;Thhalv10016954m…
	cellular_component	nucleoid	14	Thhalv10008855m;Thhalv10017151m;Thhalv10021607m;Thhalv10010706m;Thhalv10023292m;Thhalv10005022m;Thhalv10011195m;Thhalv10000869m;Thhalv10004964m;Thhalv10004781m;Thhalv10005048m;Thhalv10016502m;Thhalv10010171m;Thhalv10004763m
	cellular_component	extracellular matrix	6	Thhalv10022560m;Thhalv10000381m;Thhalv10010875m;Thhalv10005224m;Thhalv10019138m;Thhalv10004806m
	cellular_component	extracellular region part	4	Thhalv10004863m;Thhalv10011584m;Thhalv10012970m;Thhalv10028715m
	cellular_component	extracellular matrix part	1	Thhalv10004806m
	cellular_component	virion	1	Thhalv10006671m
	cellular_component	virion part	1	Thhalv10006671m
	molecular_function	binding	968	Thhalv10019118m;Thhalv10000386m;Thhalv10004860m;Thhalv10019263m;Thhalv10008313m;Thhalv10000914m;Thhalv10008706m;Thhalv10002714m;Thhalv10017380m;Thhalv10021457m;Thhalv10023968m;Thhalv10017628m;Thhalv10016099m;Thhalv10001208m;Thhalv10011239m;Thhalv10016631m;Thhalv10010428m;Thhalv10004763m;Thhalv10017041m;Thhalv10023278m;Thhalv10017874m;Thhalv10022225m;Thhalv10010514m;Thhalv10021072m;Thhalv10001073m…
	molecular_function	catalytic activity	814	Thhalv10011163m;Thhalv10028838m;Thhalv10012719m;Thhalv10021381m;Thhalv10028739m;Thhalv10012821m;Thhalv10024287m;Thhalv10008217m;Thhalv10028753m;Thhalv10004433m;Thhalv10008009m;Thhalv10028795m;Thhalv10006561m;Thhalv10007072m;Thhalv10000152m;Thhalv10006176m;Thhalv10000127m;Thhalv10015260m;Thhalv10008655m;Thhalv10007466m;Thhalv10002627m;Thhalv10007634m;Thhalv10010564m;Thhalv10007393m;Thhalv10016488m…
	molecular_function	nucleic acid binding transcription factor activity	148	Thhalv10021307m;Thhalv10011689m;Thhalv10004295m;Thhalv10023507m;Thhalv10023390m;Thhalv10008371m;Thhalv10009072m;Thhalv10028843m;Thhalv10000990m;Thhalv10000242m;Thhalv10028516m;Thhalv10004635m;Thhalv10000281m;Thhalv10004333m;Thhalv10019036m;Thhalv10016938m;Thhalv10003365m;Thhalv10023487m;Thhalv10007411m;Thhalv10021126m;Thhalv10011634m;Thhalv10021641m;Thhalv10010353m;Thhalv10017235m;Thhalv10014943m…
	molecular_function	structural molecule activity	108	Thhalv10011841m;Thhalv10008982m;Thhalv10015333m;Thhalv10014992m;Thhalv10021729m;Thhalv10008763m;Thhalv10006175m;Thhalv10009044m;Thhalv10002672m;Thhalv10002126m;Thhalv10017341m;Thhalv10017372m;Thhalv10019135m;Thhalv10011822m;Thhalv10015007m;Thhalv10008693m;Thhalv10001197m;Thhalv10017066m;Thhalv10015071m;Thhalv10006355m;Thhalv10002667m;Thhalv10002308m;Thhalv10023690m;Thhalv10016954m;Thhalv10027958m…
	molecular_function	transporter activity	107	Thhalv10028838m;Thhalv10017438m;Thhalv10010829m;Thhalv10007769m;Thhalv10011285m;Thhalv10004605m;Thhalv10004087m;Thhalv10024168m;Thhalv10023417m;Thhalv10015455m;Thhalv10000901m;Thhalv10013347m;Thhalv10016443m;Thhalv10016494m;Thhalv10028473m;Thhalv10016325m;Thhalv10019779m;Thhalv10000165m;Thhalv10022677m;Thhalv10007539m;Thhalv10007974m;Thhalv10007451m;Thhalv10010285m;Thhalv10013417m;Thhalv10003188m…
	molecular_function	electron carrier activity	55	Thhalv10022842m;Thhalv10008853m;Thhalv10004465m;Thhalv10015538m;Thhalv10026106m;Thhalv10026652m;Thhalv10005910m;Thhalv10004747m;Thhalv10004062m;Thhalv10019237m;Thhalv10017364m;Thhalv10007429m;Thhalv10004058m;Thhalv10007341m;Thhalv10008980m;Thhalv10028550m;Thhalv10010307m;Thhalv10003293m;Thhalv10007422m;Thhalv10016545m;Thhalv10016544m;Thhalv10017418m;Thhalv10009705m;Thhalv10003180m;Thhalv10026663m…
	molecular_function	molecular transducer activity	30	Thhalv10006654m;Thhalv10008239m;Thhalv10008575m;Thhalv10013099m;Thhalv10002582m;Thhalv10013120m;Thhalv10028737m;Thhalv10022821m;Thhalv10016631m;Thhalv10019293m;Thhalv10010796m;Thhalv10021739m;Thhalv10026579m;Thhalv10022354m;Thhalv10016204m;Thhalv10006709m;Thhalv10016373m;Thhalv10006696m;Thhalv10016417m;Thhalv10007149m;Thhalv10016382m;Thhalv10001898m;Thhalv10020994m;Thhalv10006024m;Thhalv10010092m…
	molecular_function	enzyme regulator activity	27	Thhalv10010689m;Thhalv10011825m;Thhalv10008807m;Thhalv10016520m;Thhalv10028722m;Thhalv10015147m;Thhalv10003978m;Thhalv10007623m;Thhalv10012698m;Thhalv10012649m;Thhalv10022684m;Thhalv10014864m;Thhalv10011558m;Thhalv10001076m;Thhalv10021442m;Thhalv10026611m;Thhalv10017502m;Thhalv10006320m;Thhalv10003305m;Thhalv10003303m;Thhalv10013145m;Thhalv10014797m;Thhalv10010220m;Thhalv10005885m;Thhalv10008818m…
	molecular_function	antioxidant activity	26	Thhalv10021381m;Thhalv10028739m;Thhalv10021449m;Thhalv10008725m;Thhalv10026218m;Thhalv10004781m;Thhalv10017094m;Thhalv10019138m;Thhalv10008927m;Thhalv10016520m;Thhalv10002105m;Thhalv10010250m;Thhalv10017319m;Thhalv10017227m;Thhalv10017228m;Thhalv10000239m;Thhalv10016921m;Thhalv10021081m;Thhalv10025695m;Thhalv10025702m;Thhalv10021501m;Thhalv10028797m;Thhalv10007472m;Thhalv10023348m;Thhalv10004770m…
	molecular_function	receptor activity	15	Thhalv10027921m;Thhalv10001020m;Thhalv10017727m;Thhalv10016631m;Thhalv10006654m;Thhalv10016204m;Thhalv10006709m;Thhalv10016373m;Thhalv10006696m;Thhalv10016417m;Thhalv10007149m;Thhalv10001898m;Thhalv10028361m;Thhalv10004326m;Thhalv10016194m
	molecular_function	nutrient reservoir activity	8	Thhalv10008725m;Thhalv10008034m;Thhalv10010298m;Thhalv10004736m;Thhalv10005719m;Thhalv10007937m;Thhalv10006027m;Thhalv10019138m
	molecular_function	protein binding transcription factor activity	7	Thhalv10004447m;Thhalv10017430m;Thhalv10006323m;Thhalv10028516m;Thhalv10007187m;Thhalv10006302m;Thhalv10004105m
	Supplementary Table 3. DEGs in GO terms in roots responding to salt stress
	Ontology	Class	Numbers_of_CKR-VS-NaCIR	Genes_of_CKR-VS-NaCIR
	biological_process	cellular process	660	Thhalv10004527m;Thhalv10013134m;Thhalv10022156m;Thhalv10007393m;Thhalv10021268m;Thhalv10007472m;Thhalv10005156m;Thhalv10000824m;Thhalv10004585m;Thhalv10001130m;Thhalv10026227m;Thhalv10004977m;Thhalv10011252m;Thhalv10010875m;Thhalv10011676m;Thhalv10009080m;Thhalv10000533m;Thhalv10006564m;Thhalv10010232m;Thhalv10007853m;Thhalv10004152m;Thhalv10000417m;Thhalv10007208m;Thhalv10005884m;Thhalv10005764m…
	biological_process	metabolic process	643	Thhalv10004880m;Thhalv10022340m;Thhalv10004256m;Thhalv10022671m;Thhalv10016589m;Thhalv10017180m;Thhalv10010546m;Thhalv10028434m;Thhalv10022504m;Thhalv10025707m;Thhalv10001002m;Thhalv10017499m;Thhalv10011130m;Thhalv10021026m;Thhalv10010120m;Thhalv10022889m;Thhalv10011839m;Thhalv10019114m;Thhalv10019118m;Thhalv10011451m;Thhalv10008203m;Thhalv10005764m;Thhalv10017075m;Thhalv10005762m;Thhalv10025914m…
	biological_process	single-organism process	584	Thhalv10004527m;Thhalv10013134m;Thhalv10022156m;Thhalv10007393m;Thhalv10021268m;Thhalv10007472m;Thhalv10005156m;Thhalv10000824m;Thhalv10004585m;Thhalv10001130m;Thhalv10026227m;Thhalv10004977m;Thhalv10011252m;Thhalv10010875m;Thhalv10011676m;Thhalv10009080m;Thhalv10000533m;Thhalv10006564m;Thhalv10010232m;Thhalv10007853m;Thhalv10004152m;Thhalv10000417m;Thhalv10007208m;Thhalv10005884m;Thhalv10005764m…
	biological_process	response to stimulus	559	Thhalv10004333m;Thhalv10010603m;Thhalv10015740m;Thhalv10015228m;Thhalv10017485m;Thhalv10014897m;Thhalv10012719m;Thhalv10004065m;Thhalv10013057m;Thhalv10014884m;Thhalv10007876m;Thhalv10017068m;Thhalv10015875m;Thhalv10005123m;Thhalv10004505m;Thhalv10021740m;Thhalv10000134m;Thhalv10001152m;Thhalv10015635m;Thhalv10002000m;Thhalv10004638m;Thhalv10011252m;Thhalv10006563m;Thhalv10004064m;Thhalv10007574m…
	biological_process	biological regulation	377	Thhalv10004806m;Thhalv10007472m;Thhalv10017075m;Thhalv10017499m;Thhalv10011130m;Thhalv10023883m;Thhalv10004638m;Thhalv10004116m;Thhalv10022880m;Thhalv10001152m;Thhalv10011769m;Thhalv10001086m;Thhalv10000751m;Thhalv10011839m;Thhalv10019114m;Thhalv10019118m;Thhalv10011451m;Thhalv10015875m;Thhalv10005123m;Thhalv10025914m;Thhalv10011558m;Thhalv10019151m;Thhalv10028599m;Thhalv10011163m;Thhalv10008239m…
	biological_process	regulation of biological process	330	Thhalv10007472m;Thhalv10017075m;Thhalv10017499m;Thhalv10011130m;Thhalv10023883m;Thhalv10004638m;Thhalv10004116m;Thhalv10022880m;Thhalv10001152m;Thhalv10011769m;Thhalv10001086m;Thhalv10000751m;Thhalv10011839m;Thhalv10019114m;Thhalv10019118m;Thhalv10011451m;Thhalv10015875m;Thhalv10005123m;Thhalv10025914m;Thhalv10011558m;Thhalv10019151m;Thhalv10028599m;Thhalv10008239m;Thhalv10028806m;Thhalv10000942m…
	biological_process	localization	280	Thhalv10004527m;Thhalv10013134m;Thhalv10022156m;Thhalv10007393m;Thhalv10021268m;Thhalv10007472m;Thhalv10005156m;Thhalv10000824m;Thhalv10004585m;Thhalv10001130m;Thhalv10026227m;Thhalv10004977m;Thhalv10011252m;Thhalv10010875m;Thhalv10011676m;Thhalv10009080m;Thhalv10000533m;Thhalv10006564m;Thhalv10010232m;Thhalv10007853m;Thhalv10004152m;Thhalv10000417m;Thhalv10007208m;Thhalv10005884m;Thhalv10005764m…
	biological_process	establishment of localization	269	Thhalv10004527m;Thhalv10013134m;Thhalv10022156m;Thhalv10007393m;Thhalv10021268m;Thhalv10007472m;Thhalv10005156m;Thhalv10000824m;Thhalv10004585m;Thhalv10001130m;Thhalv10026227m;Thhalv10004977m;Thhalv10011252m;Thhalv10010875m;Thhalv10011676m;Thhalv10009080m;Thhalv10000533m;Thhalv10006564m;Thhalv10010232m;Thhalv10007853m;Thhalv10004152m;Thhalv10000417m;Thhalv10007208m;Thhalv10005884m;Thhalv10005764m…
	biological_process	developmental process	268	Thhalv10000381m;Thhalv10010875m;Thhalv10011520m;Thhalv10017139m;Thhalv10010911m;Thhalv10006975m;Thhalv10017499m;Thhalv10011130m;Thhalv10008371m;Thhalv10007369m;Thhalv10025818m;Thhalv10018998m;Thhalv10005722m;Thhalv10008048m;Thhalv10017351m;Thhalv10026659m;Thhalv10026325m;Thhalv10022180m;Thhalv10021297m;Thhalv10023414m;Thhalv10009317m;Thhalv10021123m;Thhalv10028797m;Thhalv10022451m;Thhalv10008582m…
	biological_process	multicellular organismal process	243	Thhalv10000381m;Thhalv10010875m;Thhalv10011520m;Thhalv10017139m;Thhalv10010911m;Thhalv10005123m;Thhalv10017499m;Thhalv10011130m;Thhalv10008371m;Thhalv10007369m;Thhalv10025818m;Thhalv10018998m;Thhalv10005722m;Thhalv10007431m;Thhalv10013418m;Thhalv10016566m;Thhalv10002626m;Thhalv10007111m;Thhalv10004931m;Thhalv10004806m;Thhalv10009061m;Thhalv10003258m;Thhalv10008462m;Thhalv10011163m;Thhalv10023352m…
	biological_process	cellular component organization or biogenesis	220	Thhalv10004638m;Thhalv10011252m;Thhalv10006563m;Thhalv10004064m;Thhalv10007574m;Thhalv10008152m;Thhalv10010558m;Thhalv10013359m;Thhalv10008203m;Thhalv10006975m;Thhalv10014984m;Thhalv10022882m;Thhalv10014985m;Thhalv10005111m;Thhalv10014933m;Thhalv10010541m;Thhalv10004940m;Thhalv10007616m;Thhalv10023729m;Thhalv10014831m;Thhalv10028599m;Thhalv10025921m;Thhalv10017116m;Thhalv10017119m;Thhalv10026325m…
	biological_process	multi-organism process	187	Thhalv10021740m;Thhalv10000134m;Thhalv10001152m;Thhalv10015635m;Thhalv10002000m;Thhalv10005123m;Thhalv10012817m;Thhalv10000824m;Thhalv10028496m;Thhalv10001224m;Thhalv10002991m;Thhalv10021500m;Thhalv10005593m;Thhalv10023248m;Thhalv10010390m;Thhalv10011483m;Thhalv10011867m;Thhalv10028769m;Thhalv10011125m;Thhalv10008371m;Thhalv10017776m;Thhalv10019204m;Thhalv10021126m;Thhalv10009598m;Thhalv10014884m…
	biological_process	signaling	181	Thhalv10023883m;Thhalv10004638m;Thhalv10004116m;Thhalv10022880m;Thhalv10001152m;Thhalv10011769m;Thhalv10001086m;Thhalv10000751m;Thhalv10015875m;Thhalv10005123m;Thhalv10028599m;Thhalv10008239m;Thhalv10028806m;Thhalv10000942m;Thhalv10008575m;Thhalv10010754m;Thhalv10000941m;Thhalv10006209m;Thhalv10024130m;Thhalv10025699m;Thhalv10004906m;Thhalv10026206m;Thhalv10020963m;Thhalv10002582m;Thhalv10004505m…
	biological_process	immune system process	143	Thhalv10021740m;Thhalv10000134m;Thhalv10001152m;Thhalv10015635m;Thhalv10002000m;Thhalv10021500m;Thhalv10023248m;Thhalv10012817m;Thhalv10000824m;Thhalv10028496m;Thhalv10001224m;Thhalv10002991m;Thhalv10005593m;Thhalv10010390m;Thhalv10011483m;Thhalv10011867m;Thhalv10028769m;Thhalv10004638m;Thhalv10004064m;Thhalv10008152m;Thhalv10013359m;Thhalv10013425m;Thhalv10011163m;Thhalv10012719m;Thhalv10020963m…
	biological_process	reproduction	103	Thhalv10017139m;Thhalv10010911m;Thhalv10005123m;Thhalv10008048m;Thhalv10021297m;Thhalv10011463m;Thhalv10028806m;Thhalv10004505m;Thhalv10007983m;Thhalv10023128m;Thhalv10025822m;Thhalv10015875m;Thhalv10011828m;Thhalv10008402m;Thhalv10009011m;Thhalv10008010m;Thhalv10011826m;Thhalv10022326m;Thhalv10021232m;Thhalv10004545m;Thhalv10022827m;Thhalv10011810m;Thhalv10017485m;Thhalv10006282m;Thhalv10014897m…
	biological_process	reproductive process	101	Thhalv10017139m;Thhalv10010911m;Thhalv10005123m;Thhalv10008048m;Thhalv10021297m;Thhalv10011463m;Thhalv10028806m;Thhalv10004505m;Thhalv10007983m;Thhalv10023128m;Thhalv10025822m;Thhalv10015875m;Thhalv10011828m;Thhalv10008402m;Thhalv10009011m;Thhalv10008010m;Thhalv10011826m;Thhalv10022326m;Thhalv10021232m;Thhalv10004545m;Thhalv10022827m;Thhalv10011810m;Thhalv10017485m;Thhalv10006282m;Thhalv10014897m…
	biological_process	growth	75	Thhalv10017116m;Thhalv10017119m;Thhalv10014884m;Thhalv10028769m;Thhalv10000942m;Thhalv10000941m;Thhalv10002650m;Thhalv10023934m;Thhalv10007669m;Thhalv10011727m;Thhalv10021152m;Thhalv10011163m;Thhalv10026397m;Thhalv10022898m;Thhalv10022634m;Thhalv10006212m;Thhalv10026076m;Thhalv10006975m;Thhalv10025985m;Thhalv10006909m;Thhalv10025921m;Thhalv10013041m;Thhalv10007431m;Thhalv10021232m;Thhalv10005987m…
	biological_process	positive regulation of biological process	75	Thhalv10028599m;Thhalv10028769m;Thhalv10000518m;Thhalv10008145m;Thhalv10002582m;Thhalv10011483m;Thhalv10011867m;Thhalv10001158m;Thhalv10019263m;Thhalv10010859m;Thhalv10004638m;Thhalv10002333m;Thhalv10002703m;Thhalv10014869m;Thhalv10025818m;Thhalv10011493m;Thhalv10011676m;Thhalv10006221m;Thhalv10004771m;Thhalv10010401m;Thhalv10000931m;Thhalv10004831m;Thhalv10005566m;Thhalv10006090m;Thhalv10026022m…
	biological_process	negative regulation of biological process	72	Thhalv10012719m;Thhalv10020963m;Thhalv10014884m;Thhalv10028769m;Thhalv10011520m;Thhalv10013134m;Thhalv10022156m;Thhalv10021268m;Thhalv10007472m;Thhalv10005156m;Thhalv10000824m;Thhalv10026227m;Thhalv10011676m;Thhalv10009080m;Thhalv10006564m;Thhalv10010232m;Thhalv10005884m;Thhalv10005764m;Thhalv10002582m;Thhalv10016542m;Thhalv10028500m;Thhalv10006909m;Thhalv10017075m;Thhalv10001975m;Thhalv10005593m…
	biological_process	rhythmic process	15	Thhalv10028153m;Thhalv10022880m;Thhalv10026218m;Thhalv10010754m;Thhalv10008145m;Thhalv10010656m;Thhalv10004798m;Thhalv10006209m;Thhalv10028599m;Thhalv10021220m;Thhalv10008239m;Thhalv10026397m;Thhalv10008575m;Thhalv10000518m;Thhalv10013355m
	biological_process	biological adhesion	3	Thhalv10016566m;Thhalv10000844m;Thhalv10000851m
	biological_process	locomotion	2	Thhalv10008048m;Thhalv10011451m
	cellular_component	cell	816	Thhalv10007472m;Thhalv10011839m;Thhalv10008402m;Thhalv10019366m;Thhalv10019114m;Thhalv10019118m;Thhalv10011252m;Thhalv10011810m;Thhalv10000031m;Thhalv10008735m;Thhalv10008761m;Thhalv10026218m;Thhalv10004505m;Thhalv10022779m;Thhalv10022613m;Thhalv10007147m;Thhalv10013439m;Thhalv10004280m;Thhalv10023427m;Thhalv10010558m;Thhalv10017125m;Thhalv10013032m;Thhalv10007072m;Thhalv10013041m;Thhalv10008776m…
	cellular_component	cell part	816	Thhalv10007472m;Thhalv10011839m;Thhalv10008402m;Thhalv10019366m;Thhalv10019114m;Thhalv10019118m;Thhalv10011252m;Thhalv10011810m;Thhalv10000031m;Thhalv10008735m;Thhalv10008761m;Thhalv10026218m;Thhalv10004505m;Thhalv10022779m;Thhalv10022613m;Thhalv10007147m;Thhalv10013439m;Thhalv10004280m;Thhalv10023427m;Thhalv10010558m;Thhalv10017125m;Thhalv10013032m;Thhalv10007072m;Thhalv10013041m;Thhalv10008776m…
	cellular_component	organelle	624	Thhalv10007472m;Thhalv10011839m;Thhalv10008402m;Thhalv10019366m;Thhalv10019114m;Thhalv10019118m;Thhalv10011252m;Thhalv10011810m;Thhalv10000031m;Thhalv10008735m;Thhalv10008761m;Thhalv10026218m;Thhalv10004505m;Thhalv10022779m;Thhalv10022613m;Thhalv10007147m;Thhalv10013439m;Thhalv10004280m;Thhalv10023427m;Thhalv10010558m;Thhalv10017125m;Thhalv10013032m;Thhalv10007072m;Thhalv10013041m;Thhalv10008776m…
	cellular_component	membrane	324	Thhalv10007111m;Thhalv10021680m;Thhalv10016504m;Thhalv10026392m;Thhalv10002026m;Thhalv10017776m;Thhalv10019204m;Thhalv10028860m;Thhalv10021268m;Thhalv10000348m;Thhalv10004906m;Thhalv10001033m;Thhalv10006018m;Thhalv10021895m;Thhalv10006315m;Thhalv10019318m;Thhalv10003980m;Thhalv10007472m;Thhalv10008377m;Thhalv10017438m;Thhalv10005123m;Thhalv10010603m;Thhalv10016856m;Thhalv10012817m;Thhalv10015740m…
	cellular_component	extracellular region	196	Thhalv10020963m;Thhalv10008818m;Thhalv10026106m;Thhalv10016439m;Thhalv10007472m;Thhalv10011558m;Thhalv10017438m;Thhalv10005123m;Thhalv10016856m;Thhalv10021427m;Thhalv10019366m;Thhalv10011556m;Thhalv10019114m;Thhalv10008737m;Thhalv10026397m;Thhalv10008131m;Thhalv10019118m;Thhalv10023343m;Thhalv10021070m;Thhalv10016460m;Thhalv10010499m;Thhalv10022880m;Thhalv10021547m;Thhalv10028158m;Thhalv10008761m…
	cellular_component	organelle part	120	Thhalv10007472m;Thhalv10011839m;Thhalv10008402m;Thhalv10019366m;Thhalv10019114m;Thhalv10019118m;Thhalv10011252m;Thhalv10011810m;Thhalv10000031m;Thhalv10008735m;Thhalv10008761m;Thhalv10026218m;Thhalv10004505m;Thhalv10022779m;Thhalv10022613m;Thhalv10007147m;Thhalv10013439m;Thhalv10004280m;Thhalv10023427m;Thhalv10010558m;Thhalv10017125m;Thhalv10013032m;Thhalv10007072m;Thhalv10013041m;Thhalv10008776m…
	cellular_component	membrane part	117	Thhalv10007111m;Thhalv10014758m;Thhalv10028469m;Thhalv10004931m;Thhalv10016504m;Thhalv10028860m;Thhalv10006212m;Thhalv10001033m;Thhalv10021895m;Thhalv10003980m;Thhalv10010603m;Thhalv10026719m;Thhalv10023313m;Thhalv10013388m;Thhalv10005156m;Thhalv10025794m;Thhalv10025871m;Thhalv10016887m;Thhalv10008705m;Thhalv10001130m;Thhalv10007787m;Thhalv10022717m;Thhalv10010467m;Thhalv10023431m;Thhalv10005661m…
	cellular_component	cell junction	104	Thhalv10008313m;Thhalv10028860m;Thhalv10021268m;Thhalv10017628m;Thhalv10006018m;Thhalv10008706m;Thhalv10003980m;Thhalv10017438m;Thhalv10004638m;Thhalv10004033m;Thhalv10016856m;Thhalv10008402m;Thhalv10011556m;Thhalv10011733m;Thhalv10008239m;Thhalv10016544m;Thhalv10017209m;Thhalv10008737m;Thhalv10006933m;Thhalv10022339m;Thhalv10006043m;Thhalv10021026m;Thhalv10008131m;Thhalv10021232m;Thhalv10023343m…
	cellular_component	symplast	104	Thhalv10008313m;Thhalv10028860m;Thhalv10021268m;Thhalv10017628m;Thhalv10006018m;Thhalv10008706m;Thhalv10003980m;Thhalv10017438m;Thhalv10004638m;Thhalv10004033m;Thhalv10016856m;Thhalv10008402m;Thhalv10011556m;Thhalv10011733m;Thhalv10008239m;Thhalv10016544m;Thhalv10017209m;Thhalv10008737m;Thhalv10006933m;Thhalv10022339m;Thhalv10006043m;Thhalv10021026m;Thhalv10008131m;Thhalv10021232m;Thhalv10023343m…
	cellular_component	macromolecular complex	39	Thhalv10026337m;Thhalv10008763m;Thhalv10016651m;Thhalv10007472m;Thhalv10011556m;Thhalv10021026m;Thhalv10023343m;Thhalv10004280m;Thhalv10019525m;Thhalv10014984m;Thhalv10022882m;Thhalv10014985m;Thhalv10005111m;Thhalv10014933m;Thhalv10026397m;Thhalv10004831m;Thhalv10015875m;Thhalv10007705m;Thhalv10026227m;Thhalv10027959m;Thhalv10014758m;Thhalv10028469m;Thhalv10022180m;Thhalv10025920m;Thhalv10003926m…
	cellular_component	membrane-enclosed lumen	21	Thhalv10004831m;Thhalv10008203m;Thhalv10014792m;Thhalv10012719m;Thhalv10016856m;Thhalv10002703m;Thhalv10008131m;Thhalv10023343m;Thhalv10019130m;Thhalv10008763m;Thhalv10021083m;Thhalv10014933m;Thhalv10027986m;Thhalv10021853m;Thhalv10012786m;Thhalv10012088m;Thhalv10017139m;Thhalv10002530m;Thhalv10012864m;Thhalv10025921m;Thhalv10012062m
	cellular_component	extracellular matrix	6	Thhalv10005123m;Thhalv10000381m;Thhalv10010875m;Thhalv10028158m;Thhalv10021469m;Thhalv10004806m
	cellular_component	extracellular matrix part	1	Thhalv10004806m
	cellular_component	extracellular region part	1	Thhalv10020963m
	molecular_function	binding	470	Thhalv10019114m;Thhalv10019118m;Thhalv10000518m;Thhalv10019263m;Thhalv10008313m;Thhalv10008706m;Thhalv10017380m;Thhalv10023343m;Thhalv10021457m;Thhalv10008776m;Thhalv10017628m;Thhalv10023696m;Thhalv10017874m;Thhalv10010598m;Thhalv10021853m;Thhalv10013039m;Thhalv10011125m;Thhalv10004062m;Thhalv10013214m;Thhalv10004071m;Thhalv10022889m;Thhalv10021685m;Thhalv10013418m;Thhalv10026389m;Thhalv10013294m…
	molecular_function	catalytic activity	405	Thhalv10011163m;Thhalv10012719m;Thhalv10025932m;Thhalv10013134m;Thhalv10008402m;Thhalv10021381m;Thhalv10028753m;Thhalv10023430m;Thhalv10007917m;Thhalv10007072m;Thhalv10021377m;Thhalv10005661m;Thhalv10007425m;Thhalv10025803m;Thhalv10010466m;Thhalv10019639m;Thhalv10010468m;Thhalv10022292m;Thhalv10007393m;Thhalv10008895m;Thhalv10004475m;Thhalv10016877m;Thhalv10020991m;Thhalv10021070m;Thhalv10025817m…
	molecular_function	nucleic acid binding transcription factor activity	84	Thhalv10002026m;Thhalv10008371m;Thhalv10028843m;Thhalv10004333m;Thhalv10003365m;Thhalv10004638m;Thhalv10021126m;Thhalv10002333m;Thhalv10002703m;Thhalv10014943m;Thhalv10007369m;Thhalv10008239m;Thhalv10025818m;Thhalv10025593m;Thhalv10028153m;Thhalv10017136m;Thhalv10011493m;Thhalv10011051m;Thhalv10022799m;Thhalv10011463m;Thhalv10021220m;Thhalv10021440m;Thhalv10000270m;Thhalv10005370m;Thhalv10003250m…
	molecular_function	transporter activity	67	Thhalv10017438m;Thhalv10005129m;Thhalv10013347m;Thhalv10007529m;Thhalv10007876m;Thhalv10012760m;Thhalv10000942m;Thhalv10007930m;Thhalv10000941m;Thhalv10013388m;Thhalv10007974m;Thhalv10006916m;Thhalv10007839m;Thhalv10007873m;Thhalv10004088m;Thhalv10028594m;Thhalv10023431m;Thhalv10004152m;Thhalv10013363m;Thhalv10005338m;Thhalv10005764m;Thhalv10017075m;Thhalv10005762m;Thhalv10003980m;Thhalv10012949m…
	molecular_function	electron carrier activity	32	Thhalv10011125m;Thhalv10026106m;Thhalv10004062m;Thhalv10005123m;Thhalv10013214m;Thhalv10007341m;Thhalv10004071m;Thhalv10016544m;Thhalv10014745m;Thhalv10009080m;Thhalv10013418m;Thhalv10005008m;Thhalv10013294m;Thhalv10013245m;Thhalv10028469m;Thhalv10010318m;Thhalv10014831m;Thhalv10006793m;Thhalv10007422m;Thhalv10007301m;Thhalv10000844m;Thhalv10019200m;Thhalv10004064m;Thhalv10007336m;Thhalv10007354m…
	molecular_function	antioxidant activity	21	Thhalv10008402m;Thhalv10021381m;Thhalv10008737m;Thhalv10026218m;Thhalv10000286m;Thhalv10025683m;Thhalv10021123m;Thhalv10028797m;Thhalv10006793m;Thhalv10016924m;Thhalv10011619m;Thhalv10016921m;Thhalv10028769m;Thhalv10004581m;Thhalv10021155m;Thhalv10025699m;Thhalv10021152m;Thhalv10004576m;Thhalv10008189m;Thhalv10008761m;Thhalv10007472m
	molecular_function	enzyme regulator activity	20	Thhalv10011825m;Thhalv10004933m;Thhalv10008638m;Thhalv10023696m;Thhalv10011839m;Thhalv10000332m;Thhalv10011442m;Thhalv10017678m;Thhalv10011558m;Thhalv10026611m;Thhalv10021132m;Thhalv10003305m;Thhalv10003303m;Thhalv10024200m;Thhalv10019452m;Thhalv10007263m;Thhalv10021232m;Thhalv10008818m;Thhalv10019151m;Thhalv10024130m
	molecular_function	molecular transducer activity	13	Thhalv10008239m;Thhalv10008575m;Thhalv10010754m;Thhalv10006209m;Thhalv10002582m;Thhalv10021232m;Thhalv10013134m;Thhalv10010232m;Thhalv10021500m;Thhalv10023248m;Thhalv10028599m;Thhalv10021714m;Thhalv10006975m
	molecular_function	nutrient reservoir activity	10	Thhalv10008737m;Thhalv10028158m;Thhalv10006027m;Thhalv10026186m;Thhalv10005722m;Thhalv10027915m;Thhalv10002000m;Thhalv10008728m;Thhalv10021469m;Thhalv10016579m
	molecular_function	structural molecule activity	8	Thhalv10008763m;Thhalv10016651m;Thhalv10022451m;Thhalv10022219m;Thhalv10006975m;Thhalv10009055m;Thhalv10017574m;Thhalv10021367m
	molecular_function	receptor activity	7	Thhalv10001020m;Thhalv10017727m;Thhalv10014719m;Thhalv10026310m;Thhalv10017534m;Thhalv10021232m;Thhalv10023248m
	molecular_function	protein binding transcription factor activity	2	Thhalv10012088m;Thhalv10002703m
	molecular_function	metallochaperone activity	1	Thhalv10021853m
