# Supplementary material for: Transcriptome Profiling of the Salt Stress Response in the Leaves and Roots of Halophytic Eutrema salsugineum
Source: Front Genet. 2021 Nov 18;12:770742. doi: 10.3389/fgene.2021.770742 (PMC8637539; doi:10.3389/fgene.2021.770742)
Supplement: Supplementary file 4 [file Table9.XLSX]

## Sheet: Supplementary Table 9
	Supplementary Table 9. DEGs of leaves enriched in autophagy pathway
	Pathway	Gene Name	Definition	Entry	GeneID	Leaf					Root
						Log2FC in Leaf	CKL-1_RPKM	CKL-2_RPKM	NaCIL-1_RPKM	NaCIL-2_RPKM	CKR-1_RPKM	CKR-2_RPKM	NaCIR-1_RPKM	NaCIR-2_RPKM
	Regulation of autophagy (ko04140)	VAC8	vacuolar protein 8	K08332	Thhalv10023320m	1.8	2.97195	4.45533	12.0343	13.2976	3.95111	2.68657	10.2948	12.562
					Thhalv10020852m	1.5	7.9276	9.60654	22.9354	25.6427	12.7677	15.4229	15.7082	14.5993
					Thhalv10006853m	1	22.5252	23.4166	44.3075	47.5413	40.453	37.3185	40.496	39.9736
					Thhalv10025098m	0.7	115.388	119.052	191.868	197.816	79.4104	92.5957	63.2848	86.7119
		ATG8	GABA(A) receptor-associated protein	K08341	Thhalv10021784m	1.5	20.2688	24.4221	68.0169	57.8336	8.08404	11.2989	11.2949	10.5186
					Thhalv10029077m	1.5	11.0343	11.0891	38.6316	22.9671	31.8632	37.0846	42.5731	32.8387
					Thhalv10006314m	1.1	11.3143	16.0674	29.9581	30.0831	19.6682	20.4995	22.5414	24.9986
		ATG4	cysteine protease ATG4	K08342	Thhalv10001432m	1.1	15.2488	17.306	33.9102	37.0398	27.5243	22.269	34.2429	43.837
		ATG7	ubiquitin-like modifier-activating enzyme ATG7	K08337	Thhalv10000804m	1.6	5.6545	7.21332	23.1385	16.9108	10.3796	11.9524	10.5826	11.7872
		ATG3	ubiquitin-like-conjugating enzyme ATG3	K08343	Thhalv10004633m	1.2	6.62598	9.19052	18.475	18.177	9.29842	11.1808	10.3785	11.0633
