# Supplementary material for: Transcriptome Profiling of the Salt Stress Response in the Leaves and Roots of Halophytic Eutrema salsugineum
Source: Front Genet. 2021 Nov 18;12:770742. doi: 10.3389/fgene.2021.770742 (PMC8637539; doi:10.3389/fgene.2021.770742)
Supplement: Supplementary file 5 [file Table15.XLSX]

## Sheet: Supplementary Table 15A
	Supplementary Table 15A. DEGs enriched in photosynthesis pathway in leaves
	Pathway	Gene Name	Definition	Entry	GeneID	Log2FC in Leaf	CKL-1_RPKM	CKL-2_RPKM	NaCIL-1_RPKM	NaCIL-2_RPKM	CKR-1_RPKM	CKR-2_RPKM	NaCIR-1_RPKM	NaCIR-2_RPKM
	Photosynthesis (ko00195)	Psb O	photosystem II oxygen-evolving enhancer protein 1	K02716	Thhalv10025711m	-1.1	53.7521	44.8672	25.7022	20.981	2.21983	4.99656	2.96564	4.83268
					Thhalv10004563m	-0.8	3433.91	2926.95	1844.2	1781.48	14.8975	13.0238	5.09081	7.41836
		Psb P	photosystem II oxygen-evolving enhancer protein 2	K02717	Thhalv10025982m	-1.2	43.5505	39.3739	19.123	16.9644	0.595888	0.607764	0.303773	0.202264
					Thhalv10010685m	-1.1	114.887	108.113	56.4644	45.691	4.60081	5.17134	3.0634	3.63327
					Thhalv10017176m	-1.1	45.3244	35.2919	19.1176	18.1686	1.0336	0.63252	0.843058	1.05251
					Thhalv10017187m	-1	121.803	105.504	65.9565	46.6686	-	0.539742	0.215819	0.431103
					Thhalv10014231m	-0.9	41.2534	39.143	21.9148	20.4928	10.5821	10.2533	10.879	11.2247
					Thhalv10008504m	-0.8	4586.85	3714.15	2637.87	2207.51	8.82218	10.0887	3.36168	7.89469
		Psb Q	photosystem II oxygen-evolving enhancer protein 3	K0890	Thhalv10022842m	-1.6	27.1635	26.5673	12.5974	5.35574	0.885405	1.14934	0.984793	1.06554
					Thhalv10026172m	-0.9	583.418	556.486	355.984	253.98	1.5513	1.58222	0.790827	1.12835
					Thhalv10008853m	-0.9	81.717	75.8068	50.9317	36.0539	0.0950371	0.484656	0.387585	0.0967762
					Thhalv10028939m	-0.7	1824.87	1571.19	1163.16	893.569	2.8678	1.77587	1.6708	1.66873
		Psb W	photosystem II PsbW protein	K02721	Thhalv10009104m	-1.6	162.968	128.255	59.8045	34.3011	2.60673	2.16018	3.48827	3.15214
		Psb 27	photosystem II Psb27 protein	K08902	Thhalv10008840m	-1	19.4974	19.233	8.58301	10.9353	9.48492	12.0091	11.8936	12.4339
					Thhalv10008901m	-0.7	420.312	379.832	252.027	230.731	3.40103	1.95121	3.14249	1.94809
		Psb 28	photosystem II 13kDa protein	K08903	Thhalv10026347m	-1.1	115.551	91.6784	56.8949	41.8629	2.16498	2.20813	2.46703	2.2046
		Psa E	photosystem I subunit IV	K02693	Thhalv10002105m	0.8	23.7759	31.1988	46.6833	49.6182	26.7627	24.5074	21.7953	21.7682
					Thhalv10026332m	-0.9	2257.28	1700.1	1179.97	895.82	5.39174	4.53684	0.412292	1.64712
		Psa H	photosystem I subunit VI	K02695	Thhalv10011814m	-0.9	2009.09	1647.12	1152.11	864.988	2.81571	2.18806	0.956932	2.04802
		Psa K	photosystem I subunit X	K02698	Thhalv10009090m	-1	1530.94	1493.39	935.831	627.02	5.6749	6.61486	1.48781	0.660428
		Psa N	photosystem I subunit PsaN	K02701	Thhalv10005005m	-0.8	1300.81	1314.67	908.186	553.27	3.03307	2.32014	1.87754	1.21337
		petE	plastocyanin	K02638	Thhalv10019237m	0.8	339.926	448.767	760.516	658.414	1.09729	0.89533	1.79002	1.00564
					Thhalv10008749m	-0.8	4451.58	4045.61	2643.39	2075.76	7.18581	7.55806	2.63292	4.68765
		petF	ferredoxin	K02639	Thhalv10017364m	1	16.9588	20.9334	36.3536	36.8812	302.781	320.407	229.339	181.951
		petH	ferredoxin--NADP+ reductase	K02641	Thhalv10028734m	0.9	31.8768	30.9653	53.8401	62.1492	182.505	159.768	111.593	122.646
					Thhalv10007988m	-0.9	373.506	323.527	197.314	164.082	2.47728	2.94776	1.33303	1.89196
					Thhalv10004465m	-0.7	864.197	780.205	483.462	536.209	7.09258	5.61859	3.72098	7.50285
		petJ	cytochrome c6	K08906	Thhalv10001050m	-1.7	15.9563	12.5062	4.43561	4.33957	1.53323	2.1893	0.547128	1.24903
		ATPF1D	F-type H+-transporting ATPase subunit delta	K02113	Thhalv10028838m	-0.8	568.03	526.038	316.779	296.843	8.74725	7.71596	6.18662	6.82092

## Sheet:  Supplementary Table 15B
	Supplementary Table 15B. DEGs enriched in ribosome pathway in leaves and Roots
	Pathway	Gene Name	Definition	Entry	GeneID	Log2FC in Leaf	Log2FC in Root	CKL-1_RPKM	CKL-2_RPKM	NaCIL-1_RPKM	NaCIL-2_RPKM	CKR-1_RPKM	CKR-2_RPKM	NaCIR-1_RPKM	NaCIR-2_RPKM
	Ribosome (ko03010)	S10	small subunit ribosomal protein S10	K02946	Thhalv10021566m	-0.9		295.373	245.842	154.556	131.727	22.3341	16.8973	15.0738	15.0551
		S20e	small subunit ribosomal protein S20e	K02969	Thhalv10005136m	-1.1		36.0921	37.0475	17.3542	15.7184	95.6913	124.405	141.978	123.91
					Thhalv10015032m	-1		258.621	221.405	127.306	114.915	318.711	355.559	364.728	385.302
		L3	large subunit ribosomal protein L3	K02906	Thhalv10017066m	-1.3		242.549	200.602	96.2745	78.1332	27.9258	25.3785	17.065	18.0465
		L4	large subunit ribosomal protein L4	K02926	Thhalv10008395m	-1.2		255.598	213.482	104.982	96.6715	14.3762	12.3662	11.4787	8.20153
		S3	small subunit ribosomal protein S3	K02982	Thhalv10010706m	-0.8		81.3362	66.392	47.7624	36.2162	36.3547	25.2185	19.3387	16.7854
		S3e	small subunit ribosomal protein S3e	K02985	Thhalv10017144m	-0.7		109.281	111.578	65.394	66.1131	158.861	204.348	235.143	245.252
		L29	large subunit ribosomal protein L29	K02904	Thhalv10005022m	-1.3		369.384	306.009	140.3	133.119	34.5445	39.5861	31.5487	26.6202
		S17	small subunit ribosomal protein S17	K02961	Thhalv10001197m	-1		228.298	172.833	99.6525	95.2981	16.2241	10.4935	11.9018	12.693
					Thhalv10019289m	-0.6		230.351	198.119	134.859	140.418	36.2312	36.8199	41.2074	49.0146
		S11e	small subunit ribosomal protein S11e	K02949	Thhalv10010781m	-0.8		166.62	144.286	94.0599	89.8168	396.782	381.379	471.823	418.433
		L23e	large subunit ribosomal protein L23e	K02894	Thhalv10017398m	-0.9		39.258	30.8433	17.2252	20.9708	76.0191	80.5494	94.1558	85.7246
		L24	large subunit ribosomal protein L24	K02895	Thhalv10014723m	-0.7		314.645	250.985	182.878	160.312	25.9413	23.6854	33.9561	26.5314
		S4e	small subunit ribosomal protein S4e	K02987	Thhalv10017036m	-0.9		30.6147	26.0826	15.2711	15.7903	64.1997	51.5063	63.2127	43.0739
					Thhalv10014417m	-0.8		172.283	153.428	96.6391	85.8135	237.986	256.061	312.416	270.823
					Thhalv10014163m	-0.7		144.512	134.399	83.4849	88.1485	377.708	382.029	406.604	390.263
		L5	large subunit ribosomal protein L5	K02931	Thhalv10028885m	-1.4		145.104	124.609	55.7099	43.7696	10.178	13.0475	8.47304	8.93795
		L11e	large subunit ribosomal protein L11e	K02868	Thhalv10001041m	-0.8		53.2979	54.4177	31.0639	32.7724	110.75	145.722	151.277	153.763
					Thhalv10006260m	-0.8		44.2111	41.8664	23.0036	25.869	69.6767	84.9382	91.1874	87.285
		S15Ae	small subunit ribosomal protein S15Ae	K02957	Thhalv10015007m	-0.9		63.2944	56.148	31.3428	30.892	124.856	143.812	174.707	163.201
		L6	large subunit ribosomal protein L6	K02933	Thhalv10008693m	-0.9		181.458	151.279	91.6572	88.0456	22.8892	22.1834	22.281	23.519
		L32e	large subunit ribosomal protein L32e	K0291	Thhalv10001069m	-1		147.545	124.139	69.1128	62.8324	191.455	216.22	219.964	212.821
		L18	large subunit ribosomal protein L18	K02881	Thhalv10011822m	-1		139.621	116.309	69.9619	56.9011	10.8888	10.4448	8.3264	9.10809
		L5e	large subunit ribosomal protein L5e	K02932	Thhalv10004670m	-1.2		107.245	87.3781	42.9298	40.3377	177.022	183.554	201.692	190.533
		S5	small subunit ribosomal protein S5	K02988	Thhalv10016311m	-0.9		75.5858	65.6987	40.7766	37.4192	10.8504	8.87202	8.49541	9.09094
		L7e	large subunit ribosomal protein L7e	K02937	Thhalv10001008m	-0.9		211.939	194.091	104.338	116.159	336.352	408.449	466.154	464.324
		L15	large subunit ribosomal protein L15	K02876	Thhalv10004759m	-1.1		86.1237	70.8624	39.2896	31.7607	9.57628	10.2739	10.6387	6.89966
		L34e	large subunit ribosomal protein L34e	K02915	Thhalv10009127m	-0.8		71.4864	66.8216	42.6156	35.8729	162.101	179.946	222.493	198.506
		L14e	large subunit ribosomal protein L14e	K02875	Thhalv10022865m	-0.8		188.944	148.631	95.2794	99.1068	411.244	436.025	439.612	500.627
					Thhalv10027589m	-0.7		187.739	172.404	124.207	104.066	287.159	340.45	371.419	404.143
		S13	small subunit ribosomal protein S13	K02952	Thhalv10014848m	-0.9		217.335	177.312	119.113	87.924	9.87831	11.3346	11.2046	10.8135
		S18e	small subunit ribosomal protein S18e	K02964	Thhalv10029039m	-0.7		131.912	123.579	84.0393	70.2623	196.615	230.035	253.599	261.908
		S14e	small subunit ribosomal protein S14e	K02955	Thhalv10014925m	-1.4		20.8686	18.9179	8.39603	6.91534	27.9714	36.9551	38.3858	35.9346
					Thhalv10017372m	-0.7		141.774	119.154	79.4824	85.6929	358.396	388.276	494.564	471.917
		S9e	small subunit ribosomal protein S9e	K02997	Thhalv10014722m	-1.1		181.757	171.727	82.8385	82.6072	291.186	353.801	422.085	351.717
		L18e	large subunit ribosomal protein L18e	K02883	Thhalv10021598m	-0.8		27.6204	35.5621	17.6255	17.6338	46.8269	56.6889	62.6469	60.8873
					Thhalv10004865m	-0.8		213.111	197.916	125.769	114.104	353.88	416.184	526.997	527.24
		L17	large subunit ribosomal protein L17	K02879	Thhalv10010668m	-0.7		299.707	282.871	193.367	165.929	16.1795	20.2424	21.4449	16.915
		L13	large subunit ribosomal protein L13	K02871	Thhalv10019066m	-0.8		267.825	231.345	151.194	128.614	18.2739	12.763	13.1635	9.70868
		L13Ae	large subunit ribosomal protein L13Ae	K02872	Thhalv10002667m	-0.7		172.778	167.627	106.283	103.647	315.165	394.087	450.19	440.055
		S9	small subunit ribosomal protein S9	K02996	Thhalv10019135m	-0.8		186.698	166.614	97.6039	99.8719	12.6144	11.5554	11.7895	11.7748
		S5e	small subunit ribosomal protein S5e	K02989	Thhalv10002719m	2.3		1.81283	2.43102	11.6696	9.41817	3.07575	7.58119	12.021	7.04707
		S23e	small subunit ribosomal protein S23e	K02973	Thhalv10021720m	-1.1		162.858	140.977	69.1109	76.7639	235.312	276.706	288.88	316.007
					Thhalv10014965m	-0.7		151.512	143.193	91.4365	86.4903	225.441	270.511	307.986	285.92
		L7Ae	large subunit ribosomal protein L7Ae	K02936	Thhalv10026387m	1.4		3.95657	4.45687	10.2514	12.2889	12.2175	15.9757	23.9549	26.9558
					Thhalv10013828m	1.1		112.288	105.13	214.347	239.926	147.055	111.513	151.352	129.241
					Thhalv10026044m	-0.8		38.7153	33.6359	16.7224	24.0867	92.6337	109.759	107.953	108.338
		L7/L12	large subunit ribosomal protein L7/L12	K02935	Thhalv10004964m	-1.2		384.329	314.514	152.2	143.438	45.6056	41.6713	37.521	30.2213
		LP1	large subunit ribosomal protein LP1	K02943	Thhalv10023766m	-1.1		78.863	64.7374	32.4469	34.7696	124.947	151.352	163.743	145.55
					Thhalv10002732m	-0.9		41.5329	38.8372	23.9936	20.2542	93.5946	117.712	118.799	126.54
					Thhalv10017442m	-0.7		138.239	128.71	78.9209	83.8946	194.567	254.101	275.42	266.493
		LP2	large subunit ribosomal protein LP2	K02942	Thhalv10002126m	-0.9		100.275	87.5466	50.8527	47.3846	198.141	234.828	286.398	250
					Thhalv10029349m	-0.9		208.674	211.042	116.159	103.273	257.589	346.133	357.014	334.166
		LP0	large subunit ribosomal protein LP0	K02941	Thhalv10016954m	-0.8		164.77	145.349	85.5692	96.6825	214.9	231.085	300.593	254.249
		L11	large subunit ribosomal protein L11	K02867	Thhalv10008713m	-0.9		190.943	179.899	116.057	83.4245	9.03763	9.69046	6.6155	5.54541
		L12e	large subunit ribosomal protein L12e	K02870	Thhalv10014862m	-1.1		68.0835	66.73	29.8088	34.3029	136.465	159.832	164.826	166.496
					Thhalv10010772m	-0.8		119.723	111.74	69.5196	66.5999	201.073	244.942	260.446	270.735
		L9	large subunit ribosomal protein L9	K02939	Thhalv10002672m	-1.1		128.393	125.138	65.5783	51.917	7.01558	5.88589	7.96041	5.99171
		L21	large subunit ribosomal protein L21	K02888	Thhalv10001835m	-0.8		199.328	153.431	117.606	91.1019	9.17343	9.75868	11.4648	9.3413
		S1	small subunit ribosomal protein S1	K02945	Thhalv10004302m	-0.6		269.11	238.751	168.204	158.049	19.7646	15.5389	20.7111	21.2444
		S20	small subunit ribosomal protein S20	K02968	Thhalv10021521m	-1.2		133.795	113.459	57.0365	50.0823	10.3419	10.6567	11.9573	10.4226
		L10e	large subunit ribosomal protein L10e	K02866	Thhalv10008763m	0.8	0.892286	34.8004	47.4498	78.6622	67.6458	76.1968	105.976	192.649	145.484
					Thhalv10025999m	-6.7		26.9063	3.78856	0.194298	0.101715	194.703	193.987	186.399	131.412
					Thhalv10003258m	-2.2	-0.718835	28.1087	31.2632	5.51739	7.36743	187.319	181.68	116.894	107.306
		L15e	large subunit ribosomal protein L15e	K02866	Thhalv10027381m	-1.9		28.0803	12.9886	6.87675	3.99999	30.2082	42.7236	51.7427	34.4523
		L21e	large subunit ribosomal protein L21e	K02889	Thhalv10008951m	-0.8		39.4893	38.1754	23.5153	20.2758	69.4164	91.6234	99.6195	102.466
					Thhalv10008955m	-0.7		62.1421	54.1043	37.0669	33.7302	134.677	135.355	165.389	182.277
		L24e	large subunit ribosomal protein L24e	K02896	Thhalv10017341m	-1.9		72.3658	63.8625	18.0345	17.4625	156.538	207.482	222.129	195.942
		L31e	large subunit ribosomal protein L31e	K02910	Thhalv10026589m	-1.8		25.0469	18.1429	6.8503	5.81538	16.3961	22.0981	22.8862	26.8331
					Thhalv10002308m	-1.2		88.9774	86.7098	37.7815	37.8893	178.044	232.253	254.921	242.144
		L37Ae	large subunit ribosomal protein L37Ae	K02921	Thhalv10006337m	-0.7		360.692	293.439	207.797	181.721	557.302	621.456	786.745	781.918
		L40e	large subunit ribosomal protein L40e	K02927	Thhalv10017417m	-0.9		168.735	154.915	91.0576	88.2206	240.832	277.08	319.122	307.695
		L44e	large subunit ribosomal protein L44e	K02929	Thhalv10021815m	-1.1		52.8275	50.5598	26.6291	22.124	82.6318	114.536	107.773	109.26
					Thhalv10026643m	-1		123.362	111.771	68.2138	51.455	159.359	225.049	218.136	218.198
		S3Ae	small subunit ribosomal protein S3Ae	K02984	Thhalv10026006m	-0.8		229.471	205.734	120.501	133.075	438.307	422.547	465.344	438.952
		S8e	small subunit ribosomal protein S8e	K02995	Thhalv10014589m	-0.7		358.884	314.809	204.756	206.156	778.872	832.175	932.737	948.104
		S17e	small subunit ribosomal protein S17e	K02962	Thhalv10014973m	-1		28.496	24.8387	11.6117	14.6198	49.5876	45.6763	52.6116	59.805
		S19e	small subunit ribosomal protein S19e	K02966	Thhalv10022439m	-0.8		181.026	161.421	104.911	88.8315	265.399	323.269	363.154	359.84
		S24e	small subunit ribosomal protein S24e	K02974	Thhalv10005119m	-0.8		208.001	182.046	107.753	110.88	347.181	376.132	417.523	371.423
		S25e	small subunit ribosomal protein S25e	K02975	Thhalv10026626m	-0.7		152.748	141.507	91.7347	91.7852	259.773	270.842	280.168	252.762
		S27e	small subunit ribosomal protein S27e	K02927	Thhalv10017417m	-0.9		168.735	154.915	91.0576	88.2206	240.832	277.08	319.122	307.695
		S27Ae	small subunit ribosomal protein S27Ae	K02977	Thhalv10001668m	-0.8		366.844	333.935	201.257	204.553	458.364	488.864	561.062	529.951
		S30e	small subunit ribosomal protein S30e	K02983	Thhalv10026738m	-1.5		56.6598	48.7547	15.9571	20.6055	128.79	133.645	136.075	133.431
					Thhalv10015110m	-0.8		50.2804	45.3272	24.0166	29.9352	86.8117	109.448	107.732	106.036
		L6e	large subunit ribosomal protein L6e	K02934	Thhalv10008650m	-1		212.279	185.057	100.655	97.108	424.473	447.985	516.852	431.553
		L18Ae	large subunit ribosomal protein L18Ae	K02882	Thhalv10021729m	1.3		40.5367	41.5212	117.416	91.1512	30.0613	24.1319	49.7615	33.8704
					Thhalv10008982m	1		51.5249	51.3896	101.507	105.669	89.4863	84.5184	120.108	102.234
					Thhalv10011841m	1		9.95975	14.3161	30.5332	19.2728	2.15629	2.82762	5.65322	8.46931
		L28e	large subunit ribosomal protein L28e	K02903	Thhalv10026507m	-1		217.129	174.397	108.987	92.7239	273.175	319.322	338.707	315.745
		L29e	large subunit ribosomal protein L29e	K02905	Thhalv10021900m	-0.9		26.1174	22.7187	15.2012	10.7816	42.5643	63.2735	66.0619	71.4198
		L36e	large subunit ribosomal protein L36e	K02920	Thhalv10017455m	-1.1		291.582	265.308	134.015	133.903	302.397	409.649	462.469	482.231
		L38e	large subunit ribosomal protein L38e	K02923	Thhalv10006355m	-0.7		152.719	138.231	92.2868	88.0756	256.452	276.264	292.086	260.329
		S7e	small subunit ribosomal protein S7e	K02993	Thhalv10014759m	-1.1		116.354	98.0348	54.1728	48.2935	164.613	204.196	204.122	222.939
		S10e	small subunit ribosomal protein S10e	K02947	Thhalv10026365m	-0.9		127.35	120.109	67.2339	68.5013	163.329	203.521	214.137	212.052
					Thhalv10027958m	-0.9		78.1483	72.0856	37.9544	44.3422	140.05	145.33	148.138	131.929
		S12e	small subunit ribosomal protein S12e	K02951	Thhalv10009044m	-1		99.3351	90.3325	49.2165	43.1677	178.99	226.775	232.958	236.493
		S21e	small subunit ribosomal protein S21e	K02971	Thhalv10005214m	-1.2		100.748	83.8345	40.6953	37.2821	194.458	199.752	218.919	190.937
