# Supplementary material for: Transcriptome Profiling of the Salt Stress Response in the Leaves and Roots of Halophytic Eutrema salsugineum
Source: Front Genet. 2021 Nov 18;12:770742. doi: 10.3389/fgene.2021.770742 (PMC8637539; doi:10.3389/fgene.2021.770742)
Supplement: Supplementary file 6 [file Table6.XLSX]

## Sheet: Supplementary Table 6
	Supplementary Table 6. Differentially expressed TF genes responding to salt stress
	TFs	GeneID	Gene Name	Log2FC_L (Leaves)	Log2FC_R (Roots)	Homologous genes in Arabidopsis
	AP2/ERF-ERF	Thhalv10023946m	CRF1	3.6956		AT4G11140
		Thhalv10014575m	Rap2.6L	3.47751		AT5G13330
		Thhalv10004333m	ABR1	2.97629	1.30051	AT5G64750
		Thhalv10001561m	CRF5	2.96851		AT2G46310
		Thhalv10021161m	DREB2B	2.73373		AT3G11020
		Thhalv10025862m	ERF54	2.70754		AT4G28140
		Thhalv10014566m		2.63408		AT5G52020
		Thhalv10023588m		2.30025		AT1G64380
		Thhalv10009842m	ERF019	2.19759	1.76612	AT1G22810
		Thhalv10026288m	DEAR4	1.77674		AT4G36900
		Thhalv10008639m	DREB26	1.72167	-1.07974	AT1G21910
		Thhalv10017235m		1.72079		AT2G33710
		Thhalv10011796m	ERF8	1.51306		AT1G53170
		Thhalv10008326m	RAP2.4	1.14625		AT1G22190
		Thhalv10020945m	RAP2.2	1.01967		AT3G14230
		Thhalv10029212m	ERF13	-1.15261		AT2G44840
		Thhalv10014666m	ERF106	-1.19892	-1.04607	AT5G07580
		Thhalv10008518m	ORA59	-5.34036	-3.10198	AT1G06160
		Thhalv10013927m			1.01664	AT4G01240
		Thhalv10000931m	ERF5		-1.01087	AT5G47230
		Thhalv10004985m	DEAR2		-1.14321	AT5G67190
		Thhalv10027543m	ERF6		-1.36982	AT4G17490
		Thhalv10017149m	ERF15		-2.044	AT2G31230
		Thhalv10005285m	DEWAX		-2.38348	AT5G61590
	MYB	Thhalv10029512m	MYB74	3.91799		AT4G05100
		Thhalv10027571m	MYB102	3.47098		AT4G21440
		Thhalv10001584m	MYB2	3.45963	2.10496	AT2G47190
		Thhalv10021126m	MYB108	3.35667	1.39202	AT3G06490
		Thhalv10017791m	RAX2	2.50526		AT2G36890
		Thhalv10022110m	MYB15	2.08919		AT3G23250
		Thhalv10010525m	MYB94	1.86192		AT3G47600
		Thhalv10014613m	DIV2	1.56988		AT5G04760
		Thhalv10018987m	MYB95	1.29454		AT1G74430
		Thhalv10008456m	MYB3	1.24478		AT1G22640
		Thhalv10004487m	MYB96	1.02015		AT5G62470
		Thhalv10013952m	MYB29	-1.02685		AT5G07690
		Thhalv10004407m	MYB28	-1.18663		AT5G61420
		Thhalv10016830m	AS1	-1.29292		AT2G37630
		Thhalv10011650m	MYBS1	-1.33072		AT1G49010
		Thhalv10021048m	MYB106	-1.5885		AT3G01140
		Thhalv10002648m	MYB48	-3.13007	-1.22521	AT3G46130
		Thhalv10005370m	MYB121		6.55859	AT3G30210
		Thhalv10002634m	MYB305		2.08775	AT3G24310
		Thhalv10014125m	MYB49		1.58581	AT5G54230
		Thhalv10014370m			-1.19421	AT5G05790
		Thhalv10008152m	MYB51		-1.38455	AT1G18570
		Thhalv10014388m	MYB19		-1.74114	AT5G52260
		Thhalv10004450m	MYB86		-1.75274	AT5G26660
	WRKY	Thhalv10004295m	WRKY48	2.93229		AT5G49520
		Thhalv10023390m	WRKY6	2.86474		AT1G62300
		Thhalv10000270m	WRKY15	2.66015		AT2G23320
		Thhalv10014943m	WRKY75	2.35707	1.60107	AT5G13080
		Thhalv10016542m	WRKY33	2.26113		AT2G38470
		Thhalv10003250m	WRKY49	2.19994	1.76197	AT5G43290
		Thhalv10025646m	WRKY11	2.11654		AT4G31550
		Thhalv10016764m	WRKY25	1.962		AT2G30250
		Thhalv10028843m	WRKY22	1.91791	1.72398	AT4G01250
		Thhalv10000242m	WRKY17	1.86398		AT2G24570
		Thhalv10025806m	WRKY28	1.80863		AT4G18170
		Thhalv10025724m	WRKY53	1.80651		AT4G23810
		Thhalv10018925m	WRKY40	1.68664		AT1G80840
		Thhalv10007428m	WRKY4	1.52522		AT1G13960
		Thhalv10025785m	WRKY18	1.47193		AT4G31800
		Thhalv10025630m	WRKY7	1.18133		AT4G24240
		Thhalv10006157m	WRKY69	1.13788		AT3G58710
		Thhalv10016713m	WRKY54	-1.30681		AT2G40750
		Thhalv10006146m	WRKY70	-2.3408		AT3G56400
		Thhalv10008510m	WRKY65		-1.06605	AT1G29280
		Thhalv10001568m	WRKY46		-1.09901	AT2G46400
		Thhalv10013146m	WRKY72		-1.09093	AT5G15130
	bZIP	Thhalv10016668m	ABI5	3.86936		AT2G36270
		Thhalv10001533m	GBF3	3.1762		AT2G46270
		Thhalv10011493m	ABF2	2.22731	1.71296	AT1G45249
		Thhalv10000309m	bZIP6	1.74012		AT2G22850
		Thhalv10027296m	GBF6	1.66469		AT4G34590
		Thhalv10005532m	bZIP1	1.52843		AT5G49450
		Thhalv10004701m	BZIP9	1.2743		AT5G24800
		Thhalv10004611m	BZO2H3	1.24091	-1.47199	AT5G28770
		Thhalv10011634m	VIP1	1.23433		AT1G43700
		Thhalv10025203m	ABF3	1.22378		AT4G34000
		Thhalv10010426m	BZIP25	1.07261		AT3G54620
		Thhalv10020207m	BZIP28	1.04661		AT3G10800
		Thhalv10021704m	HYH	-1.08166		AT3G17609
		Thhalv10004860m	HY5	-1.2045		AT5G11260
		Thhalv10000518m	HY5		1.33996	AT5G11260
		Thhalv10007490m	TGA9		-1.0002	AT1G08320
		Thhalv10006090m	BZIP61		-1.1937	AT3G58120
		Thhalv10004438m	TGA1		-1.31721	AT5G65210
		Thhalv10015835m	bZIP3		-1.71038	AT5G15830
		Thhalv10023128m	BZIP27		-4.93659	AT2G17770
	NAC	Thhalv10021011m	NAC047	4.78022		AT3G04070
		Thhalv10011676m	NAC019	4.43967	3.71109	AT1G52890
		Thhalv10021174m	NAC3	4.22138		AT3G15500
		Thhalv10018997m	NAP	3.4261		AT1G69490
		Thhalv10021125m	NAC046	2.89492		AT3G04060
		Thhalv10027874m	NAC6	2.79626		AT5G39610
		Thhalv10025818m	RD26	2.71352	3.25301	AT4G27410
		Thhalv10004583m	NAC3	2.24803		AT3G29035
		Thhalv10018998m	NAC032	1.96098	2.36734	AT1G77450
		Thhalv10004786m	NAC102	1.60156		AT5G63790
		Thhalv10014325m	AF2	1.35541		AT5G08790
		Thhalv10014659m	NAC084	1.24757		AT5G14000
		Thhalv10008371m	AF1	1.22379	2.10691	AT1G01720
		Thhalv10007369m	NAC13		1.24923	AT1G32870
	bHLH	Thhalv10000220m	LRL1	1.73827		AT2G24260
		Thhalv10025656m	LRL2	1.704		AT4G30980
		Thhalv10014242m		1.30803		AT5G50915
		Thhalv10025820m	BEE2	-1.30429		AT4G36540
		Thhalv10019010m	BEE3	-1.42949		AT1G73830
		Thhalv10005197m	PRE5	-1.44618		AT3G28857
		Thhalv10022772m	HBI1	-1.57155		AT2G18300
		Thhalv10009197m	KDR	-1.79661		AT1G26945
		Thhalv10006045m	MYC67	-1.97488		AT3G61950
		Thhalv10000961m	bHLH071	-2.21254		AT5G46690
		Thhalv10011463m	FBH3		1.0907	AT1G51140
	HSF	Thhalv10003365m	HSFA6A	2.83106	3.20212	AT5G43840
		Thhalv10002872m	HSFC1	2.64488		AT3G24520
		Thhalv10004690m	HSFB2A	1.81994	1.39032	AT5G62020
		Thhalv10025409m	HSF4A	1.5887		AT4G18880
		Thhalv10025906m	HSF4	1.39941		AT4G36990
		Thhalv10011051m	HSFA7A		2.10487	AT3G51910
		Thhalv10020829m	HSFA6B		2.02404	AT3G22830
		Thhalv10002333m	HSFA2		1.66754	AT2G26150
		Thhalv10020648m	HSFA1E		1.56561	AT3G02990
	C2H2	Thhalv10021307m	ZF2	1.94101		AT3G19580
		Thhalv10017048m		1.57027		AT2G41835
		Thhalv10010353m	IDD2	1.41582		AT3G50700
		Thhalv10010032m	STZ	1.28946		AT1G27730
		Thhalv10007411m	STOP1	1.03064		AT1G34370
		Thhalv10025366m	REIL1	1.00774		AT4G31420
		Thhalv10011499m		-1.08493		AT1G75710
		Thhalv10014884m	RHL41		1.03254	AT5G59820
		Thhalv10013267m	JKD		-1.08129	AT5G03150
		Thhalv10016804m			-1.2505	AT2G29660
	HB-HD-ZIP	Thhalv10001600m	HB-7	4.06443	2.39805	AT2G46680
		Thhalv10006221m	HB-12	2.17763	2.51677	AT3G61890
		Thhalv10000281m	HAT9	1.3835		AT2G22800
		Thhalv10000259m	HB6	1.04138		AT2G22430
		Thhalv10004645m	HB5	-1.74113		AT5G65310
		Thhalv10008672m	HB54	-2.54811	-1.4954	AT1G27045
		Thhalv10025921m	HAT1		-1.01935	AT4G17460
	MYB-related	Thhalv10025432m	MYBH	1.81795		AT5G47390
		Thhalv10000932m	MYBH	1.30783		AT5G47390
		Thhalv10019036m	MYBL2	1.05235		AT1G71030
		Thhalv10023187m	RL4	-1.34267		AT2G18328
		Thhalv10014394m		-2.02085	-1.45326	AT5G56840
		Thhalv10026710m	RL6	-2.15588		AT1G75250
		Thhalv10028153m	RVE2		1.68398	AT5G37260
		Thhalv10028806m	RVE5		1.1967	AT4G01280
	GARP-G2-like	Thhalv10025593m	UIF1	1.61427		AT4G37180
		Thhalv10021440m			1.00989	AT3G12730
		Thhalv10013850m			-1.09631	AT5G06800
		Thhalv10026166m	KAN3		-1.25329	AT4G17695
		Thhalv10016890m			-1.60311	AT2G38300
		Thhalv10004475m	HHO1		-1.89349	AT3G25790
	C2C2-Dof	Thhalv10004655m	CDF1	-1.48349		AT5G62430
		Thhalv10011811m	DOF1	1.77766		AT1G51700
		Thhalv10014428m	TMO6	1.93586		AT5G60200
		Thhalv10016938m		1.13358		AT2G28810
		Thhalv10021538m	DOF2	1.84462		AT3G21270
	C2C2-GATA	Thhalv10013793m	GNC	-1.20929		AT5G56860
		Thhalv10021612m	GATA17	-1.55338		AT3G16870
		Thhalv10025461m	CGA1	1.66829		AT4G26150
		Thhalv10026110m	GATA7	-1.3272		AT4G36240
		Thhalv10026300m	GATA17L	-1.49245		AT4G16141
	Tify	Thhalv10009598m	JAZ8	2.82109	1.16498	AT1G30135
		Thhalv10013955m	JAZ12	1.09974		AT5G20900
		Thhalv10014724m	JAZ10	2.54779		AT5G13220
		Thhalv10021029m	JAZ3	1.10373		AT3G17860
	C2C2-CO-like	Thhalv10007685m	BBX15	-1.36524		AT1G25440
		Thhalv10013919m	COL5	1.00145		AT5G57660
		Thhalv10001548m	BBX11		1.19639	AT2G47890
		Thhalv10013895m	COL1		3.0711	AT5G15850
	C3H	Thhalv10012984m	TZF9	1.02992		AT5G58620
		Thhalv10020900m	ZFN1	-1.21702		AT3G02830
		Thhalv10025226m	OZF2	2.05867		AT4G29190
		Thhalv10002026m	OZF1		1.2715	AT2G19810
	LOB	Thhalv10021328m	LBD41	2.4532		AT3G02550
		Thhalv10021674m	LBD21	-1.3187		AT3G11090
		Thhalv10004811m	LBD37		-1.67294	AT5G67420
		Thhalv10017903m	ASL15		-1.73051	AT2G42440
	GRAS	Thhalv10007142m	SCL1	1.35955		AT1G21450
		Thhalv10011480m	LAS		-1.64323	AT1G55580
		Thhalv10020543m			-3.96575	AT3G13840
	AP2/ERF-AP2	Thhalv10016626m	RAP2.7	-1.15384		AT2G28550
		Thhalv10018877m	WRI4	1.93555		AT1G79700
	BES1	Thhalv10010593m	BEH1	-1.36496		AT3G50750
		Thhalv10025918m	BEH3	1.31813		AT4G18890
	HB-BELL	Thhalv10016349m	BLH1	1.03857		AT2G35940
		Thhalv10024906m	BLH6	-1.99021		AT4G34610
	PLATZ	Thhalv10008598m	PLATZ1	2.72029		AT1G21000
		Thhalv10019067m	PLATZ2	4.30048		AT1G76590
	RWP-RK	Thhalv10024319m	NLP2	-1.21496		AT4G35270
		Thhalv10023271m	NLP6		-1.72356	AT1G64530
	TCP	Thhalv10021021m	PTF1	1.15648		AT3G02150
		Thhalv10023507m	TCP8	1.10146		AT1G58100
	Trihelix	Thhalv10018336m	GT2		-1.29452	AT1G76890
		Thhalv10020795m	HRA1		1.12168	AT3G10040
	zf-HD	Thhalv10005568m	HB25	-1.52861		AT5G65410
		Thhalv10018892m	HB33	-2.10187		AT1G75240
	AP2/ERF-RAV	Thhalv10004508m	EDF3		-1.00271	AT3G25730
	C2C2-LSD	Thhalv10008989m	LOL1	-2.37681		AT1G32540
	DBB	Thhalv10018946m	LZF1	-1.8409		AT1G78600
	GRF	Thhalv10010453m	GRF4	-2.51601		AT3G52910
	HB-other	Thhalv10022814m	HB21	6.87168		AT2G18550
	MADS-M-type	Thhalv10008961m	AGL87	2.5734		AT1G22590
	NF-YA	Thhalv10021240m	NF-YA9	1.46509		AT3G20910
	NF-YC	Thhalv10008649m	NF-YC9	1.16044		AT1G08970
	SBP	Thhalv10016816m	SPL9	-1.17208		AT2G42200
	Whirly	Thhalv10004763m	WHY3	-1.31294		AT2G02740
