# Supplementary material for: Transcriptome Profiling of the Salt Stress Response in the Leaves and Roots of Halophytic Eutrema salsugineum
Source: Front Genet. 2021 Nov 18;12:770742. doi: 10.3389/fgene.2021.770742 (PMC8637539; doi:10.3389/fgene.2021.770742)
Supplement: Supplementary file 7 [file Table11.XLSX]

## Sheet: Supplementary Table 11
	Supplementary Table 11. DEGs enriched in sugar metabolism pathways (ko00500, ko00051, ko00052)
	Pathway	Gene Name	Definition	Entry	Gene ID	Log2FC in Leaf	Log2FC in Root	CKL-1_RPKM	CKL-2_RPKM	NaCIL-1_RPKM	NaCIL-2_RPKM	CKR-1_RPKM	CKR-2_RPKM	NaCIR-1_RPKM	NaCIR-2_RPKM
	Starch and sucrose metabolism (ko00500)	pgm	phosphoglucomutase	K01835	Thhalv10018328m	0.9		85.2226	87.5294	158.242	173.565	29.0139	26.343	36.2773	39.3765
		SS	sucrose synthase	K00695	Thhalv10028435m	2.9	1.3	7.62252	13.0634	73.8553	82.9631	59.1072	193.986	290.027	346.614
					Thhalv10012719m	1.9	0.7	3.3908	12.0823	29.5904	26.8664	68.6595	184.587	237.136	169.367
		SPS	sucrose-phosphate synthase	K00696	Thhalv10012540m	0.7		43.775	50.6384	66.1939	88.2832	28.0663	22.7934	27.6635	33.6898
		TPS	trehalose 6-phosphate synthase/phosphatase	K16055	Thhalv10022544m	2.4		18.2899	50.1189	180.866	172.607	20.6198	15.5475	36.0794	16.5967
					Thhalv10018111m	2.3		4.06663	8.72542	31.4713	32.749	8.62459	10.0038	14.9314	13.2597
					Thhalv10006773m	1.8		14.9253	28.388	76.7871	74.4708	69.4403	67.8965	52.7785	39.116
					Thhalv10023265m	1.3		21.7729	41.9832	82.4419	77.8319	36.6126	37.2023	28.8975	23.5855
					Thhalv10018114m	1.1		23.3142	43.3737	79.8099	61.5115	9.02761	9.91854	8.77777	5.07557
		TPP	trehalose 6-phosphate phosphatase	K01087	Thhalv10025482m	3.3		1.94629	2.62337	24.9236	21.5334	12.5948	23.9789	35.3512	26.0027
					Thhalv10018720m		-1.4	0.776927	0.486204	0.324156	0.50909	84.2412	67.5336	29.0944	28.9713
					Thhalv10000217m		-1.4	5.48135	8.21601	3.31981	2.52	39.8998	28.4687	11.9543	13.3651
		TREH	alpha,alpha-trehalase	K01194	Thhalv10024684m	2.5	1.5	11.1383	25.2465	88.9635	113.528	5.33265	8.82112	21.0626	17.614
		IRX	1,4-beta-D-xylan synthase	K00770	Thhalv10012495m	1.1		7.00729	10.8759	19.7109	19.245	16.8999	13.4063	11.7678	12.3651
		XYL4	xylan 1,4-beta-xylosidase	K15920	Thhalv10003678m	2.1		20.4454	42.7987	151.245	122.543	32.8619	24.6423	18.2791	15.5777
		GAE	UDP-glucuronate 4-epimerase	K08679	Thhalv10028667m	1		16.3768	13.9336	26.8325	32.0124	26.8925	22.5372	24.4478	21.6357
					Thhalv10025193m	0.7		291.995	287.858	463.989	507.383	379.507	307.452	357.527	311.327
		GAUT	alpha-1,4-galacturonosyltransferase	K13648	Thhalv10010596m	2		4.33924	7.35176	22.4541	24.2377	8.58923	26.6018	39.4077	14.0796
					Thhalv10006055m	1.8		11.5099	12.3826	36.6644	44.4257	34.4945	29.8296	34.7779	28.3482
					Thhalv10008059m	1.5		20.4824	16.7568	49.606	53.2659	30.4076	56.7866	74.851	60.853
					Thhalv10004449m	1.2		53.0048	65.8351	152.59	112.578	171.349	110.276	131.749	101.875
		glgC	glucose-1-phosphate adenylyltransferase	K00975	Thhalv10013265m	-1.2	1.9	113.703	108.976	51.1008	47.968	2.98363	2.067	1.14792	1.08917
					Thhalv10000141m		1.2	2.37009	3.06664	5.35192	5.66645	7.22733	5.62552	12.0227	18.5281
		glgA	starch synthase	K00703	Thhalv10006631m	-1.1		29.9478	30.3412	12.8768	15.7611	15.3452	14.1282	12.319	13.993
					Thhalv10020091m	-0.9		25.2781	27.6702	13.8161	14.5072	9.10894	8.34859	6.76207	8.42073
	Fructose and mannose metabolism (ko00051)	FBA	fructose-bisphosphate aldolase	K01623	Thhalv10016856m	0.8	1.1	135.908	155.14	273.436	224.506	151.086	236.613	433.358	389.725
		FBP	fructose-1,6-bisphosphatase I	K03841	Thhalv10010414m	-0.7		626.652	540.868	353.344	371.24	0.686323	0.700002	0.38875	0.698883
		PMM	phosphomannomutase	K01840	Thhalv10018305m	-1.3		43.5327	42.3545	16.4371	18.1553	0.0952154	0.097113	0.0970782	0.0969578
		GMPP	mannose-1-phosphate guanylyltransferase	K00966	Thhalv10016850m	-0.7		127.288	100.961	80.0332	63.4929	88.4785	196.553	181.946	149.897
		TPI	triosephosphate isomerase	K01803	Thhalv10000249m	-0.8		215.075	209.571	123.634	116.609	67.0088	67.3729	74.4928	66.5724
		SORD	L-iditol 2-dehydrogenase	K00008	Thhalv10013900m	0.8		31.0188	43.3377	70.4282	55.8949	12.2561	13.9567	16.1961	14.4191
	Galactose metabolism (ko00052)	UGE (GALE)	UDP-glucose 4-epimerase	K01784	Thhalv10025610m	2.4	2	3.02297	8.30022	33.0611	26.3699	8.97564	16.0204	57.8054	44.7855
					Thhalv10023559m	1.9		5.14431	7.16561	27.3401	17.6155	11.0861	7.70556	6.27945	7.02426
					Thhalv10008065m	1.8		29.7714	53.0913	156.626	130.664	23.7085	28.0438	39.5407	26.2249
		lacZ	beta-galactosidase	K01190	Thhalv10012847m	3		6.50297	18.2227	108.167	88.916	10.1547	6.51574	8.84656	8.49576
					Thhalv10024511m	2.6		2.54342	3.02704	24.9	9.91035	6.92247	8.43584	5.86631	5.49284
					Thhalv10005464m	2.1		2.28872	3.56549	12.2057	13.7367	10.3138	10.9618	7.37075	7.26345
					Thhalv10000985m	1.6		21.2323	31.6277	87.7321	75.6603	25.1518	26.6461	26.4711	27.4297
					Thhalv10020056m	0.7	-1.5	83.5309	140.724	217.447	156.471	51.0083	35.676	14.2343	15.7653
		AKR1B	aldehyde reductase	K00011	Thhalv10016976m	2.1	1.8	13.875	26.2918	87.2133	84.3669	5.79998	12.2661	31.7413	32.5705
					Thhalv10016962m	1.3	0.9	23.6459	31.7569	67.6748	73.2061	18.582	21.4554	33.1546	42.753
					Thhalv10000256m	0.8		45.0435	52.0982	81.3991	88.3876	51.5857	52.9386	79.7851	88.6033
		GLA	alpha-galactosidase	K01189	Thhalv10005987m	0.9		37.1173	45.2106	74.9337	75.1739	52.5612	64.3045	104.328	90.6072
		RFS	raffinose synthase	K06617	Thhalv10005800m	3.6		4.56907	9.21469	68.3941	97.1861	29.8881	20.863	28.4918	38.6734
					Thhalv10012821m	2.4		5.17287	8.4784	36.4209	36.1959	35.3908	18.1517	18.3937	10.5509
