# Supplementary material for: Transcriptome Profiling of the Salt Stress Response in the Leaves and Roots of Halophytic Eutrema salsugineum
Source: Front Genet. 2021 Nov 18;12:770742. doi: 10.3389/fgene.2021.770742 (PMC8637539; doi:10.3389/fgene.2021.770742)
Supplement: Supplementary file 8 [file Table4.XLSX]

## Sheet: Supplementary Table 4
	Supplementary Table 4. Top20 pathways of DEGs in leaves
	Pathway	Number	Background	RichFactor	Pvalue	Qvalue	Pathway ID
	Anthocyanin biosynthesis	3	5	0.6	0.0143292	0.0520858	ko00942
	Lysine biosynthesis	13	23	0.565217	3.68917e-07	9.00158e-06	ko00300
	Selenocompound metabolism	9	21	0.428571	0.000386367	0.00468018	ko00450
	Photosynthesis - antenna proteins	10	27	0.37037	0.000741321	0.00646009	ko00196
	Photosynthesis	29	81	0.358025	2.47142e-08	7.53783e-07	ko00195
	Valine, leucine and isoleucine biosynthesis	13	37	0.351351	0.000226149	0.00306558	ko00290
	Sulfur metabolism	19	56	0.339286	1.53581e-05	0.00023421	ko00920
	Biotin metabolism	1	3	0.333333	0.318731	0.547679	ko00780
	Caffeine metabolism	1	3	0.333333	0.318731	0.547679	ko00232
	Nitrogen metabolism	25	76	0.328947	1.40412e-06	2.85504e-05	ko00910
	Fatty acid metabolism	16	54	0.296296	0.000421984	0.00468018	ko00071
	Isoquinoline alkaloid biosynthesis	10	35	0.285714	0.0065773	0.0297196	ko00950
	Benzoxazinoid biosynthesis	8	28	0.285714	0.0145157	0.0520858	ko00402
	Tropane, piperidine and pyridine alkaloid biosynthesis	14	53	0.264151	0.00316448	0.0174104	ko00960
	Ubiquinone and other terpenoid-quinone biosynthesis	19	72	0.263889	0.000645265	0.00646009	ko00130
	Cysteine and methionine metabolism	32	123	0.260163	1.51753e-05	0.00023421	ko00270
	Ribosome	97	375	0.258667	7.58395e-14	3.08414e-12	ko03010
	Valine, leucine and isoleucine degradation	15	60	0.25	0.00406796	0.0206788	ko00280
	Porphyrin and chlorophyll metabolism	20	83	0.240964	0.00161123	0.0115629	ko00860
	Histidine metabolism	6	25	0.24	0.0709078	0.175939	ko00340
	Supplementary Table 4. Top20 pathways of DEGs in roots
	Pathway	Number	Background	RichFactor	Pvalue	Qvalue	Pathway ID
	Biosynthesis of secondary metabolites	179	1727	0.103648	9.09042e-18	1.03631e-15	ko01110
	Phenylpropanoid biosynthesis	49	306	0.160131	1.3158e-11	7.50008e-10	ko00940
	Metabolic pathways	272	3484	0.0780712	5.70399e-11	2.16751e-09	ko01100
	Phenylalanine metabolism	28	151	0.18543	1.30226e-08	3.71145e-07	ko00360
	Flavonoid biosynthesis	29	172	0.168605	6.48416e-08	1.47839e-06	ko00941
	Plant hormone signal transduction	89	1001	0.0889111	4.29327e-06	7.66535e-05	ko04075
	Glutathione metabolism	19	106	0.179245	4.7068e-06	7.66535e-05	ko00480
	Flavone and flavonol biosynthesis	14	66	0.212121	1.13697e-05	0.000162018	ko00944
	Stilbenoid, diarylheptanoid and gingerol biosynthesis	25	194	0.128866	6.61582e-05	0.000838003	ko00945
	Ascorbate and aldarate metabolism	15	97	0.154639	0.000260462	0.00296927	ko00053
	Zeatin biosynthesis	15	103	0.145631	0.000505471	0.00523852	ko00908
	Ether lipid metabolism	25	227	0.110132	0.000763512	0.00725337	ko00565
	Nitrogen metabolism	12	76	0.157895	0.000866953	0.00760251	ko00910
	Alanine, aspartate and glutamate metabolism	14	103	0.135922	0.00152684	0.0124328	ko00250
	Glycerophospholipid metabolism	32	339	0.0943953	0.00212447	0.016146	ko00564
	Indole alkaloid biosynthesis	7	35	0.2	0.00261232	0.0186128	ko00901
	Pyruvate metabolism	15	125	0.12	0.0036579	0.0232214	ko00620
	Arginine and proline metabolism	14	113	0.123894	0.00366654	0.0232214	ko00330
	Glycolysis / Gluconeogenesis	17	152	0.111842	0.004291	0.025746	ko00010
	alpha-Linolenic acid metabolism	12	96	0.125	0.00640304	0.0364973	ko00592
