# Supplementary material for: Transcriptome Profiling of the Salt Stress Response in the Leaves and Roots of Halophytic Eutrema salsugineum
Source: Front Genet. 2021 Nov 18;12:770742. doi: 10.3389/fgene.2021.770742 (PMC8637539; doi:10.3389/fgene.2021.770742)
Supplement: Supplementary file 9 [file Table1.XLSX]

## Sheet: Supplementary Table 1
	Supplementary Table 1. Sequences of the primers used in the study
	GeneID	Gene Name	Primer-F	Primer-R
	Thhalv10000782m	Ubiquine	TGGCCAACATATCCACCTATG	GAAATCTGCCTTCAAAACACAG
	Thhalv10000588m	MT4	GCTGTCCTGCTCCCTGTCC	CTTGGCGGAGGTCTGGGTC
	Thhalv10005099m	ZF	TTCCTTCCGAAATCCAAAAC	CAAACGTGTCGAATCCATGG
	Thhalv10007705m	PP2C 3	CATGTATCTAAACAGAAAAGGTCG	GTACATGCTTTGTCCGTGATC
	Thhalv10008518m	ERF094	GAAAATACGCAGCCGAGAT	CTTAACGACTTGGACAGGGA
	Thhalv10011828m	LEA	GGAAGCTATGAGAACGATGG	GTTTGTGCGGCTTGAGATG
	Thhalv10014869m	PEBP	GCCCCTCATGCCTAGTAACG	TCAAGCCAAGCAAGTAAAAATC
	Thhalv10015635m	IPS3	CATTGACCCAAGCATCCTCT	CCATTGCGTCTGCTAAGTTC
	Thhalv10017444m	LTP	CTGTGCCAAAGTGGGTGCTC	GCGGTTGCGGATGTTACAG
	Thhalv10021011m	NAC47	AGGCTGGATGATTGGGTTC	CGCTGACTAGGAATGGCTCG
	Thhalv10021381m	APX	TTGTCCTACGCTGATTTCTAC	GTGATCCACTCCTTTGGTGG
	Thhalv10026232m	HSP23.6	AATCCTCTGTTATCAGCGACG	CCAAAGTGTCCTGCTCCAAAG
	Thhalv10007553m	FBXO6	TTCACCTCCCTCCTCGTCTTC	CTCTTTCCAGCAGCCATTAC
	Thhalv10020675m	PAPSS	TGCCTATTGTCCTCGCTATTG	TTCTTCCTTGGGATGCTTGT
	Thhalv10016838m	FER2	GGTTTCATGCTCACCGACAAG	CTCCGAATAACAAGCCCACA
	Thhalv10028594m	MAPKKK17	CGTTGTTTATGCCGTTGACC	GTCGTAGATTTTGGCTTTCG
	Thhalv10021377m	POT	GAACCTTTTGAGGAAGTGAAG	GCATACAGGGCATGATAGATG
	Thhalv10026028m	CCoAOM	TTTACACTGGCTACTCTCTCCTC	CCTTCCCTGAAATCGATCTTGTG
	Thhalv10016544m	C4H	GTGAACCATCCTGAAATCCAGAG	AGGAGAGGAACACCCATTCTTAG
	Thhalv10025830m	CCR	GCAAAGATGTTGTCAGAGAAAGC	TCCTTTGAGGTAGGACATGGTAG
	Thhalv10025563m	CAD	ACTTGAGCCTTATTTGTCTCTGC	CTGTTTCCTTCATGCTCCCTATG
	Thhalv10014117m	POD	ACGTGTCTCAACTTATCCAAAGC	CAATGTCGTGGAATTTGCTGAAG
	Thhalv10017418m	C3'H	GAGATAAGCACGATGAAGCTAGG	CCTGCTCTCTTGCCTTTACAATC
	Thhalv10023320m	VAC8-1	TTCGTTGTCCGATTTCTCTTGAG	GGTACTAACCAGAATTTTCCCGG
	Thhalv10020852m	VAC8-2	GTGCTCTTAACATTGTGCCAAAG	AGTAAACAGAGAAGCCTTTGAGC
	Thhalv10021784m	ATG8	CCGTTGGACATTTCATTCACATG	GAACCCATCTCCTTCCTTGAAAG
	Thhalv10001432m	ATG4	CCATCTCTCATAGCCACATTCAC	CTGTGATTACCTGTTGGACTTCG
