# Supplementary material for: Transcriptome Profiling of the Salt Stress Response in the Leaves and Roots of Halophytic Eutrema salsugineum
Source: Front Genet. 2021 Nov 18;12:770742. doi: 10.3389/fgene.2021.770742 (PMC8637539; doi:10.3389/fgene.2021.770742)
Supplement: Supplementary file 10 [file Table10.XLSX]

## Sheet: Supplementary Table 10
	Supplementary Table 10. DEGs enriched in peroxisome pathway
	Pathway	Gene Name	Definition	Entry	GeneID	Log2FC in Leaf	Log2FC in Root	CKL-1_RPKM	CKL-2_RPKM	NaCIL-1_RPKM	NaCIL-2_RPKM	CKR-1_RPKM	CKR-2_RPKM	NaCIR-1_RPKM	NaCIR-2_RPKM
	Peroxisome (ko04146)	PEX7	peroxin-7	K13341	Thhalv10008237m	0.8		18.9701	23.2506	38.7275	35.4184	20.1687	19.7345	20.3961	20.0369
		PMP34	peroxisomal adenine nucleotide transporter	K13354	Thhalv10004605m	1.2		28.2062	33.0442	73.9874	64.2983	54.58	63.7061	76.6753	76.2051
		Mpv17	protein Mpv17	K13348	Thhalv10025993m	1.8		4.73131	4.32127	15.3655	15.208	3.29051	3.35609	5.80653	6.70145
		CAT	catalase	K03781	Thhalv10007472m	2.9	2	10.6262	20.6252	105.99	120.057	5.69668	8.04492	28.7614	24.8771
					Thhalv10024932m	0.8		882.59	1202.07	1725.31	1891.74	37.8925	36.3022	68.7415	39.81
		SOD2	superoxide dismutase, Cu-Zn family	K04564	Thhalv10006477m	1.9		3.71884	6.71327	17.4556	22.0719	-	-	0.577324	0.144152
					Thhalv10026218m	0.9	1.1	241.715	323.686	513.406	528.86	38.6882	45.2157	87.4288	97.1463
					Thhalv10021449m	0.8		80.5041	83.771	135.526	148.951	88.4261	101.423	123.112	164.784
		SOD1	superoxide dismutase, Cu-Zn family	K04565	Thhalv10017094m	-1.2		178.925	181.872	65.1954	95.6231	159.287	118.105	106.295	97.1389
					Thhalv10008927m	-0.8		103.061	99.2396	55.7441	59.6088	239.965	311.846	245.554	254.82
		HPCL2	2-hydroxyacyl-CoA lyase 1	K12261	Thhalv10013104m	1.5		31.4996	39.9467	98.0998	100.581	37.8287	38.5826	39.9142	33.7618
		ACOX1	acyl-CoA oxidase	K00232	Thhalv10010388m	2		32.2167	52.4114	174.174	171.953	36.6491	33.0391	46.8857	42.106
					Thhalv10003747m	1.8		6.81682	9.80099	31.1869	26.3767	19.2153	19.0321	29.7787	26.2197
					Thhalv10006988m	1.1		20.8429	31.6246	53.0802	60.6002	23.9153	22.6717	26.1469	27.1714
		ACAA1	acetyl-CoA acyltransferase 1	K07513	Thhalv10016622m	1.4		116.283	178.879	369.489	414.597	142.316	139.465	152.386	158.701
