# Supplementary material for: Transcriptome Profiling of the Salt Stress Response in the Leaves and Roots of Halophytic Eutrema salsugineum
Source: Front Genet. 2021 Nov 18;12:770742. doi: 10.3389/fgene.2021.770742 (PMC8637539; doi:10.3389/fgene.2021.770742)
Supplement: Supplementary file 11 [file Table12.XLSX]

## Sheet: Supplementary Table 12
	Supplementary Table 12. Differentially expressed LEA genes responding to salt stress
	LEA Family	GeneID	Log2FC in Leaf	Log2FC in Root	CKL-1_RPKM	CKL-2_RPKM	NaCIL-1_RPKM	NaCIL-2_RPKM	CKR-1_RPKM	CKR-2_RPKM	NaCIR-1_RPKM	NaCIR-2_RPKM
	LEA1	Thhalv10017485m	4.54294	3.39722	7.56009	27.4612	62.4613	49.1068	440.641	375.738	881.947	293.507
		Thhalv10014897m	4.16092	5.46677	13.7949	24.3653	6.28758	3.48129	405.546	277.066	243.786	188.238
	LEA2	Thhalv10009011m	2.22629	2.00816	13.0016	28.4014	14.5515	15.2095	98.6699	95.0672	60.0803	59.6384
		Thhalv10014557m	1.42976	0.0579695	289.463	380.562	356.817	295.808	904.097	900.968	405.894	273.489
		Thhalv10010532m	2.87134	0.373076	10.9473	15.1267	47.7594	33.594	103.509	87.2853	50.7264	54.6353
		Thhalv10019035m	2.69673	0.132814	0.12151	1.82499	29.584	20.4837	5.9316	6.68814	26.8522	28.0435
		Thhalv10026222m	1.13282	0.0700618	23.054	25.7168	54.7402	44.978	48.6225	58.3257	58.9407	45.7396
		Thhalv10029297m	-1.1171	-0.176955	32.8354	21.393	20.1812	17.2537	13.653	11.3474	17.2476	15.8662
	LEA3	Thhalv10029091m	2.93026	0.411043	22.0045	63.4695	488.887	706.888	389.104	262.42	1047.5	542.456
		Thhalv10026659m	-1.07512	1.28749	12.1648	14.3102	32.4616	46.1654	6.36047	6.2054	92.7639	99.1668
	LEA4	Thhalv10017525m	4.11675	7.41723	0.38238	1.07683	0.151379	0.463188	13.1381	12.1772	56.5658	48.4799
	LEA6	Thhalv10000405m	0.970404	1.55534	33.876	36.3957	42.0405	45.817	78.5103	59.1793	126.586	131.63
	Dehydrin	Thhalv10004906m	5.59577	7.24372	1.00741	24.8709	7.47787	7.01675	511.446	740.057	960.035	1236.73
		Thhalv10008706m	4.46472	3.88456	1.68284	14.496	60.547	27.3795	170.432	186.811	716.206	582.431
		Thhalv10008313m	2.83241	0.838153	9.02023	18.1552	111.875	86.7062	96.2745	97.2855	183.19	171.825
		Thhalv10019152m	1.15806	0.394593	573.518	719.176	1228.86	1302.17	1233.13	1651.61	1800.01	1527.21
