# Supplementary material for: Transcriptome Profiling of the Salt Stress Response in the Leaves and Roots of Halophytic Eutrema salsugineum
Source: Front Genet. 2021 Nov 18;12:770742. doi: 10.3389/fgene.2021.770742 (PMC8637539; doi:10.3389/fgene.2021.770742)
Supplement: Supplementary file 12 [file Table5.XLSX]

## Sheet: Supplementary Table 5
	Supplementary Table 5. Detailed data for validation of RNA-seq results using qRT-PCR
	Name Abbreviation	Gene ID	Definition	Tissue	Transcriptome		qRT-PCR
					log2FoldChange	Qvalue	(-ΔΔCT）	STDEV	Pvalue
	Mett 4	Thhalv10000588m	putative metallothionein type 4	Leaf	6.10131	0.943998	3.85871	0.431649	0.0126537
				Root	1.59771	0.34172	2.62045	0.92686	0.236956
	ZF	Thhalv10005099m	zinc finger family protein	Leaf	2.98218	0.916343	1.39067	0.157038	0.000432452
				Root	3.94062	0.874248	1.712	0.22957	0.00220025
	PP2C 3	Thhalv10007705m	protein phosphatase 2C 3	Leaf	4.52691	0.974702	3.17367	0.1351	1.11189e-05
				Root	2.45683	0.929501	2.37991	0.03651	1.66086e-05
	ERF094	Thhalv10008518m	ethylene-responsive transcription factor ERF094	Leaf	-5.34036	0.844862	-3.49168	0.783238	0.00179938
				Root	-3.10198	0.872455	-2.83969	0.474996	0.00010763
	LEA	Thhalv10011828m	late embryogenesis-abundant protein	Leaf	8.1041	0.995125	9.3301	0.348527	3.03089e-05
				Root	7.19035	0.98097	8.64362	0.106841	0.0120934
	PPB	Thhalv10014869m	putative phosphatidylethanolamine-binding protein	Leaf	7.0158	0.957536	5.45064	0.70741	0.000386519
				Root	5.27136	0.95736	7.06204	0.684174	0.000141659
	I3PSI3	Thhalv10015635m	putative inositol-3-phosphate synthase isozyme 3	Leaf	-4.21106	0.837261	-3.01217	0.766041	0.00102176
				Root	-2.48228	0.921933	-3.63267	0.383451	7.97721e-05
	LTP	Thhalv10017444m	protease inhibitor/seed storage/lipid transfer protein family protein	Leaf	4.44189	0.979646	3.768	0.023629	0.00010989
				Root	5.34102	0.991813	4.65991	0.450317	3.2838e-10
	NAC47	Thhalv10021011m	NAC domain containing protein 47	Leaf	4.78022	0.97558	5.23733	0.382233	1.99728e-05
				Root	1.67977	0.708444	3.17116	0.159933	0.000111954
	APX	Thhalv10021381m	L-ascorbate peroxidase	Leaf	3.81218	0.941087	1.39268	0.431888	0.1206
				Root	1.86356	0.859643	1.41013	0.152632	0.093617
	HSP23.6	Thhalv10026232m	small heat shock protein 23.6	Leaf	2.33299	0.764971	2.86015	0.051502	0.00119039
				Root	3.33912	0.959196	2.84883	0.336143	0.0126236
	FBXO6	Thhalv10007553m	F-box only protein 6	Leaf	-0.598721	0.680737	-1.10015	0.351391	1.5098e-06
				Root	-0.371089	0.605373	-0.376293	0.18023	0.0470224
	PAPSS	Thhalv10020675m	3'-phosphoadenosine 5'-phosphosulfate synthase	Leaf	-1.11915	0.892177	-0.577778	0.0947804	0.0111534
				Root	-1.71545	0.930386	-1.58002	0.0185258	3.25432e-05
	FER2	Thhalv10021377m	ATFER2	Leaf	0.661676	0.556233	0.668491	0.198221	0.000388621
				Root	1.39368	0.841565	0.838316	0.121195	0.00179362
	MAPKKK17	Thhalv10016838m	MAPKKK17	Leaf	4.11516	0.946724	1.65727	0.131516	2.53486e-05
				Root	1.74292	0.848734	1.55425	0.207003	0.000375725
	POT	Thhalv10028594m	potassium transporter	Leaf	0.82241	0.162508	2.67167	0.0615061	2.35276e-05
				Root	-2.17523	0.897969	-1.39175	0.219801	0.000533843
	Supplementary Table 5. Validation of RNA-seq results of Lignin biosynthesis related genes using qRT-PCR
	CCoAOM	Thhalv10026028m	caffeoyl-CoA O-methyltransferase	Leaf	1.06801	0.881342	2.07149	0.132791	7.52571e-05
	C4H	Thhalv10016544m	trans-cinnamate 4-monooxygenase	Leaf	2.58516	0.930667	1.75735	0.0173205	0.000179319
	CCR	Thhalv10025830m	cinnamoyl-CoA reductase	Leaf	2.33652	0.932377	5.49807	0.15695	1.88894e-05
	CAD	Thhalv10025563m	cinnamyl-alcohol dehydrogenase	Leaf	1.32663	0.876559	1.71351	0.0351188	7.71397e-06
	POD	Thhalv10014117m	peroxidase	Leaf	2.5474	0.909043	1.92374	0.05	5.35516e-05
	C3'H	Thhalv10017418m	5-O-(4-coumaroyl)-D-quinate 3'-monooxygenas	Leaf	1.14102	0.867803	1.56437	0.199249	0.00051348
	Supplementary Table 5. Validation of RNA-seq results of Autophagy related genes using qRT-PCR
	VAC8-1	Thhalv10023320m	vacuolar protein 8	Leaf	1.77005	0.844585	1.94535	0.011547	9.45656e-05
	VAC8-2	Thhalv10020852m	vacuolar protein 8	Leaf	1.47014	0.865562	1.78655	0.0472582	5.47141e-05
	ATG8-1	Thhalv10021784m	GABA(A) receptor-associated protein	Leaf	1.49366	0.898577	1.75746	0.0264575	3.05283e-06
	ATG4	Thhalv10001432m	cysteine protease ATG4	Leaf	1.12393	0.857661	1.54095	0.046188	4.94117e-06
