# Supplementary material for: Transcriptome Profiling of the Salt Stress Response in the Leaves and Roots of Halophytic Eutrema salsugineum
Source: Front Genet. 2021 Nov 18;12:770742. doi: 10.3389/fgene.2021.770742 (PMC8637539; doi:10.3389/fgene.2021.770742)
Supplement: Supplementary file 13 [file Table13.XLSX]

## Sheet: Supplementary Table 13
	Supplementary Table 13. TF genes involved in response to ABA
	Gene Name	Gene ID	Log2FC_L_NaCl	Log2FC_R_NaCl	Number of ABA-response cis-elements	Previous publications on the homologous genes of Eutrema TFs
	DREB2B	Thhalv10021161m	2.73373		5	[1]
	DEAR4	Thhalv10026288m	1.77674		3	[2]
	DREB26	Thhalv10008639m	1.72167	-1.07974	1	[3]
	ERF8	Thhalv10011796m	1.51306		3	[4]
	MYB74	Thhalv10029512m	3.91799		6	[5]
	MYB102	Thhalv10027571m	3.47098		5	[6]
	MYB94	Thhalv10010525m	1.86192		1	[7]
	DIV2	Thhalv10014613m	1.56988		8	[8]
	MYB49	Thhalv10014125m		1.58581	6	[9]
	WRKY6	Thhalv10023390m	2.86474		3	[10]
	WRKY33	Thhalv10016542m	2.26113		4	[11]
	WRKY11	Thhalv10025646m	2.11654		6	[12]
	WRKY17	Thhalv10000242m	1.86398		1	[12]
	ABI5	Thhalv10016668m	3.86936		9	[13]
	GBF3	Thhalv10001533m	3.1762		11	[14]
	ABF2	Thhalv10011493m	2.22731	1.71296	7	[15]
	ABF3	Thhalv10025203m	1.22378	0.890527	4	[16]
	NAC047	Thhalv10021011m	4.78022		2	[17]
	RD26	Thhalv10025818m	2.71352	3.25301	11	[18]
	AF1	Thhalv10008371m	1.22379	2.10691	9	[19]
	[1]	Nakashima, K., et al., Organization and expression of two Arabidopsis DREB2 genes encoding DRE-binding proteins involved in dehydration-and high-salinity-responsive gene expression. Plant molecular biology, 2000. 42(4): p. 657-665.
	[2]	Zhang, Z., et al., DEAR4, a member of DREB/CBF family, positively regulates leaf senescence and response to multiple stressors in Arabidopsis thaliana. Frontiers in plant science, 2020. 11: p. 367.
	[3]	Krishnaswamy, S., et al., Functional characterization of four APETALA2-family genes (RAP2. 6, RAP2. 6L, DREB19 and DREB26) in Arabidopsis. Plant molecular biology, 2011. 75(1): p. 107-127.
	[4]	Cao, F.Y., et al., Arabidopsis ETHYLENE RESPONSE FACTOR 8 (ERF8) has dual functions in ABA signaling and immunity. BMC plant biology, 2018. 18(1): p. 1-16.
	[5]	de Marcos, A., et al., Transcriptional profiles of Arabidopsis stomataless mutants reveal developmental and physiological features of life in the absence of stomata. Frontiers in plant science, 2015. 6: p. 456.
	[6]	Denekamp, M. and S.C. Smeekens, Integration of wounding and osmotic stress signals determines the expression of the AtMYB102 transcription factor gene. Plant Physiology, 2003. 132(3): p. 1415-1423.
	[7]	Lee, S.B. and M.C. Suh, Cuticular wax biosynthesis is up-regulated by the MYB94 transcription factor in Arabidopsis. Plant and Cell Physiology, 2015. 56(1): p. 48-60.
	[8]	Fang, Q., et al., AtDIV2, an RR-type MYB transcription factor of Arabidopsis, negatively regulates salt stress by modulating ABA signaling. Plant cell reports, 2018. 37(11): p. 1499-1511.
	[9]	Zhang, P., et al., The R2R3-MYB transcription factor MYB49 regulates cadmium accumulation. Plant physiology, 2019. 180(1): p. 529-542.
	[10]	Huang, Y., et al., Arabidopsis WRKY6 transcription factor acts as a positive regulator of abscisic acid signaling during seed germination and early seedling development. PLoS genetics, 2016. 12(2): p. e1005833.
	[11]	Liu, S., et al., Negative regulation of ABA signaling by WRKY33 is critical for Arabidopsis immunity towards Botrytis cinerea 2100. Elife, 2015. 4: p. e07295.
	[12]	Ali, M.A., et al., Transcription factors WRKY11 and WRKY17 are involved in abiotic stress responses in Arabidopsis. Journal of plant physiology, 2018. 226: p. 12-21.
	[13]	Sánchez-Vicente, I., P. Albertos, and O. Lorenzo, Protein shuttle between nucleus and cytoplasm: New paradigms in the ABI5-dependent ABA responses. Molecular plant, 2019. 12(11): p. 1425-1427.
	[14]	Ramegowda, V., et al., GBF3 transcription factor imparts drought tolerance in Arabidopsis thaliana. Scientific reports, 2017. 7(1): p. 1-13.
	[15]	Wang, W., et al., Trehalose‐6‐phosphate phosphatase E modulates ABA‐controlled root growth and stomatal movement in Arabidopsis. Journal of integrative plant biology, 2020. 62(10): p. 1518-1534.
	[16]	Kim, H.J., et al., Confirmation of drought tolerance of ectopically expressed AtABF3 gene in soybean. Molecules and cells, 2018. 41(5): p. 413.
	[17]	Rauf, M., et al., NAC transcription factor speedy hyponastic growth regulates flooding-induced leaf movement in Arabidopsis. The Plant Cell, 2013. 25(12): p. 4941-4955.
	[18]	Kamranfar, I., et al., Transcription factor RD 26 is a key regulator of metabolic reprogramming during dark‐induced senescence. New Phytologist, 2018. 218(4): p. 1543-1557.
	[19]	Liu, Y., J. Sun, and Y. Wu, Arabidopsis ATAF1 enhances the tolerance to salt stress and ABA in transgenic rice. Journal of plant research, 2016. 129(5): p. 955-962.
