# Supplementary material for: Transcriptome Profiling of the Salt Stress Response in the Leaves and Roots of Halophytic Eutrema salsugineum
Source: Front Genet. 2021 Nov 18;12:770742. doi: 10.3389/fgene.2021.770742 (PMC8637539; doi:10.3389/fgene.2021.770742)
Supplement: Supplementary file 14 [file Table7.XLSX]

## Sheet: Supplementary Table 7
	Supplementary Table 7. DEGs enriched in lignin biosynthesis pathways (ko00360, ko01904)
	Pathway	Gene Name	Definition	Entry	GeneID	Log2FC in Leaf	Log2FC in Root	CKL-1_RPKM	CKL-2_RPKM	NaCIL-1_RPKM	NaCIL-2_RPKM	CKR-1_RPKM	CKR-2_RPKM	NaCIR-1_RPKM	NaCIR-2_RPKM
	Phenylalanine metabolism (ko00360)	PAL	phenylalanine ammonia-lyase	K10775	Thhalv10020168m	-1.5		38.7486	28.1761	11.9056	12.4652	65.6685	43.8985	40.3402	41.9266
					Thhalv10006288m	-1.1		25.801	20.0378	10.5423	10.6729	7.44024	9.46224	10.0207	8.41821
		CCoAOM	caffeoyl-CoA O-methyltransferase	K00588	Thhalv10026028m	1.1		111.74	104.091	212.551	239.946	867.198	731.54	1166.24	1072.98
	Phenylpropanoid biosynthesis (ko00940)	C4H	trans-cinnamate 4-monooxygenase	K00487	Thhalv10016544m	2.6	0.7	4.75967	13.0921	55.2292	51.8959	50.2294	102.349	130.851	118.082
					Thhalv10016545m	1.2		52.6453	65.7543	144.412	127.264	649.619	913.362	910.936	751.903
		COMT	caffeic acid 3-O-methyltransferase	K13066	Thhalv10007957m	3	-0.77	5.47944	8.75799	48.7281	61.6444	17.8082	51.8734	22.565	18.2834
					Thhalv10007964m	2.9	-1.12	9.49437	10.9637	77.4581	76.2109	116.49	96.4486	54.7461	43.5147
					Thhalv10013897m	1.5		147.128	167.827	455.475	441.836	472.206	352.798	442.911	422.483
					Thhalv10018739m	-1.2		55.3667	40.4891	24.5444	18.6208	389.531	355.096	282.098	253.144
		4CL	4-coumarate--CoA ligase	K01904	Thhalv10013162m	2.7		22.0407	31.4867	162.284	176.261	10.4303	13.498	25.7284	12.2772
					Thhalv10010297m	2.3		43.4348	96.011	319.508	348.164	131.895	136.683	169.616	108.995
					Thhalv10011357m	1.1		27.6571	31.7878	61.4301	63.1924	281.42	206.133	219.921	138.032
					Thhalv10020385m	1.1		44.8123	49.0359	103.343	94.6243	15.4177	12.6848	15.7717	16.9034
					Thhalv10028563m	0.7		33.0035	40.3642	57.3973	65.1378	18.1642	18.8465	21.1881	22.6543
					Thhalv10016036m	-1.1		27.1249	22.9044	13.4296	9.43477	3.73881	3.93836	4.12441	3.37034
					Thhalv10018371m		-0.9	3.14198	1.88761	2.8316	2.47058	58.5862	35.6493	25.2372	27.0425
					Thhalv10020403m		-0.9	0.724765	1.1339	1.30407	0.77173	47.761	30.7275	20.5386	22.5218
					Thhalv10020406m		-0.7	4.43478	4.68333	7.0964	8.61876	126.139	85.6668	62.498	64.2489
		CCR	cinnamoyl-CoA reductase	K09753	Thhalv10000263m	2.8		1.02554	2.02164	16.2704	5.54399	0.202999	0.103522	0.310456	-
					Thhalv10025830m	2.3	0.87	14.6615	23.2248	115.701	75.6562	4.98807	4.00832	7.39731	9.08125
					Thhalv10013866m	2.2		1.7507	5.18967	18.5975	13.4038	22.6163	26.3224	26.406	25.5374
					Thhalv10014099m	1.6		56.698	100.113	216.297	247.461	73.6011	91.2003	129.336	127.072
					Thhalv10017002m	1.3	0.99	28.6574	28.657	68.4139	76.8954	13.2135	15.8803	29.7756	28.1104
		HCT	shikimate O-hydroxycinnamoyltransferase	K13065	Thhalv10000635m	2.5	2.4	19.6599	30.1613	142.001	133.246	1.23426	2.29556	15.6931	2.88335
					Thhalv10013445m	1.7		13.0997	17.4601	40.5616	56.98	30.0129	28.1271	29.7237	25.5292
					Thhalv10004237m	1.5		40.4478	44.1257	126.933	106.374	5.54495	4.68989	6.20498	5.99071
					Thhalv10011497m	0.8		63.5302	71.3687	116.154	115.767	396.761	299.053	381.667	318.597
					Thhalv10007549m	-1.9		14.2862	5.5421	3.62654	1.7194	1.58706	3.38453	2.42716	1.54264
					Thhalv10010370m	-1.2		17.9908	17.7423	7.88596	7.29337	0.415698	0.353319	0.0706384	0.352754
					Thhalv10007649m	-1.2	-1.67	14.4228	12.7224	7.21208	4.34544	83.2799	55.968	28.3031	15.4122
					Thhalv10007650m	-1	-4.42	33.2567	34.9935	20.4021	14.5955	7.57802	7.49484	0.390216	0.311786
		CAD	cinnamyl-alcohol dehydrogenase	K00083	Thhalv10025563m	1.3		8.58631	21.393	39.7	35.4929	139.463	140.703	185.108	213.75
		POX	peroxidase	K00430	Thhalv10014117m	2.5	2.6	2.03919	6.06164	26.5612	20.7947	1.00911	1.28653	5.48721	8.4775
					Thhalv10025702m	1.9		13.6949	36.5716	74.9951	108.845	213.048	277.437	203.079	152.061
					Thhalv10016921m	1.4		25.8078	35.5049	93.9709	72.689	368.899	362.5	276.217	176.611
					Thhalv10014105m	1.3	1.04	4.85784	10.9297	24.5391	15.6884	35.4867	27.7098	86.4453	43.6741
					Thhalv10000239m	1.1		12.6136	15.0151	29.3457	29.3775	20.5351	27.5875	31.5437	29.0173
					Thhalv10021081m	1	3.2	7.4618	13.3255	21.4418	20.0348	-	-	0.0918237	0.0917098
					Thhalv10025695m	1		11.2681	21.5566	33.676	32.9457	48.7734	72.7825	44.978	39.3159
		C3'H	5-O-(4-coumaroyl)-D-quinate 3'-monooxygenas	K09754	Thhalv10017418m	1.1	1.06	21.3655	19.9544	44.075	47.0506	3.26555	3.71283	6.98635	7.57733
