# Supplementary material for: Transcriptome Profiling of the Salt Stress Response in the Leaves and Roots of Halophytic Eutrema salsugineum
Source: Front Genet. 2021 Nov 18;12:770742. doi: 10.3389/fgene.2021.770742 (PMC8637539; doi:10.3389/fgene.2021.770742)
Supplement: Supplementary file 15 [file Table8.XLSX]

## Sheet:  Supplementary Table 8
	Supplementary Table 8. Lignin content of leaves and roots in the salt-treated and normal growth Eutrema plants
	Sample	Lignin content (mg/g)	STDEV	pvalue
	CK-L	114.235	13.4325	0.0268394
	NaCl-L	144.31	13.7753
	CK-R	162.268	11.7082	0.00793346
	NaCl-R	199.337	10.8639
